# Supplementary material for: The Transcriptome of Legionella pneumophila-Infected Human Monocyte-Derived Macrophages
Source: PLoS One. 2014 Dec 8;9(12):e114914. doi: 10.1371/journal.pone.0114914 (PMC4259488; doi:10.1371/journal.pone.0114914)
Supplement: S1 Table — The total processed microarray data of hMDMs uninfected or infected with wild type or ankB mutant L. pneumophila at 8 h post-infection. (XLSX) [file pone.0114914.s001.xlsx]

## Sheet: LPN infection of hMDMs
Column #	Transcript ID	gene_assignment	Gene Symbol	RefSeq	category	crosshyb_type	gene_assignment	Gene Symbol	RefSeq	GO_biological_process	GO_cellular_component	GO_molecular_function	mrna_assignment	pathway	probeset_id	protein_domains	seqname	start	stop	strand	swissprot	total_probes	transcript_cluster_id	unigene	p-value(Type)	Mean(UT)	Std(UT)	Mean(WT)	Std(WT)	Mean(anKB)	Std(anKB)	p-value(WT vs. UT)	Ratio(WT vs. UT)	Fold-Change(WT vs. UT)	Fold-Change(WT vs. UT) (Description)	p-value(anKB vs. UT)	Ratio(anKB vs. UT)	Fold-Change(anKB vs. UT)	Fold-Change(anKB vs. UT) (Description)	p-value(anKB vs. WT)	Ratio(anKB vs. WT)	Fold-Change(anKB vs. WT)	Fold-Change(anKB vs. WT) (Description)	F(Type)	SS(Type)	SS(Error)	F(Error)
15240	8007212	NM_003152 // STAT5A // signal transducer and activator of transcription 5A // 17q11.2 /	STAT5A	NM_003152	main	1	NM_003152 // STAT5A // signal transducer and activator of transcription 5A // 17q11.2 /	STAT5A	NM_003152	NM_003152 // GO:0000255 // allantoin metabolic process // inferred from sequence or str	NM_003152 // GO:0005634 // nucleus // inferred from electronic annotation /// NM_00315	NM_003152 // GO:0003677 // DNA binding // inferred from electronic annotation /// NM_0	NM_003152 // RefSeq // Homo sapiens signal transducer and activator of transcription 5A	---	8007212	---	chr17	40439565	40463961	+	NM_003152 // Q59GY7 /// U43185 // P42229 /// U43185 // Q59GY7	32	8007212	NM_003152 // Hs.437058 // adipose tissue| bladder| blood| bone| brain| cervix| connecti	7.1259e-11	10.1745	0.037963	11.133	0.0277669	11.4754	0.0248852	1.91429e-10	1.94328	1.94328	WT up vs UT	1.67665e-11	2.46384	2.46384	anKB up vs UT	6.3729e-07	1.26787	1.26787	anKB up vs WT	1146.63	3.06217	0.00712154	1
27616	8130185	NM_020861 // ZBTB2 // zinc finger and BTB domain containing 2 // 6q25.1 // 57621 /// EN	ZBTB2	NM_020861	main	1	NM_020861 // ZBTB2 // zinc finger and BTB domain containing 2 // 6q25.1 // 57621 /// EN	ZBTB2	NM_020861	NM_020861 // GO:0045449 // regulation of transcription // inferred from electronic anno	NM_020861 // GO:0005622 // intracellular // inferred from electronic annotation /// NM	NM_020861 // GO:0003677 // DNA binding // inferred from electronic annotation /// NM_0	NM_020861 // RefSeq // Homo sapiens zinc finger and BTB domain containing 2 (ZBTB2), mR	---	8130185	---	chr6	151685250	151712693	-	NM_020861 // Q8N680 /// BC020172 // Q8N680	27	8130185	NM_020861 // Hs.520073 // ascites| bone| bone marrow| brain| cervix| embryonic tissue|	5.30494e-07	8.93568	0.0406149	9.34896	0.0732259	9.72402	0.0538541	1.01177e-05	1.33171	1.33171	WT up vs UT	7.10675e-08	1.72708	1.72708	anKB up vs UT	2.07236e-05	1.29689	1.29689	anKB up vs WT	120.822	0.97342	0.0214844	1
28358	8137225	NM_013400 // REPIN1 // replication initiator 1 // 7q36.1 // 29803 /// NM_014374 // REPI	REPIN1	NM_013400	main	1	NM_013400 // REPIN1 // replication initiator 1 // 7q36.1 // 29803 /// NM_014374 // REPI	REPIN1	NM_013400	NM_013400 // GO:0006260 // DNA replication // inferred from electronic annotation ///	NM_013400 // GO:0005622 // intracellular // inferred from electronic annotation /// NM	NM_013400 // GO:0003677 // DNA binding // inferred from electronic annotation /// NM_0	NM_013400 // RefSeq // Homo sapiens replication initiator 1 (REPIN1), transcript varian	---	8137225	---	chr7	150067852	150071128	+	NM_013400 // Q9BWE0 /// NM_014374 // Q9BWE0 /// NM_001099696 // Q9BWE0 /// NM_001099695	36	8137225	NM_013400 // Hs.647086 // adipose tissue| adrenal gland| ascites| bladder| blood| bone|	3.78918e-07	8.95961	0.0573493	9.29139	0.0379541	9.56976	0.00920743	8.69028e-06	1.25857	1.25857	WT up vs UT	8.06776e-08	1.52641	1.52641	anKB up vs UT	3.16715e-05	1.21282	1.21282	anKB up vs WT	131.684	0.656433	0.0132931	1
3095	7895608	---		---	normgene->intron	---	---		---	---	---	---	--- // --- // neg_control // --- // --- // --- // --- // --- // ---	---	7895608	---	---	0	0	---	---	3	7895608	---	0.000134625	6.01951	0.193712	6.58329	0.061768	5.53796	0.176107	0.00204843	1.47813	1.47813	WT up vs UT	0.00502564	0.716207	-1.39624	anKB down vs UT	3.31328e-05	0.484535	-2.06383	anKB down vs WT	28.0627	1.99744	0.189808	1
6951	7924526	NM_005426 // TP53BP2 // tumor protein p53 binding protein, 2 // 1q42.1 // 7159 /// NM_0	TP53BP2	NM_005426	main	1	NM_005426 // TP53BP2 // tumor protein p53 binding protein, 2 // 1q42.1 // 7159 /// NM_0	TP53BP2	NM_005426	NM_005426 // GO:0006915 // apoptosis // inferred from electronic annotation /// NM_005	NM_005426 // GO:0005634 // nucleus // inferred from direct assay /// NM_005426 // GO:0	NM_005426 // GO:0005070 // SH3/SH2 adaptor activity // traceable author statement ///	NM_005426 // RefSeq // Homo sapiens tumor protein p53 binding protein, 2 (TP53BP2), tra	---	7924526	---	chr1	223967595	224033674	-	NM_005426 // Q13625 /// NM_001031685 // Q13625 /// BC058918 // Q13625 /// U58334 // Q13	44	7924526	NM_005426 // Hs.523968 // adrenal gland| ascites| bladder| blood| bone| brain| connecti	4.96181e-09	10.4051	0.0283529	11.1715	0.0614345	11.4178	0.0164232	7.13762e-09	1.70103	1.70103	WT up vs UT	7.83186e-10	2.0177	2.0177	anKB up vs UT	4.30394e-05	1.18616	1.18616	anKB up vs WT	395.021	1.67816	0.0113287	1
24269	8098121	NM_014247 // RAPGEF2 // Rap guanine nucleotide exchange factor (GEF) 2 // 4q32.1 // 969	RAPGEF2	NM_014247	main	1	NM_014247 // RAPGEF2 // Rap guanine nucleotide exchange factor (GEF) 2 // 4q32.1 // 969	RAPGEF2	NM_014247	NM_014247 // GO:0000165 // MAPKKK cascade // non-traceable author statement /// NM_014	NM_014247 // GO:0005622 // intracellular // inferred from electronic annotation /// NM	NM_014247 // GO:0004871 // signal transducer activity // traceable author statement //	NM_014247 // RefSeq // Homo sapiens Rap guanine nucleotide exchange factor (GEF) 2 (RAP	---	8098121	---	chr4	160189246	160281299	+	NM_014247 // Q9Y4G8 /// NM_014247 // B4DG82 /// BC117321 // Q17RH5 /// BC117321 // Q9Y4	31	8098121	NM_014247 // Hs.723853 // adrenal gland| ascites| bladder| blood| bone| bone marrow| br	7.12998e-11	9.98579	0.0428276	11.8592	0.075425	12.1817	0.042651	5.22751e-11	3.66399	3.66399	WT up vs UT	1.47229e-11	4.58187	4.58187	anKB up vs UT	4.47881e-05	1.25051	1.25051	anKB up vs WT	1146.47	8.44437	0.0196415	1
7754	7932786	---		---	main	1	---		---	---	---	---	ENST00000410734 // ENSEMBL // ncrna:snoRNA chromosome:GRCh37:10:28696969:28697180:-1 ge	---	7932786	---	chr10	28696968	28697180	-	---	25	7932786	---	7.05516e-05	5.21833	0.0295279	5.34739	0.0426906	5.1767	0.00318014	0.000411097	1.09358	1.09358	WT up vs UT	0.0988851	0.971555	-1.02928	anKB down vs UT	5.99412e-05	0.888416	-1.1256	anKB down vs WT	33.5005	0.0749725	0.00596787	1
20941	8064978	NM_000214 // JAG1 // jagged 1 // 20p12.1-p11.23 // 182 /// ENST00000254958 // JAG1 // j	JAG1	NM_000214	main	1	NM_000214 // JAG1 // jagged 1 // 20p12.1-p11.23 // 182 /// ENST00000254958 // JAG1 // j	JAG1	NM_000214	NM_000214 // GO:0001525 // angiogenesis // non-traceable author statement /// NM_00021	NM_000214 // GO:0005576 // extracellular region // non-traceable author statement ///	NM_000214 // GO:0005112 // Notch binding // non-traceable author statement /// NM_0002	NM_000214 // RefSeq // Homo sapiens jagged 1 (JAG1), mRNA. // chr20 // 100 // 100 // 36	---	8064978	ENST00000254958 // Pfam // IPR006947 // EGF-like, alliinase	chr20	10618334	10654636	-	NM_000214 // B2R6U9 /// NM_000214 // Q99740 /// NM_000214 // P78504 /// AF003837 // P78	36	8064978	NM_000214 // Hs.724464 // adrenal gland| bladder| blood| bone marrow| brain| connective	7.87005e-09	9.79702	0.0575289	10.9111	0.0517725	11.2672	0.0428597	1.11423e-08	2.16455	2.16455	WT up vs UT	1.23798e-09	2.77063	2.77063	anKB up vs UT	6.68975e-05	1.28	1.28	anKB up vs WT	351.675	3.53349	0.0267936	1
21444	8069689	NM_007038 // ADAMTS5 // ADAM metallopeptidase with thrombospondin type 1 motif, 5 // 21	ADAMTS5	NM_007038	main	1	NM_007038 // ADAMTS5 // ADAM metallopeptidase with thrombospondin type 1 motif, 5 // 21	ADAMTS5	NM_007038	NM_007038 // GO:0006508 // proteolysis // inferred from electronic annotation /// ENST	NM_007038 // GO:0005576 // extracellular region // inferred from electronic annotation	NM_007038 // GO:0004222 // metalloendopeptidase activity // inferred from electronic an	NM_007038 // RefSeq // Homo sapiens ADAM metallopeptidase with thrombospondin type 1 mo	---	8069689	ENST00000284987 // Pfam // IPR002870 // Peptidase M12B, propeptide /// ENST00000284987	chr21	28290241	28338832	-	NM_007038 // Q9UNA0 /// AF142099 // Q9UNA0	37	8069689	NM_007038 // Hs.58324 // adipose tissue| brain| cervix| connective tissue| ear| embryon	2.88644e-07	5.74954	0.160275	6.8986	0.12476	7.56968	0.0371307	1.32401e-06	2.2177	2.2177	WT up vs UT	3.7014e-08	3.53116	3.53116	anKB up vs UT	7.16578e-05	1.59226	1.59226	anKB up vs WT	141.161	5.13429	0.0969917	1
17410	8029437	NM_006505 // PVR // poliovirus receptor // 19q13.2 // 5817 /// NM_001135768 // PVR // p	PVR	NM_006505	main	1	NM_006505 // PVR // poliovirus receptor // 19q13.2 // 5817 /// NM_001135768 // PVR // p	PVR	NM_006505	NM_006505 // GO:0002860 // positive regulation of natural killer cell mediated cytotoxi	NM_006505 // GO:0005576 // extracellular region // inferred from electronic annotation	NM_006505 // GO:0001618 // viral receptor activity // inferred from electronic annotati	NM_006505 // RefSeq // Homo sapiens poliovirus receptor (PVR), transcript variant 1, mR	---	8029437	---	chr19	45147226	45166850	+	NM_006505 // B3KSS4 /// NM_006505 // P15151 /// NM_001135768 // B3KSS4 /// NM_001135768	32	8029437	NM_006505 // Hs.171844 // adrenal gland| ascites| bladder| blood| bone| bone marrow| br	1.59164e-08	9.48505	0.0242715	10.4543	0.0166209	10.8013	0.108116	3.06549e-08	1.95777	1.95777	WT up vs UT	2.73025e-09	2.49023	2.49023	anKB up vs UT	7.43563e-05	1.27197	1.27197	anKB up vs WT	294.426	2.89436	0.0262148	1
26924	8123274	NM_005922 // MAP3K4 // mitogen-activated protein kinase kinase kinase 4 // 6q26 // 4216	MAP3K4	NM_005922	main	1	NM_005922 // MAP3K4 // mitogen-activated protein kinase kinase kinase 4 // 6q26 // 4216	MAP3K4	NM_005922	NM_005922 // GO:0000186 // activation of MAPKK activity // traceable author statement	NM_005922 // GO:0005737 // cytoplasm // inferred from sequence or structural similarity	NM_005922 // GO:0000166 // nucleotide binding // inferred from electronic annotation /	NM_005922 // RefSeq // Homo sapiens mitogen-activated protein kinase kinase kinase 4 (M	NM_005922 // GenMAPP // G13_Signaling_Pathway /// NM_006724 // GenMAPP // G13_Signaling	8123274	ENST00000366920 // Pfam // IPR001245 // Tyrosine protein kinase /// ENST00000366919 //	chr6	161412754	161538417	+	NM_005922 // Q9P1M2 /// NM_005922 // Q9Y6R4 /// NM_006724 // Q9P1M2 /// NM_006724 // Q9	35	8123274	NM_005922 // Hs.390428 // adipose tissue| adrenal gland| bladder| blood| bone| brain| c	1.42689e-08	8.9197	0.0678078	10.3325	0.0531995	10.8208	0.111579	2.57567e-08	2.66253	2.66253	WT up vs UT	2.46463e-09	3.73502	3.73502	anKB up vs UT	8.16751e-05	1.40281	1.40281	anKB up vs WT	302.66	6.04842	0.0532911	1
31225	8163825	NM_005658 // TRAF1 // TNF receptor-associated factor 1 // 9q33-q34 // 7185 /// NM_00119	TRAF1	NM_005658	main	1	NM_005658 // TRAF1 // TNF receptor-associated factor 1 // 9q33-q34 // 7185 /// NM_00119	TRAF1	NM_005658	NM_005658 // GO:0006461 // protein complex assembly // traceable author statement ///	NM_005658 // GO:0005737 // cytoplasm // traceable author statement /// NM_001190945 //	NM_005658 // GO:0005515 // protein binding // inferred from physical interaction /// N	NM_005658 // RefSeq // Homo sapiens TNF receptor-associated factor 1 (TRAF1), transcrip	NM_005658 // GenMAPP // Apoptosis /// NM_005658 // GenMAPP // Apoptosis_GenMAPP /// NM_	8163825	---	chr9	123664671	123691047	-	NM_005658 // Q13077 /// NM_005658 // Q658U1 /// NM_001190945 // Q13077 /// NM_001190945	26	8163825	NM_005658 // Hs.531251 // ascites| blood| brain| connective tissue| embryonic tissue| e	1.07778e-07	9.87575	0.0409437	10.7045	0.0776178	11.1026	0.0708054	3.48584e-07	1.77609	1.77609	WT up vs UT	1.61431e-08	2.3405	2.3405	anKB up vs UT	8.38922e-05	1.31779	1.31779	anKB up vs WT	181.402	2.42794	0.0356916	1
21022	8065569	NM_138578 // BCL2L1 // BCL2-like 1 // 20q11.21 // 598 /// NM_001191 // BCL2L1 // BCL2-l	BCL2L1	NM_138578	main	1	NM_138578 // BCL2L1 // BCL2-like 1 // 20q11.21 // 598 /// NM_001191 // BCL2L1 // BCL2-l	BCL2L1	NM_138578	NM_138578 // GO:0001541 // ovarian follicle development // inferred from electronic ann	NM_138578 // GO:0005622 // intracellular // inferred from electronic annotation /// NM	NM_138578 // GO:0005515 // protein binding // inferred from physical interaction /// N	NM_138578 // RefSeq // Homo sapiens BCL2-like 1 (BCL2L1), nuclear gene encoding mitocho	NM_138578 // GenMAPP // Apoptosis /// NM_138578 // GenMAPP // Apoptosis_GenMAPP /// NM_	8065569	---	chr20	30252255	30310705	-	NM_138578 // Q07817 /// NM_001191 // Q07817 /// BC019307 // Q07817 /// AK290968 // Q5TE	26	8065569	NM_138578 // Hs.516966 // ascites| bladder| blood| bone| brain| cervix| connective tiss	9.9238e-07	10.6344	0.0575271	10.9912	0.0225411	11.2431	0.0518852	7.69784e-06	1.28057	1.28057	WT up vs UT	1.27815e-07	1.52486	1.52486	anKB up vs UT	9.67928e-05	1.19077	1.19077	anKB up vs WT	102.885	0.574126	0.0148807	1
22429	8079407	NM_003965 // CCRL2 // chemokine (C-C motif) receptor-like 2 // 3p21 // 9034 /// NM_0011	CCRL2	NM_003965	main	3	NM_003965 // CCRL2 // chemokine (C-C motif) receptor-like 2 // 3p21 // 9034 /// NM_0011	CCRL2	NM_003965	NM_003965 // GO:0006935 // chemotaxis // traceable author statement /// NM_003965 // G	NM_003965 // GO:0005886 // plasma membrane // inferred from electronic annotation ///	NM_003965 // GO:0004872 // receptor activity // inferred from electronic annotation //	NM_003965 // RefSeq // Homo sapiens chemokine (C-C motif) receptor-like 2 (CCRL2), tran	NM_003965 // GenMAPP // GPCRDB_Class_A_Rhodopsin-like /// AF015525 // GenMAPP // GPCRDB	8079407	---	chr3	46448679	46451014	+	NM_003965 // O00421 /// NM_001130910 // B2R8C0 /// AF015525 // O00421	28	8079407	NM_003965 // Hs.535713 // blood| brain| connective tissue| intestine| kidney| lung| mus	5.63734e-09	10.4798	0.0600059	11.6432	0.0131676	11.971	0.0646244	6.74009e-09	2.23997	2.23997	WT up vs UT	9.42024e-10	2.81127	2.81127	anKB up vs UT	0.000104274	1.25505	1.25505	anKB up vs WT	382.522	3.69122	0.0257325	1
10878	7963212	NM_001174126 // SLC11A2 // solute carrier family 11 (proton-coupled divalent metal ion	SLC11A2	NM_001174126	main	1	NM_001174126 // SLC11A2 // solute carrier family 11 (proton-coupled divalent metal ion	SLC11A2	NM_001174126	NM_001174126 // GO:0001666 // response to hypoxia // inferred from expression pattern	NM_001174126 // GO:0005634 // nucleus // inferred from direct assay /// NM_001174126 /	NM_001174126 // GO:0005215 // transporter activity // inferred from electronic annotati	NM_001174126 // RefSeq // Homo sapiens solute carrier family 11 (proton-coupled divalen	---	7963212	---	chr12	51373318	51422013	-	NM_001174125 // P49281 /// NM_000617 // P49281 /// NM_001174128 // P49281 /// NM_001174	31	7963212	NM_001174126 // Hs.505545 // adrenal gland| ascites| bladder| blood| bone| bone marrow|	1.72607e-05	11.0525	0.0501971	11.087	0.0214831	11.2564	0.0207285	0.187956	1.02419	1.02419	WT up vs UT	2.78933e-05	1.15177	1.15177	anKB up vs UT	0.000104928	1.12457	1.12457	anKB up vs WT	48.878	0.126193	0.00688477	1
22615	8081386	NM_031419 // NFKBIZ // nuclear factor of kappa light polypeptide gene enhancer in B-cel	NFKBIZ	NM_031419	main	1	NM_031419 // NFKBIZ // nuclear factor of kappa light polypeptide gene enhancer in B-cel	NFKBIZ	NM_031419	NM_031419 // GO:0006954 // inflammatory response // inferred from electronic annotation	NM_031419 // GO:0005634 // nucleus // inferred from electronic annotation /// NM_00100	---	NM_031419 // RefSeq // Homo sapiens nuclear factor of kappa light polypeptide gene enha	---	8081386	---	chr3	101546837	101580137	+	NM_031419 // Q9BYH8 /// NM_001005474 // Q9BYH8 /// BC060800 // Q9BYH8	44	8081386	NM_031419 // Hs.319171 // adipose tissue| blood| bone| bone marrow| brain| connective t	3.9363e-10	8.98171	0.023416	11.1612	0.0674161	11.5804	0.0503932	3.37217e-10	4.52984	4.52984	WT up vs UT	8.30722e-11	6.05722	6.05722	anKB up vs UT	0.000107369	1.33718	1.33718	anKB up vs WT	746.912	11.8898	0.0424496	1
25925	8113733	NM_153223 // CEP120 // centrosomal protein 120kDa // 5q23.2 // 153241 /// NM_001166226	CEP120	NM_153223	main	1	NM_153223 // CEP120 // centrosomal protein 120kDa // 5q23.2 // 153241 /// NM_001166226	CEP120	NM_153223	NM_153223 // GO:0000226 // microtubule cytoskeleton organization // inferred from elect	NM_153223 // GO:0005737 // cytoplasm // inferred from electronic annotation /// NM_153	NM_153223 // GO:0008022 // protein C-terminus binding // inferred from electronic annot	NM_153223 // RefSeq // Homo sapiens centrosomal protein 120kDa (CEP120), transcript var	---	8113733	---	chr5	122680579	122759252	-	NM_153223 // Q8N960 /// NM_001166226 // Q8N960 /// BC040527 // Q8N960	35	8113733	NM_153223 // Hs.483209 // adipose tissue| bone| bone marrow| brain| connective tissue|	2.94089e-07	9.09694	0.0263948	10.0696	0.0734361	10.5927	0.132	1.32987e-06	1.96245	1.96245	WT up vs UT	4.6914e-08	2.82018	2.82018	anKB up vs UT	0.000128335	1.43707	1.43707	anKB up vs WT	140.489	3.66555	0.0695769	1
9338	7947917	NM_016506 // KBTBD4 // kelch repeat and BTB (POZ) domain containing 4 // 11p11.2 // 557	KBTBD4	NM_016506	main	1	NM_016506 // KBTBD4 // kelch repeat and BTB (POZ) domain containing 4 // 11p11.2 // 557	KBTBD4	NM_016506	BC018974 // GO:0006470 // protein dephosphorylation // inferred from electronic annotat	BC018974 // GO:0005739 // mitochondrion // inferred from electronic annotation /// BC0	NM_016506 // GO:0005515 // protein binding // inferred from electronic annotation ///	NM_016506 // RefSeq // Homo sapiens kelch repeat and BTB (POZ) domain containing 4 (KBT	---	7947917	ENST00000395288 // Pfam // IPR003131 // K+ channel tetramerisation /// ENST00000357777	chr11	47593749	47600528	-	NM_016506 // Q9NVX7 /// NR_024222 // Q9NVX7 /// NM_018095 // Q9NVX7 /// BC002736 // Q9N	22	7947917	NM_016506 // Hs.718483 // adipose tissue| adrenal gland| bladder| blood| bone| bone mar	5.45156e-07	8.91811	0.0228316	8.73118	0.0143282	8.63144	0.0199241	1.92527e-06	0.878472	-1.13834	WT down vs UT	7.00873e-08	0.81979	-1.21982	anKB down vs UT	0.000189346	0.9332	-1.07158	anKB down vs WT	119.981	0.127375	0.002831	1
26576	8119926	NM_018426 // TMEM63B // transmembrane protein 63B // 6p21.1 // 55362 /// ENST0000032326	TMEM63B	NM_018426	main	1	NM_018426 // TMEM63B // transmembrane protein 63B // 6p21.1 // 55362 /// ENST0000032326	TMEM63B	NM_018426	---	NM_018426 // GO:0016020 // membrane // inferred from electronic annotation /// NM_0184	NM_018426 // GO:0000166 // nucleotide binding // inferred from electronic annotation /	NM_018426 // RefSeq // Homo sapiens transmembrane protein 63B (TMEM63B), mRNA. // chr6	---	8119926	---	chr6	44094651	44123256	+	NM_018426 // Q5T3F8 /// BC136769 // Q5T3F8	30	8119926	NM_018426 // Hs.414473 // ascites| bladder| blood| bone| brain| connective tissue| embr	6.51959e-06	9.67641	0.0762352	10.0022	0.0275688	10.3057	0.0449481	0.00012457	1.25336	1.25336	WT up vs UT	9.60136e-07	1.54684	1.54684	anKB up vs UT	0.000203037	1.23415	1.23415	anKB up vs WT	63.1597	0.633725	0.0267565	1
9752	7951485	NM_017515 // SLC35F2 // solute carrier family 35, member F2 // 11q22.3 // 54733 /// ENS	SLC35F2	NM_017515	main	1	NM_017515 // SLC35F2 // solute carrier family 35, member F2 // 11q22.3 // 54733 /// ENS	SLC35F2	NM_017515	NM_017515 // GO:0006810 // transport // inferred from electronic annotation /// NM_017	NM_017515 // GO:0005575 // cellular_component // no biological data available /// NM_0	NM_017515 // GO:0003674 // molecular_function // no biological data available /// ENST	NM_017515 // RefSeq // Homo sapiens solute carrier family 35, member F2 (SLC35F2), mRNA	---	7951485	ENST00000265836 // Pfam // IPR004853 // Protein of unknown function DUF250 /// ENST0000	chr11	107661717	107729664	-	AK128062 // Q8IXU6 /// AK128062 // Q8TE03	33	7951485	NM_017515 // Hs.524014 // ascites| bladder| blood| bone| bone marrow| brain| cervix| co	6.03088e-05	8.12155	0.107328	8.42889	0.126081	8.92515	0.0938551	0.00497821	1.23742	1.23742	WT up vs UT	8.30689e-06	1.74545	1.74545	anKB up vs UT	0.000261313	1.41055	1.41055	anKB up vs WT	34.9585	1.01003	0.077046	1
30637	8157933	NM_014007 // ZBTB43 // zinc finger and BTB domain containing 43 // 9q33-q34 // 23099 //	ZBTB43	NM_014007	main	1	NM_014007 // ZBTB43 // zinc finger and BTB domain containing 43 // 9q33-q34 // 23099 //	ZBTB43	NM_014007	NM_014007 // GO:0045449 // regulation of transcription // inferred from electronic anno	NM_014007 // GO:0005622 // intracellular // inferred from electronic annotation /// NM	NM_014007 // GO:0003677 // DNA binding // inferred from electronic annotation /// NM_0	NM_014007 // RefSeq // Homo sapiens zinc finger and BTB domain containing 43 (ZBTB43),	---	8157933	---	chr9	129567294	129600489	+	AF049907 // O43298	27	8157933	NM_014007 // Hs.355581 // adrenal gland| ascites| bladder| blood| bone| brain| cervix|	1.03596e-06	9.19875	0.00761684	9.58421	0.0585387	9.81991	0.0570581	8.02088e-06	1.30628	1.30628	WT up vs UT	2.08159e-07	1.53811	1.53811	anKB up vs UT	0.000270704	1.17747	1.17747	anKB up vs WT	101.754	0.670124	0.0175619	1
20660	8062034	NM_021202 // TP53INP2 // tumor protein p53 inducible nuclear protein 2 // 20q11.22 // 5	TP53INP2	NM_021202	main	1	NM_021202 // TP53INP2 // tumor protein p53 inducible nuclear protein 2 // 20q11.22 // 5	TP53INP2	NM_021202	---	NM_021202 // GO:0005634 // nucleus // inferred from electronic annotation /// ENST0000	---	NM_021202 // RefSeq // Homo sapiens tumor protein p53 inducible nuclear protein 2 (TP53	---	8062034	---	chr20	33292143	33301240	+	NM_021202 // Q8IXH6 /// AY422170 // Q8IXH6	33	8062034	NM_021202 // Hs.516994 // blood| bone| bone marrow| brain| connective tissue| ear| embr	3.15769e-07	9.43497	0.0316948	9.76141	0.040245	9.92022	0.0300978	1.51689e-06	1.25391	1.25391	WT up vs UT	7.00823e-08	1.39982	1.39982	anKB up vs UT	0.000286856	1.11636	1.11636	anKB up vs WT	137.961	0.419626	0.00811098	1
6715	7922162	NM_006996 // SLC19A2 // solute carrier family 19 (thiamine transporter), member 2 // 1q	SLC19A2	NM_006996	main	1	NM_006996 // SLC19A2 // solute carrier family 19 (thiamine transporter), member 2 // 1q	SLC19A2	NM_006996	NM_006996 // GO:0006810 // transport // inferred from electronic annotation /// NM_006	NM_006996 // GO:0005886 // plasma membrane // inferred from electronic annotation ///	NM_006996 // GO:0005542 // folic acid binding // inferred from electronic annotation /	NM_006996 // RefSeq // Homo sapiens solute carrier family 19 (thiamine transporter), me	---	7922162	---	chr1	169432465	169455241	-	NM_006996 // O60779 /// AF135488 // O60779	30	7922162	NM_006996 // Hs.30246 // adipose tissue| bladder| bone| brain| cervix| ear| embryonic t	1.31446e-07	9.09471	0.100469	10.1165	0.0314674	10.5116	0.108232	2.60009e-07	2.0304	2.0304	WT up vs UT	2.00719e-08	2.67014	2.67014	anKB up vs UT	0.000288666	1.31508	1.31508	anKB up vs WT	172.476	3.25424	0.0503142	1
18920	8043835	BC021264 // C2orf15 // chromosome 2 open reading frame 15 // 2q11.2 // 150590 /// ENST0	C2orf15	BC021264	main	1	BC021264 // C2orf15 // chromosome 2 open reading frame 15 // 2q11.2 // 150590 /// ENST0	C2orf15	BC021264	AK126402 // GO:0006412 // translation // inferred from electronic annotation	AK126402 // GO:0005622 // intracellular // inferred from electronic annotation /// AK1	AK126402 // GO:0003735 // structural constituent of ribosome // inferred from electroni	BC021264 // GenBank // Homo sapiens chromosome 2 open reading frame 15, mRNA (cDNA clon	---	8043835	---	chr2	99758185	99767950	+	BC021264 // Q8WU43 /// AK126402 // Q8TCC3 /// AK314133 // B2RAC6	24	8043835	BC021264 // Hs.352211 // bladder| brain| embryonic tissue| eye| kidney| liver| placenta	0.00110524	4.51938	0.108147	4.59298	0.14302	4.06325	0.033309	0.424005	1.05234	1.05234	WT up vs UT	0.000801845	0.728941	-1.37185	anKB down vs UT	0.000301473	0.692685	-1.44366	anKB down vs WT	15.3649	0.527772	0.0915975	1
17033	8025601	NM_000201 // ICAM1 // intercellular adhesion molecule 1 // 19p13.3-p13.2 // 3383 /// EN	ICAM1	NM_000201	main	1	NM_000201 // ICAM1 // intercellular adhesion molecule 1 // 19p13.3-p13.2 // 3383 /// EN	ICAM1	NM_000201	NM_000201 // GO:0001910 // regulation of leukocyte mediated cytotoxicity // traceable a	NM_000201 // GO:0001772 // immunological synapse // inferred from electronic annotation	NM_000201 // GO:0004872 // receptor activity // traceable author statement /// NM_0002	NM_000201 // RefSeq // Homo sapiens intercellular adhesion molecule 1 (ICAM1), mRNA. //	---	8025601	---	chr19	10381764	10397291	+	NM_000201 // P05362 /// NM_000201 // Q99930 /// NM_000201 // Q15463 /// NM_000201 // Q1	27	8025601	NM_000201 // Hs.643447 // adipose tissue| adrenal gland| bladder| blood| bone marrow| b	3.10175e-09	12.7163	0.0558584	13.4692	0.0147507	13.6303	0.0148828	2.72019e-09	1.6851	1.6851	WT up vs UT	5.82854e-10	1.88429	1.88429	anKB up vs UT	0.000311876	1.11821	1.11821	anKB up vs WT	444.617	1.42844	0.00856732	1
5444	7909225	NM_001004023 // DYRK3 // dual-specificity tyrosine-(Y)-phosphorylation regulated kinase	DYRK3	NM_001004023	main	1	NM_001004023 // DYRK3 // dual-specificity tyrosine-(Y)-phosphorylation regulated kinase	DYRK3	NM_001004023	NM_001004023 // GO:0006468 // protein phosphorylation // inferred from direct assay //	NM_001004023 // GO:0005634 // nucleus // inferred from direct assay /// NM_003582 // G	NM_001004023 // GO:0000166 // nucleotide binding // inferred from electronic annotation	NM_001004023 // RefSeq // Homo sapiens dual-specificity tyrosine-(Y)-phosphorylation re	---	7909225	ENST00000367108 // Pfam // IPR001245 // Tyrosine protein kinase /// ENST00000367109 //	chr1	206808881	206857764	+	NM_003582 // B2R859 /// NM_003582 // O43781 /// AK291189 // A8K574 /// BC015501 // O437	36	7909225	NM_001004023 // Hs.164267 // ascites| bone| brain| cervix| connective tissue| heart| ki	3.00762e-09	7.77452	0.0373902	9.3915	0.049211	9.73547	0.0941654	2.82033e-09	3.06734	3.06734	WT up vs UT	6.09914e-10	3.89318	3.89318	anKB up vs UT	0.000335868	1.26924	1.26924	anKB up vs WT	448.078	6.702	0.0398859	1
13183	7985482	NM_001080435 // WHAMM // WAS protein homolog associated with actin, golgi membranes and	WHAMM	NM_001080435	main	1	NM_001080435 // WHAMM // WAS protein homolog associated with actin, golgi membranes and	WHAMM	NM_001080435	---	NM_001080435 // GO:0005737 // cytoplasm // inferred from electronic annotation /// NM_	NM_001080435 // GO:0003779 // actin binding // inferred from electronic annotation ///	NM_001080435 // RefSeq // Homo sapiens WAS protein homolog associated with actin, golgi	---	7985482	---	chr15	83478380	83503611	+	NM_001080435 // Q8TF30	36	7985482	NM_001080435 // Hs.377360 // bladder| bone| brain| eye| heart| intestine| liver| lung|	8.86763e-06	8.92819	0.0264461	9.2645	0.0952188	9.54146	0.0410298	9.00913e-05	1.26252	1.26252	WT up vs UT	1.0472e-06	1.52972	1.52972	anKB up vs UT	0.000341473	1.21164	1.21164	anKB up vs WT	58.2669	0.567863	0.025989	1
14460	7999408	---		---	main	1	---		---	---	---	---	ENST00000462789 // ENSEMBL // ncrna_pseudogene:Mt_tRNA_pseudogene chromosome:GRCh37:16:	---	7999408	---	chr16	10815482	10815550	-	---	25	7999408	---	0.00218417	3.01495	0.0301106	2.94357	0.0394382	3.16417	0.0561793	0.0919394	0.951724	-1.05073	WT down vs UT	0.00394367	1.10897	1.10897	anKB up vs UT	0.000355579	1.16522	1.16522	anKB up vs WT	12.4924	0.0781849	0.0166895	1
13549	7989849	NM_001144823 // DENND4A // DENN/MADD domain containing 4A // 15q22.31 // 10260 /// NM_0	DENND4A	NM_001144823	main	1	NM_001144823 // DENND4A // DENN/MADD domain containing 4A // 15q22.31 // 10260 /// NM_0	DENND4A	NM_001144823	NM_001144823 // GO:0006355 // regulation of transcription, DNA-dependent // non-traceab	NM_001144823 // GO:0005634 // nucleus // non-traceable author statement /// NM_005848	NM_001144823 // GO:0003677 // DNA binding // non-traceable author statement /// NM_001	NM_001144823 // RefSeq // Homo sapiens DENN/MADD domain containing 4A (DENND4A), transc	---	7989849	---	chr15	65953542	66084586	-	NM_001144823 // Q05C90 /// NM_001144823 // A8K2M7 /// NM_001144823 // Q7Z401 /// NM_005	48	7989849	NM_001144823 // Hs.654567 // blood| bone| brain| cervix| connective tissue| embryonic t	2.86452e-10	9.58385	0.0790054	11.7437	0.0164417	12.0641	0.101143	1.95975e-10	4.46864	4.46864	WT up vs UT	6.51057e-11	5.57978	5.57978	anKB up vs UT	0.000396503	1.24865	1.24865	anKB up vs WT	808.926	11.0341	0.0363744	1
24617	8101237	NM_001040202 // PAQR3 // progestin and adipoQ receptor family member III // 4q21.21 //	PAQR3	NM_001040202	main	1	NM_001040202 // PAQR3 // progestin and adipoQ receptor family member III // 4q21.21 //	PAQR3	NM_001040202	---	NM_001040202 // GO:0000139 // Golgi membrane // inferred from electronic annotation //	NM_001040202 // GO:0004872 // receptor activity // inferred from electronic annotation	NM_001040202 // RefSeq // Homo sapiens progestin and adipoQ receptor family member III	---	8101237	---	chr4	79808281	79860582	-	NM_001040202 // Q6TCH7 /// NM_001040202 // B3KWY8 /// BC031256 // Q6TCH7	42	8101237	NM_001040202 // Hs.657312 // adipose tissue| bladder| blood| bone marrow| brain| embryo	0.000101226	6.9348	0.0196061	6.84334	0.0762702	6.64204	0.0311545	0.0300356	0.938576	-1.06544	WT down vs UT	2.99297e-05	0.816339	-1.22498	anKB down vs UT	0.000407116	0.869763	-1.14974	anKB down vs WT	30.3545	0.164786	0.0144766	1
22271	8077786	NM_001570 // IRAK2 // interleukin-1 receptor-associated kinase 2 // 3p25.3 // 3656 ///	IRAK2	NM_001570	main	1	NM_001570 // IRAK2 // interleukin-1 receptor-associated kinase 2 // 3p25.3 // 3656 ///	IRAK2	NM_001570	NM_001570 // GO:0001959 // regulation of cytokine-mediated signaling pathway // inferre	NM_001570 // GO:0009986 // cell surface // inferred from direct assay /// ENST00000256	NM_001570 // GO:0004672 // protein kinase activity // inferred from electronic annotati	NM_001570 // RefSeq // Homo sapiens interleukin-1 receptor-associated kinase 2 (IRAK2),	---	8077786	ENST00000256458 // Pfam // IPR001245 // Tyrosine protein kinase	chr3	10206563	10285427	+	NM_001570 // B2R748 /// NM_001570 // O43187 /// BC125184 // O43187 /// BC125184 // B2R7	39	8077786	NM_001570 // Hs.449207 // bladder| bone marrow| brain| cervix| embryonic tissue| intest	2.83084e-07	9.91905	0.068157	10.8179	0.0404747	11.1928	0.0657688	7.15027e-07	1.86457	1.86457	WT up vs UT	4.72953e-08	2.41794	2.41794	anKB up vs UT	0.000416318	1.29678	1.29678	anKB up vs WT	141.863	2.68973	0.0505601	1
18198	8037231	NM_021016 // PSG3 // pregnancy specific beta-1-glycoprotein 3 // 19q13.2 // 5671 /// EN	PSG3	NM_021016	main	1	NM_021016 // PSG3 // pregnancy specific beta-1-glycoprotein 3 // 19q13.2 // 5671 /// EN	PSG3	NM_021016	NM_021016 // GO:0006952 // defense response // traceable author statement /// NM_02101	NM_021016 // GO:0005576 // extracellular region // non-traceable author statement ///	---	NM_021016 // RefSeq // Homo sapiens pregnancy specific beta-1-glycoprotein 3 (PSG3), mR	---	8037231	---	chr19	43225794	43244668	-	BC005924 // Q16557 /// BC005924 // Q15226	8	8037231	NM_021016 // Hs.654413 // intestine| muscle| placenta| skin| testis| thyroid| vascular|	0.00123738	4.16922	0.255443	3.51297	0.0737885	4.24515	0.0893263	0.000868595	0.634526	-1.57598	WT down vs UT	0.567349	1.05404	1.05404	anKB up vs UT	0.000428098	1.66114	1.66114	anKB up vs WT	14.8543	1.08314	0.194447	1
33010	8179504	NM_005104 // BRD2 // bromodomain containing 2 // 6p21.3 // 6046 /// NM_001113182 // BRD	BRD2	NM_005104	main	3	NM_005104 // BRD2 // bromodomain containing 2 // 6p21.3 // 6046 /// NM_001113182 // BRD	BRD2	NM_005104	NM_005104 // GO:0007283 // spermatogenesis // traceable author statement /// NM_001113	NM_005104 // GO:0005634 // nucleus // inferred from electronic annotation /// NM_00111	NM_005104 // GO:0004674 // protein serine/threonine kinase activity // traceable author	NM_005104 // RefSeq // Homo sapiens bromodomain containing 2 (BRD2), transcript variant	---	8179504	---	chr6	32936437	32949087	+	NM_005104 // P25440 /// NM_001113182 // Q658Y7 /// NM_001113182 // P25440 /// D42040 //	24	8179504	NM_005104 // Hs.75243 // adipose tissue| adrenal gland| ascites| bladder| blood| bone|	1.38587e-06	10.6535	0.00567014	10.9832	0.0262754	11.1604	0.064487	5.58144e-06	1.25677	1.25677	WT up vs UT	2.05978e-07	1.42101	1.42101	anKB up vs UT	0.000463033	1.13069	1.13069	anKB up vs WT	94.4082	0.412957	0.0116644	1
9297	7947462	NM_145804 // ABTB2 // ankyrin repeat and BTB (POZ) domain containing 2 // 11p13 // 2584	ABTB2	NM_145804	main	1	NM_145804 // ABTB2 // ankyrin repeat and BTB (POZ) domain containing 2 // 11p13 // 2584	ABTB2	NM_145804	NM_145804 // GO:0001558 // regulation of cell growth // non-traceable author statement	NM_145804 // GO:0005575 // cellular_component // no biological data available /// ENST	NM_145804 // GO:0003674 // molecular_function // no biological data available /// NM_1	NM_145804 // RefSeq // Homo sapiens ankyrin repeat and BTB (POZ) domain containing 2 (A	---	7947462	---	chr11	34172535	34378802	-	NM_145804 // Q8N961 /// NM_145804 // B3KPV6 /// AK291744 // A8K6S9 /// AK291744 // Q8N9	46	7947462	NM_145804 // Hs.23361 // ascites| bone| brain| embryonic tissue| eye| heart| intestine|	2.72108e-07	7.38861	0.074803	8.59507	0.0783933	9.06851	0.153409	5.39578e-07	2.30771	2.30771	WT up vs UT	4.07779e-08	3.20406	3.20406	anKB up vs UT	0.000489386	1.38842	1.38842	anKB up vs WT	143.302	4.55069	0.0846825	1
13518	7989476	AK096042 // FLJ38723 // hypothetical FLJ38723 // 15q22.2 // 255180 /// ENST00000299125	FLJ38723	AK096042	main	1	AK096042 // FLJ38723 // hypothetical FLJ38723 // 15q22.2 // 255180 /// ENST00000299125	FLJ38723	AK096042	---	---	---	AK096042 // GenBank // Homo sapiens cDNA FLJ38723 fis, clone KIDNE2010137, weakly simil	---	7989476	---	chr15	62534728	62540994	-	AK096042 // Q8N8X6 /// BC131692 // Q8N8X6	32	7989476	AK096042 // Hs.370479 // bone| kidney| lung| testis| chondrosarcoma| lung tumor| normal	0.00189635	6.17527	0.00673104	6.09778	0.0109848	6.31253	0.0907689	0.0791348	0.947707	-1.05518	WT down vs UT	0.00737246	1.09982	1.09982	anKB up vs UT	0.000526106	1.1605	1.1605	anKB up vs WT	13.0489	0.0871651	0.017813	1
1649	7894151	---		---	normgene->intron	---	---		---	---	---	---	--- // --- // neg_control // --- // --- // --- // --- // --- // ---	---	7894151	---	---	0	0	---	---	4	7894151	---	0.0013623	5.46931	0.410689	5.44057	0.10236	4.1924	0.0433605	0.90163	0.980275	-1.02012	WT down vs UT	0.000471473	0.412677	-2.4232	anKB down vs UT	0.000547071	0.420981	-2.3754	anKB down vs WT	14.4307	3.29579	0.609032	1
5372	7908409	NM_002923 // RGS2 // regulator of G-protein signaling 2, 24kDa // 1q31 // 5997 /// ENST	RGS2	NM_002923	main	1	NM_002923 // RGS2 // regulator of G-protein signaling 2, 24kDa // 1q31 // 5997 /// ENST	RGS2	NM_002923	NM_002923 // GO:0007049 // cell cycle // inferred from electronic annotation /// NM_00	NM_002923 // GO:0005737 // cytoplasm // inferred from sequence or structural similarity	NM_002923 // GO:0004871 // signal transducer activity // inferred from electronic annot	NM_002923 // RefSeq // Homo sapiens regulator of G-protein signaling 2, 24kDa (RGS2), m	NM_002923 // GenMAPP // Calcium_regulation_in_cardiac_cells /// NM_002923 // GenMAPP //	7908409	---	chr1	192778169	192781406	+	NM_002923 // P41220 /// BC042755 // Q49A86 /// BC042755 // P41220	33	7908409	NM_002923 // Hs.78944 // adipose tissue| adrenal gland| ascites| bladder| blood| bone|	5.46745e-07	8.26046	0.0142613	8.56701	0.144697	9.00838	0.110392	0.0049114	1.23675	1.23675	WT up vs UT	1.36482e-05	1.67937	1.67937	anKB up vs UT	0.000549983	1.35789	1.35789	anKB up vs WT	119.892	3.42936	0.0762766	1
18222	8037430	NM_001033719 // ZNF404 // zinc finger protein 404 // 19q13.31 // 342908 /// ENST0000032	ZNF404	NM_001033719	main	1	NM_001033719 // ZNF404 // zinc finger protein 404 // 19q13.31 // 342908 /// ENST0000032	ZNF404	NM_001033719	NM_001033719 // GO:0006355 // regulation of transcription, DNA-dependent // inferred fr	NM_001033719 // GO:0005622 // intracellular // inferred from electronic annotation ///	NM_001033719 // GO:0003677 // DNA binding // inferred from electronic annotation /// N	NM_001033719 // RefSeq // Homo sapiens zinc finger protein 404 (ZNF404), mRNA. // chr19	---	8037430	---	chr19	44376652	44384294	-	NM_001033719 // Q494X3 /// NM_001033719 // Q86WM5 /// AK300120 // B4DTA0	24	8037430	NM_001033719 // Hs.76561 // bone| brain| esophagus| eye| intestine| kidney| larynx| lun	0.00138134	4.54058	0.0985016	4.76379	0.0907579	4.44177	0.0356569	0.00506527	1.16733	1.16733	WT up vs UT	0.129035	0.933807	-1.07089	anKB down vs UT	0.000563192	0.799948	-1.25008	anKB down vs WT	14.3704	0.220416	0.0409019	1
31317	8164810	NM_006266 // RALGDS // ral guanine nucleotide dissociation stimulator // 9q34.3 // 5900	RALGDS	NM_006266	main	1	NM_006266 // RALGDS // ral guanine nucleotide dissociation stimulator // 9q34.3 // 5900	RALGDS	NM_006266	NM_006266 // GO:0007165 // signal transduction // inferred from electronic annotation	NM_006266 // GO:0005622 // intracellular // inferred from electronic annotation /// NM	NM_006266 // GO:0005083 // small GTPase regulator activity // inferred from direct assa	NM_006266 // RefSeq // Homo sapiens ral guanine nucleotide dissociation stimulator (RAL	---	8164810	---	chr9	135973107	136024721	-	NM_006266 // B3KPK6 /// AF027169 // Q6KH11 /// BC059362 // Q6PCE1 /// BC059362 // B3KPK	25	8164810	NM_006266 // Hs.106185 // adipose tissue| adrenal gland| ascites| bladder| blood| bone|	1.73292e-07	8.51867	0.0509179	9.01254	0.026703	9.22106	0.0648944	1.1486e-06	1.40822	1.40822	WT up vs UT	7.45635e-08	1.6272	1.6272	anKB up vs UT	0.000575655	1.1555	1.1555	anKB up vs WT	160.765	1.04089	0.0172656	1
2132	7894639	---		---	normgene->exon	---	---		---	---	---	---	--- // --- // pos_control // --- // --- // --- // --- // --- // ---	---	7894639	---	---	0	0	---	---	2	7894639	---	7.17541e-05	11.5065	0.073705	11.3053	0.0226178	11.0577	0.0645995	0.00214179	0.869786	-1.14971	WT down vs UT	9.002e-06	0.732639	-1.36493	anKB down vs UT	0.000592746	0.842321	-1.1872	anKB down vs WT	33.3468	0.307088	0.0245571	1
22798	8083324	NM_014779 // TSC22D2 // TSC22 domain family, member 2 // 3q25.1 // 9819 /// ENST0000036	TSC22D2	NM_014779	main	1	NM_014779 // TSC22D2 // TSC22 domain family, member 2 // 3q25.1 // 9819 /// ENST0000036	TSC22D2	NM_014779	NM_014779 // GO:0006355 // regulation of transcription, DNA-dependent // inferred from	---	NM_014779 // GO:0003700 // sequence-specific DNA binding transcription factor activity	NM_014779 // RefSeq // Homo sapiens TSC22 domain family, member 2 (TSC22D2), mRNA. // c	---	8083324	---	chr3	150126122	150177631	+	AB014569 // O75157	34	8083324	NM_014779 // Hs.722470 // --- /// NM_014779 // Hs.724546 // adipose tissue| bladder| bl	2.38374e-07	9.89242	0.042814	10.4755	0.00702799	10.6855	0.0321552	3.94637e-07	1.49803	1.49803	WT up vs UT	3.56884e-08	1.73274	1.73274	anKB up vs UT	0.00065718	1.15668	1.15668	anKB up vs WT	148.222	1.01402	0.0182433	1
9207	7946478	NM_015213 // DENND5A // DENN/MADD domain containing 5A // 11p15.4 // 23258 /// ENST0000	DENND5A	NM_015213	main	1	NM_015213 // DENND5A // DENN/MADD domain containing 5A // 11p15.4 // 23258 /// ENST0000	DENND5A	NM_015213	---	NM_015213 // GO:0005794 // Golgi apparatus // inferred from electronic annotation ///	NM_015213 // GO:0005515 // protein binding // inferred from electronic annotation ///	NM_015213 // RefSeq // Homo sapiens DENN/MADD domain containing 5A (DENND5A), mRNA. //	---	7946478	---	chr11	9160372	9286877	-	NM_015213 // Q6IQ26 /// BC071596 // Q6IQ26	36	7946478	NM_015213 // Hs.501857 // adipose tissue| ascites| blood| bone| bone marrow| brain| cer	3.1726e-07	10.6573	0.0179731	11.2826	0.0295652	11.528	0.0271224	7.69359e-07	1.54254	1.54254	WT up vs UT	5.8476e-08	1.82859	1.82859	anKB up vs UT	0.000658689	1.18545	1.18545	anKB up vs WT	137.795	1.28866	0.0249387	1
18713	8042144	NM_002908 // REL // v-rel reticuloendotheliosis viral oncogene homolog (avian) // 2p13-	REL	NM_002908	main	1	NM_002908 // REL // v-rel reticuloendotheliosis viral oncogene homolog (avian) // 2p13-	REL	NM_002908	NM_002908 // GO:0001816 // cytokine production // inferred from electronic annotation	NM_002908 // GO:0005634 // nucleus // inferred from electronic annotation /// ENST0000	NM_002908 // GO:0003677 // DNA binding // inferred from electronic annotation /// NM_0	NM_002908 // RefSeq // Homo sapiens v-rel reticuloendotheliosis viral oncogene homolog	---	8042144	---	chr2	61108750	61150178	+	NM_002908 // Q04864 /// AK303926 // B4E1P2 /// AK303926 // Q04864	30	8042144	NM_002908 // Hs.631886 // blood| brain| embryonic tissue| intestine| kidney| larynx| li	9.46115e-10	11.8117	0.0184696	12.6873	0.0402501	12.8259	0.0369355	6.53256e-10	1.83478	1.83478	WT up vs UT	2.02913e-10	2.0198	2.0198	anKB up vs UT	0.000695925	1.10084	1.10084	anKB up vs WT	599.29	1.81834	0.00809111	1
5762	7912316	NM_001079843 // CASZ1 // castor zinc finger 1 // 1p36.22 // 54897 /// NM_017766 // CASZ	CASZ1	NM_001079843	main	1	NM_001079843 // CASZ1 // castor zinc finger 1 // 1p36.22 // 54897 /// NM_017766 // CASZ	CASZ1	NM_001079843	NM_001079843 // GO:0045449 // regulation of transcription // inferred from electronic a	NM_001079843 // GO:0005622 // intracellular // inferred from electronic annotation ///	NM_001079843 // GO:0003677 // DNA binding // inferred from electronic annotation /// N	NM_001079843 // RefSeq // Homo sapiens castor zinc finger 1 (CASZ1), transcript variant	---	7912316	---	chr1	10696661	10856707	-	NM_001079843 // Q2EN02 /// NM_017766 // Q86V15 /// NM_017766 // B3KRV8 /// DQ217660 //	70	7912316	NM_001079843 // Hs.439894 // adipose tissue| ascites| brain| cervix| connective tissue|	9.6346e-07	6.93096	0.0590867	7.30535	0.0349242	7.47562	0.022089	2.67359e-06	1.29629	1.29629	WT up vs UT	1.48356e-07	1.45867	1.45867	anKB up vs UT	0.000727322	1.12526	1.12526	anKB up vs WT	103.67	0.48123	0.0123784	1
32494	8175169	NM_021183 // RAP2C // RAP2C, member of RAS oncogene family // Xq25 // 57826 /// ENST000	RAP2C	NM_021183	main	1	NM_021183 // RAP2C // RAP2C, member of RAS oncogene family // Xq25 // 57826 /// ENST000	RAP2C	NM_021183	NM_021183 // GO:0007165 // signal transduction // inferred from electronic annotation	NM_021183 // GO:0005622 // intracellular // inferred from electronic annotation /// NM	NM_021183 // GO:0000166 // nucleotide binding // inferred from electronic annotation /	NM_021183 // RefSeq // Homo sapiens RAP2C, member of RAS oncogene family (RAP2C), mRNA.	---	8175169	---	chrX	131337053	131353461	-	NM_021183 // Q9Y3L5 /// AY298955 // Q9Y3L5	33	8175169	NM_021183 // Hs.119889 // bladder| blood| bone marrow| brain| cervix| connective tissue	7.46879e-07	9.88441	0.0447504	10.3747	0.0396724	10.5827	0.0462017	1.61463e-06	1.40471	1.40471	WT up vs UT	1.0441e-07	1.62256	1.62256	anKB up vs UT	0.00074275	1.15509	1.15509	anKB up vs WT	110.678	0.771833	0.0185965	1
23763	8093304	NM_003965 // CCRL2 // chemokine (C-C motif) receptor-like 2 // 3p21 // 9034 /// NM_0011	CCRL2	NM_003965	main	3	NM_003965 // CCRL2 // chemokine (C-C motif) receptor-like 2 // 3p21 // 9034 /// NM_0011	CCRL2	NM_003965	NM_003965 // GO:0006935 // chemotaxis // traceable author statement /// NM_003965 // G	NM_003965 // GO:0005886 // plasma membrane // inferred from electronic annotation ///	NM_003965 // GO:0004872 // receptor activity // inferred from electronic annotation //	NM_003965 // RefSeq // Homo sapiens chemokine (C-C motif) receptor-like 2 (CCRL2), tran	NM_003965 // GenMAPP // GPCRDB_Class_A_Rhodopsin-like /// AF015525 // GenMAPP // GPCRDB	8093304	---	chr3	46448679	46451014	+	NM_003965 // O00421 /// NM_001130910 // B2R8C0 /// AF015525 // O00421	32	8093304	NM_003965 // Hs.535713 // blood| brain| connective tissue| intestine| kidney| lung| mus	4.91817e-08	10.0142	0.0961354	11.1348	0.0167562	11.4436	0.079765	5.6736e-08	2.17434	2.17434	WT up vs UT	8.33899e-09	2.6933	2.6933	anKB up vs UT	0.00074281	1.23868	1.23868	anKB up vs WT	221.347	3.40209	0.0409866	1
4633	7901054	NM_004073 // PLK3 // polo-like kinase 3 // 1p34.1 // 1263 /// NM_001013632 // TCTEX1D4	PLK3	NM_004073	main	1	NM_004073 // PLK3 // polo-like kinase 3 // 1p34.1 // 1263 /// NM_001013632 // TCTEX1D4	PLK3	NM_004073	NM_004073 // GO:0006468 // protein phosphorylation // inferred from electronic annotati	NM_004073 // GO:0016020 // membrane // inferred from electronic annotation /// NM_0040	NM_004073 // GO:0000166 // nucleotide binding // inferred from electronic annotation /	NM_004073 // RefSeq // Homo sapiens polo-like kinase 3 (PLK3), mRNA. // chr1 // 100 //	---	7901054	---	chr1	45265897	45276892	+	AJ293866 // Q9H4B4	35	7901054	NM_004073 // Hs.632415 // adipose tissue| adrenal gland| bladder| blood| bone| bone mar	1.23291e-06	10.4581	0.0557174	10.9381	0.0401585	11.1716	0.0834187	4.87065e-06	1.39472	1.39472	WT up vs UT	2.32396e-07	1.63983	1.63983	anKB up vs UT	0.000782869	1.17575	1.17575	anKB up vs WT	97.2964	0.869817	0.0238396	1
7396	7928800	NM_018999 // FAM190B // family with sequence similarity 190, member B // 10q23.1 // 544	FAM190B	NM_018999	main	1	NM_018999 // FAM190B // family with sequence similarity 190, member B // 10q23.1 // 544	FAM190B	NM_018999	---	---	---	NM_018999 // RefSeq // Homo sapiens family with sequence similarity 190, member B (FAM1	---	7928800	---	chr10	86088342	86278276	+	NM_018999 // Q9H7U1 /// NM_018999 // Q6N055 /// AK298966 // B4DQU9 /// AK298966 // Q9H7	25	7928800	NM_018999 // Hs.461988 // adipose tissue| ascites| blood| bone| bone marrow| brain| cer	3.73264e-05	10.9611	0.0317865	11.1827	0.0245129	11.3906	0.0847067	0.000545145	1.16601	1.16601	WT up vs UT	4.94856e-06	1.34679	1.34679	anKB up vs UT	0.00081992	1.15505	1.15505	anKB up vs WT	39.7894	0.286071	0.0191724	1
30890	8160722	NM_018449 // UBAP2 // ubiquitin associated protein 2 // 9p13.3 // 55833 /// ENST0000036	UBAP2	NM_018449	main	1	NM_018449 // UBAP2 // ubiquitin associated protein 2 // 9p13.3 // 55833 /// ENST0000036	UBAP2	NM_018449	---	---	---	NM_018449 // RefSeq // Homo sapiens ubiquitin associated protein 2 (UBAP2), mRNA. // ch	---	8160722	ENST00000379260 // Pfam // IPR000449 // Ubiquitin-associated	chr9	33921691	34048947	-	NM_018449 // Q5T6F2 /// AK302754 // B4DZ54 /// AK302754 // Q5T6F2	44	8160722	NM_018449 // Hs.493739 // adipose tissue| adrenal gland| ascites| bladder| blood| bone|	1.31572e-05	10.0943	0.0611648	10.3707	0.0194595	10.5842	0.0772155	0.00014816	1.21115	1.21115	WT up vs UT	2.24612e-06	1.40428	1.40428	anKB up vs UT	0.000824946	1.15946	1.15946	anKB up vs WT	52.5171	0.398617	0.0202406	1
11058	7965094	NM_203394 // E2F7 // E2F transcription factor 7 // 12q21.2 // 144455 /// ENST0000032288	E2F7	NM_203394	main	1	NM_203394 // E2F7 // E2F transcription factor 7 // 12q21.2 // 144455 /// ENST0000032288	E2F7	NM_203394	NM_203394 // GO:0006355 // regulation of transcription, DNA-dependent // inferred from	NM_203394 // GO:0005634 // nucleus // inferred from electronic annotation /// NM_20339	NM_203394 // GO:0003677 // DNA binding // inferred from electronic annotation /// NM_2	NM_203394 // RefSeq // Homo sapiens E2F transcription factor 7 (E2F7), mRNA. // chr12 /	---	7965094	---	chr12	77415026	77459347	-	NM_203394 // Q96AV8 /// NM_203394 // B3KUP8 /// NM_203394 // B3KTZ5 /// BC136366 // Q96	43	7965094	NM_203394 // Hs.416375 // adrenal gland| blood| bone| bone marrow| brain| cervix| embry	3.57428e-09	6.90477	0.0397419	9.67815	0.196927	10.2094	0.0732001	3.91101e-09	6.83706	6.83706	WT up vs UT	9.73773e-10	9.88067	9.88067	anKB up vs UT	0.000868768	1.44516	1.44516	anKB up vs WT	429.029	20.5012	0.127427	1
7759	7932796	NM_021738 // SVIL // supervillin // 10p11.2 // 6840 /// NM_003174 // SVIL // supervilli	SVIL	NM_021738	main	1	NM_021738 // SVIL // supervillin // 10p11.2 // 6840 /// NM_003174 // SVIL // supervilli	SVIL	NM_021738	NM_021738 // GO:0007010 // cytoskeleton organization // inferred from electronic annota	NM_021738 // GO:0002102 // podosome // inferred from electronic annotation /// NM_0217	NM_021738 // GO:0051015 // actin filament binding // inferred from direct assay /// NM	NM_021738 // RefSeq // Homo sapiens supervillin (SVIL), transcript variant 2, mRNA. //	---	7932796	---	chr10	29746267	30024733	-	NM_021738 // Q659E9 /// AF109135 // O95425 /// AF109135 // Q659E9	39	7932796	NM_021738 // Hs.499209 // adipose tissue| ascites| bladder| blood| brain| cervix| conne	5.30611e-07	7.99934	0.0448391	8.5958	0.109931	8.85084	0.0198382	2.08528e-06	1.512	1.512	WT up vs UT	1.33213e-07	1.80437	1.80437	anKB up vs UT	0.000874546	1.19337	1.19337	anKB up vs WT	120.815	1.33344	0.0294319	1
31224	8163807	NM_015651 // PHF19 // PHD finger protein 19 // 9q33.2 // 26147 /// NM_001009936 // PHF1	PHF19	NM_015651	main	1	NM_015651 // PHF19 // PHD finger protein 19 // 9q33.2 // 26147 /// NM_001009936 // PHF1	PHF19	NM_015651	NM_015651 // GO:0045449 // regulation of transcription // inferred from electronic anno	NM_015651 // GO:0005634 // nucleus // inferred from electronic annotation /// NM_00100	NM_015651 // GO:0003676 // nucleic acid binding // inferred from electronic annotation	NM_015651 // RefSeq // Homo sapiens PHD finger protein 19 (PHF19), transcript variant 1	---	8163807	ENST00000312189 // Pfam // IPR001965 // Zinc finger, PHD-type	chr9	123617931	123657174	-	NM_015651 // B3KV88 /// NM_015651 // Q5T6S3 /// BX640713 // Q5T6S3	42	8163807	NM_015651 // Hs.460124 // adrenal gland| ascites| blood| bone| brain| cervix| connectiv	1.55611e-07	7.75216	0.0681351	8.76263	0.0834635	9.11327	0.0945538	4.26415e-07	2.01457	2.01457	WT up vs UT	4.16662e-08	2.56883	2.56883	anKB up vs UT	0.000887771	1.27513	1.27513	anKB up vs WT	165.229	3.46349	0.055898	1
16116	8016455	NR_029608 // MIR10A // microRNA 10a // 17q21.32 // 406902	MIR10A	NR_029608	main	1	NR_029608 // MIR10A // microRNA 10a // 17q21.32 // 406902	MIR10A	NR_029608	---	---	---	NR_029608 // RefSeq // Homo sapiens microRNA 10a (MIR10A), microRNA. // chr17 // 100 //	---	8016455	---	chr17	46657200	46657309	-	---	25	8016455	---	0.00341868	2.902	0.0321848	2.84825	0.066847	3.03848	0.049769	0.185231	0.963428	-1.03796	WT down vs UT	0.00621556	1.09922	1.09922	anKB up vs UT	0.000896161	1.14094	1.14094	anKB up vs WT	10.8521	0.0671483	0.0165003	1
23663	8092275	---		---	main	1	---		---	---	---	---	ENST00000459278 // ENSEMBL // ncrna:snoRNA chromosome:GRCh37:3:179332563:179332666:-1 g	---	8092275	---	chr3	179332565	179332666	-	---	25	8092275	---	0.00144946	3.73742	0.048649	3.66772	0.113575	3.28214	0.0807569	0.383577	0.952837	-1.0495	WT down vs UT	0.000315712	0.729365	-1.37105	anKB down vs UT	0.000930114	0.765467	-1.30639	anKB down vs WT	14.1629	0.364342	0.0686005	1
21477	8069910	NM_020706 // SFRS15 // splicing factor, arginine/serine-rich 15 // 21q22.1 // 57466 ///	SFRS15	NM_020706	main	1	NM_020706 // SFRS15 // splicing factor, arginine/serine-rich 15 // 21q22.1 // 57466 ///	SFRS15	NM_020706	---	NM_020706 // GO:0005634 // nucleus // inferred from direct assay /// NM_020706 // GO:0	NM_020706 // GO:0000166 // nucleotide binding // inferred from electronic annotation /	NM_020706 // RefSeq // Homo sapiens splicing factor, arginine/serine-rich 15 (SFRS15),	---	8069910	GENSCAN00000030761 // Pfam // IPR000504 // RNA-binding region RNP-1 (RNA recognition mo	chr21	33043350	33104407	-	NM_020706 // O95104 /// NM_001145444 // O95104 /// NM_001145445 // O95104 /// BC014921	33	8069910	NM_020706 // Hs.17255 // adrenal gland| bladder| blood| bone| brain| cervix| connective	6.262e-06	10.1253	0.00818032	10.3373	0.0400377	10.4642	0.033779	2.78806e-05	1.15835	1.15835	WT up vs UT	8.20461e-07	1.26481	1.26481	anKB up vs UT	0.000940077	1.09191	1.09191	anKB up vs WT	63.8292	0.178321	0.00744992	1
28567	8139118	---		---	main	1	---		---	---	---	---	Y00482 // GenBank // Human mRNA for T-cell receptor gamma chain (gamma-TCR). // chr7 //	---	8139118	---	chr7	38383495	38389612	-	---	11	8139118	---	3.25431e-06	8.53405	0.138504	9.12422	0.0537897	9.46565	0.0677053	2.2269e-05	1.50542	1.50542	WT up vs UT	7.11871e-07	1.90739	1.90739	anKB up vs UT	0.000955452	1.26701	1.26701	anKB up vs WT	75.6999	1.54003	0.0542503	1
12425	7978644	NM_020529 // NFKBIA // nuclear factor of kappa light polypeptide gene enhancer in B-cel	NFKBIA	NM_020529	main	1	NM_020529 // NFKBIA // nuclear factor of kappa light polypeptide gene enhancer in B-cel	NFKBIA	NM_020529	NM_020529 // GO:0000060 // protein import into nucleus, translocation // inferred from	NM_020529 // GO:0005634 // nucleus // inferred from direct assay /// NM_020529 // GO:0	NM_020529 // GO:0005515 // protein binding // inferred from physical interaction /// N	NM_020529 // RefSeq // Homo sapiens nuclear factor of kappa light polypeptide gene enha	NM_020529 // GenMAPP // Apoptosis /// NM_020529 // GenMAPP // Apoptosis_GenMAPP /// NM_	7978644	---	chr14	35870717	35873952	-	NM_020529 // P25963 /// BC002601 // P25963	25	7978644	NM_020529 // Hs.81328 // adipose tissue| adrenal gland| ascites| bladder| blood| bone|	4.43647e-09	12.4311	0.0406334	13.3809	0.0163015	13.5589	0.0368196	3.74494e-09	1.93158	1.93158	WT up vs UT	9.58425e-10	2.18522	2.18522	anKB up vs UT	0.000963133	1.13131	1.13131	anKB up vs WT	406.312	2.25228	0.014782	1
2403	7894914	---		---	normgene->exon	---	---		---	---	---	---	--- // --- // pos_control // --- // --- // --- // --- // --- // ---	---	7894914	---	---	0	0	---	---	4	7894914	---	1.77566e-06	12.3528	0.0502474	12.6621	0.0422275	12.8062	0.0235598	4.63857e-06	1.23909	1.23909	WT up vs UT	2.46297e-07	1.36928	1.36928	anKB up vs UT	0.000987566	1.10507	1.10507	anKB up vs WT	88.5594	0.32449	0.0097709	1
4282	7897449	NM_025106 // SPSB1 // splA/ryanodine receptor domain and SOCS box containing 1 // 1p36.	SPSB1	NM_025106	main	1	NM_025106 // SPSB1 // splA/ryanodine receptor domain and SOCS box containing 1 // 1p36.	SPSB1	NM_025106	NM_025106 // GO:0023034 // intracellular signaling pathway // inferred from electronic	NM_025106 // GO:0005737 // cytoplasm // inferred from electronic annotation /// ENST00	---	NM_025106 // RefSeq // Homo sapiens splA/ryanodine receptor domain and SOCS box contain	---	7897449	---	chr1	9352941	9429591	+	NM_025106 // Q96BD6 /// NM_025106 // Q6ZP38 /// BC015711 // Q96BD6 /// BC015711 // Q6ZP	33	7897449	NM_025106 // Hs.8261 // bladder| blood| bone| brain| connective tissue| embryonic tissu	5.79969e-06	10.4631	0.00364829	10.7342	0.053849	10.8903	0.0352688	2.26427e-05	1.20668	1.20668	WT up vs UT	7.33988e-07	1.34455	1.34455	anKB up vs UT	0.000997778	1.11426	1.11426	anKB up vs WT	65.1219	0.280712	0.0114948	1
7375	7928602	NM_005411 // SFTPA1 // surfactant protein A1 // 10q22.3 // 653509 /// NM_001093770 // S	SFTPA1	NM_005411	main	3	NM_005411 // SFTPA1 // surfactant protein A1 // 10q22.3 // 653509 /// NM_001093770 // S	SFTPA1	NM_005411	NM_005411 // GO:0007585 // respiratory gaseous exchange // inferred from electronic ann	NM_005411 // GO:0005576 // extracellular region // inferred from electronic annotation	NM_005411 // GO:0005319 // lipid transporter activity // traceable author statement //	NM_005411 // RefSeq // Homo sapiens surfactant protein A1 (SFTPA1), transcript variant	---	7928602	ENST00000394569 // Pfam // IPR008160 // Collagen triple helix repeat /// ENST0000037230	chr10	81370700	81375197	+	NM_005411 // B2R7Z9 /// NM_005411 // Q8IWL2 /// NM_005411 // P78489 /// NM_001093770 //	47	7928602	NM_005411 // Hs.523084 // blood| brain| connective tissue| intestine| lung| pancreas| p	0.00436234	6.42227	0.0357306	6.38702	0.0903369	6.65083	0.0134141	0.520139	0.975864	-1.02473	WT down vs UT	0.0024074	1.17167	1.17167	anKB up vs UT	0.00100882	1.20065	1.20065	anKB up vs WT	10.0335	0.123989	0.0329533	1
7378	7928632	NM_005411 // SFTPA1 // surfactant protein A1 // 10q22.3 // 653509 /// NM_001093770 // S	SFTPA1	NM_005411	main	3	NM_005411 // SFTPA1 // surfactant protein A1 // 10q22.3 // 653509 /// NM_001093770 // S	SFTPA1	NM_005411	NM_005411 // GO:0007585 // respiratory gaseous exchange // inferred from electronic ann	NM_005411 // GO:0005576 // extracellular region // inferred from electronic annotation	NM_005411 // GO:0005319 // lipid transporter activity // traceable author statement //	NM_005411 // RefSeq // Homo sapiens surfactant protein A1 (SFTPA1), transcript variant	---	7928632	ENST00000394569 // Pfam // IPR008160 // Collagen triple helix repeat /// ENST0000037230	chr10	81370700	81375197	+	NM_005411 // B2R7Z9 /// NM_005411 // Q8IWL2 /// NM_005411 // P78489 /// NM_001093770 //	47	7928632	NM_005411 // Hs.523084 // blood| brain| connective tissue| intestine| lung| pancreas| p	0.00436234	6.42227	0.0357306	6.38702	0.0903369	6.65083	0.0134141	0.520139	0.975864	-1.02473	WT down vs UT	0.0024074	1.17167	1.17167	anKB up vs UT	0.00100882	1.20065	1.20065	anKB up vs WT	10.0335	0.123989	0.0329533	1
22043	8075332	NM_031937 // TBC1D10A // TBC1 domain family, member 10A // 22q12.2 // 83874 /// ENST000	TBC1D10A	NM_031937	main	1	NM_031937 // TBC1D10A // TBC1 domain family, member 10A // 22q12.2 // 83874 /// ENST000	TBC1D10A	NM_031937	NM_031937 // GO:0008150 // biological_process // no biological data available /// NM_0	NM_031937 // GO:0005622 // intracellular // inferred from electronic annotation /// NM	NM_031937 // GO:0005097 // Rab GTPase activator activity // inferred from electronic an	NM_031937 // RefSeq // Homo sapiens TBC1 domain family, member 10A (TBC1D10A), mRNA. //	---	8075332	---	chr22	30687979	30722923	-	NM_031937 // Q9BXI6 /// BC142940 // Q20WK7 /// BC142940 // Q9BXI6 /// AF331038 // Q9BXI	27	8075332	NM_031937 // Hs.655273 // adipose tissue| blood| bone| brain| cervix| connective tissue	2.07796e-05	9.13696	0.0395985	9.48427	0.0614318	9.74344	0.0731899	0.000150387	1.2722	1.2722	WT up vs UT	2.55691e-06	1.52255	1.52255	anKB up vs UT	0.001039	1.19679	1.19679	anKB up vs WT	46.529	0.560173	0.0321046	1
25735	8112274	NM_024930 // ELOVL7 // ELOVL family member 7, elongation of long chain fatty acids (yea	ELOVL7	NM_024930	main	1	NM_024930 // ELOVL7 // ELOVL family member 7, elongation of long chain fatty acids (yea	ELOVL7	NM_024930	NM_024930 // GO:0006633 // fatty acid biosynthetic process // inferred from electronic	NM_024930 // GO:0005783 // endoplasmic reticulum // inferred from electronic annotation	NM_024930 // GO:0009922 // fatty acid elongase activity // not recorded /// NM_0011045	NM_024930 // RefSeq // Homo sapiens ELOVL family member 7, elongation of long chain fat	---	8112274	ENST00000507047 // Pfam // IPR002076 // GNS1/SUR4 membrane protein /// ENST00000511799	chr5	60047620	60140054	-	NM_024930 // A1L3X0 /// NM_001104558 // A1L3X0 /// BC094792 // A1L3X0	26	8112274	NM_024930 // Hs.274256 // adrenal gland| brain| embryonic tissue| eye| kidney| liver| l	1.37897e-08	11.3939	0.0360054	12.186	0.0176601	12.3607	0.0378884	1.50732e-08	1.73159	1.73159	WT up vs UT	3.11642e-09	1.95449	1.95449	anKB up vs UT	0.00104691	1.12872	1.12872	anKB up vs WT	305.282	1.67396	0.0146222	1
10720	7961399	NM_001080554 // GSG1 // germ cell associated 1 // 12p13.1 // 83445 /// NM_031289 // GSG	GSG1	NM_001080554	main	1	NM_001080554 // GSG1 // germ cell associated 1 // 12p13.1 // 83445 /// NM_031289 // GSG	GSG1	NM_001080554	---	NM_001080554 // GO:0005783 // endoplasmic reticulum // inferred from electronic annotat	NM_001080554 // GO:0070063 // RNA polymerase binding // inferred from electronic annota	NM_001080554 // RefSeq // Homo sapiens germ cell associated 1 (GSG1), transcript varian	---	7961399	---	chr12	13236494	13256579	-	NM_001080554 // Q2KHT4 /// NM_031289 // Q2KHT4 /// NM_001080555 // Q2KHT4 /// NM_153823	27	7961399	NM_001080554 // Hs.240053 // bone| brain| eye| muscle| placenta| testis| chondrosarcoma	0.00287291	6.33903	0.00958708	6.33426	0.0502877	6.13761	0.0641343	0.906586	0.996693	-1.00332	WT down vs UT	0.000924187	0.869691	-1.14983	anKB down vs UT	0.00107433	0.872577	-1.14603	anKB down vs WT	11.4673	0.0803372	0.0186821	1
4605	7900652	---		---	main	1	---		---	---	---	---	ENST00000362370 // ENSEMBL // ncrna:rRNA chromosome:GRCh37:1:43662088:43662207:1 gene:E	---	7900652	---	chr1	43662087	43662191	+	---	20	7900652	---	0.00680579	4.73335	0.0519772	4.47785	0.257372	5.1242	0.130163	0.0860439	0.837697	-1.19375	WT down vs UT	0.017231	1.31117	1.31117	anKB up vs UT	0.00111948	1.56521	1.56521	anKB up vs WT	8.66171	0.664312	0.204521	1
2196	7894705	---		---	normgene->intron	---	---		---	---	---	---	--- // --- // neg_control // --- // --- // --- // --- // --- // ---	---	7894705	---	---	0	0	---	---	4	7894705	---	0.00574055	3.16031	0.238596	2.932	0.393761	3.9161	0.133859	0.284555	0.853633	-1.17146	WT down vs UT	0.00526134	1.68855	1.68855	anKB up vs UT	0.0011299	1.97808	1.97808	anKB up vs WT	9.1689	1.635	0.47552	1
8359	7938702	NR_026750 // DKFZp686O24166 // hypothetical protein DKFZp686O24166 // 11p15.1 // 374383	DKFZp686O24166	NR_026750	main	1	NR_026750 // DKFZp686O24166 // hypothetical protein DKFZp686O24166 // 11p15.1 // 374383	DKFZp686O24166	NR_026750	---	NR_026750 // GO:0016020 // membrane // inferred from electronic annotation /// NR_0267	NR_026750 // GO:0005198 // structural molecule activity // inferred from electronic ann	NR_026750 // RefSeq // Homo sapiens hypothetical protein DKFZp686O24166 (DKFZp686O24166	---	7938702	ENST00000338965 // Pfam // IPR000840 // Gamma-retroviral matrix, N-terminal	chr11	17373517	17394059	+	NR_026750 // Q68D85 /// BX537685 // Q68D85	17	7938702	NR_026750 // Hs.720645 // eye| intestine| kidney| testis| colorectal tumor| liver tumor	1.25406e-06	8.93194	0.043486	9.76911	0.0489084	10.1242	0.126962	2.72929e-06	1.78655	1.78655	WT up vs UT	1.7891e-07	2.28507	2.28507	anKB up vs UT	0.00114867	1.27904	1.27904	anKB up vs WT	96.871	2.26065	0.0622312	1
20283	8058127	NR_027856 // CLK1 // CDC-like kinase 1 // 2q33 // 1195 /// NM_004071 // CLK1 // CDC-lik	CLK1	NR_027856	main	1	NR_027856 // CLK1 // CDC-like kinase 1 // 2q33 // 1195 /// NM_004071 // CLK1 // CDC-lik	CLK1	NR_027856	NR_027856 // GO:0008283 // cell proliferation // traceable author statement /// NR_027	NR_027856 // GO:0005634 // nucleus // inferred from electronic annotation /// NM_00407	NR_027856 // GO:0000166 // nucleotide binding // inferred from electronic annotation /	NR_027856 // RefSeq // Homo sapiens CDC-like kinase 1 (CLK1), transcript variant 4, non	---	8058127	ENST00000321356 // Pfam // IPR001245 // Tyrosine protein kinase /// GENSCAN00000026944	chr2	201717733	201729550	-	BC031549 // P49759 /// L29219 // P49759 /// AK294295 // B4DFW7 /// BC028149 // P49759 /	38	8058127	NR_027856 // Hs.433732 // adipose tissue| adrenal gland| ascites| bladder| blood| bone|	3.72991e-07	9.20561	0.0635333	9.83368	0.0807955	10.0624	0.0446479	8.64638e-07	1.54549	1.54549	WT up vs UT	7.73396e-08	1.81106	1.81106	anKB up vs UT	0.00116263	1.17183	1.17183	anKB up vs WT	132.215	1.28583	0.0259341	1
8286	7938070	---		---	main	1	---		---	---	---	---	ENST00000365277 // ENSEMBL // ncrna:rRNA chromosome:GRCh37:11:6038226:6038344:1 gene:EN	---	7938070	---	chr11	6038226	6038344	+	---	25	7938070	---	0.00663652	3.51617	0.0435367	3.69219	0.152618	3.31184	0.0598889	0.05257	1.12977	1.12977	WT up vs UT	0.0297339	0.867942	-1.15215	anKB down vs UT	0.00117367	0.768249	-1.30166	anKB down vs WT	8.73541	0.235559	0.0719093	1
17328	8028552	NM_002503 // NFKBIB // nuclear factor of kappa light polypeptide gene enhancer in B-cel	NFKBIB	NM_002503	main	1	NM_002503 // NFKBIB // nuclear factor of kappa light polypeptide gene enhancer in B-cel	NFKBIB	NM_002503	NM_002503 // GO:0006350 // transcription // traceable author statement /// NM_002503 /	NM_002503 // GO:0005634 // nucleus // inferred from electronic annotation /// NM_00250	NM_002503 // GO:0003713 // transcription coactivator activity // traceable author state	NM_002503 // RefSeq // Homo sapiens nuclear factor of kappa light polypeptide gene enha	NM_001001716 // GenMAPP // Apoptosis /// BC015528 // GenMAPP // Apoptosis	8028552	---	chr19	39390615	39399534	+	NM_001001716 // Q15653 /// NM_001001716 // Q96LS1 /// BC015528 // Q15653	33	8028552	NM_002503 // Hs.9731 // adrenal gland| ascites| bladder| blood| bone| bone marrow| brai	5.52649e-06	9.76905	0.0496103	10.0481	0.0358082	10.2081	0.0448628	2.70238e-05	1.21336	1.21336	WT up vs UT	8.9487e-07	1.35568	1.35568	anKB up vs UT	0.00119065	1.11729	1.11729	anKB up vs WT	65.9479	0.316179	0.012785	1
30385	8155528	---		---	main	3	---		---	---	---	---	ENST00000476005 // ENSEMBL // ncrna_pseudogene:scRNA_pseudogene chromosome:GRCh37:9:466	---	8155528	---	chr9	46674882	46675165	+	---	25	8155528	---	0.00417224	3.94943	0.048019	3.93893	0.0567751	4.11719	0.0302176	0.780453	0.992751	-1.0073	WT down vs UT	0.00173744	1.12332	1.12332	anKB up vs UT	0.00119954	1.13152	1.13152	anKB up vs WT	10.1794	0.0607188	0.0159063	1
12709	7981427	NM_001823 // CKB // creatine kinase, brain // 14q32 // 1152 /// ENST00000348956 // CKB	CKB	NM_001823	main	1	NM_001823 // CKB // creatine kinase, brain // 14q32 // 1152 /// ENST00000348956 // CKB	CKB	NM_001823	NM_001823 // GO:0006600 // creatine metabolic process // not recorded /// NM_001823 //	NM_001823 // GO:0005737 // cytoplasm // inferred from electronic annotation /// NM_001	NM_001823 // GO:0000166 // nucleotide binding // inferred from electronic annotation /	NM_001823 // RefSeq // Homo sapiens creatine kinase, brain (CKB), mRNA. // chr14 // 100	---	7981427	---	chr14	103985996	103989177	-	NM_001823 // P12277 /// AK290101 // P12277	32	7981427	NM_001823 // Hs.173724 // adipose tissue| adrenal gland| ascites| blood| bone| bone mar	5.08109e-09	8.4055	0.0620462	10.0132	0.0725856	10.3154	0.103694	5.11282e-09	3.04756	3.04756	WT up vs UT	1.30462e-09	3.75778	3.75778	anKB up vs UT	0.00120717	1.23305	1.23305	anKB up vs WT	392.664	6.74641	0.0458163	1
25520	8110055	NM_030627 // CPEB4 // cytoplasmic polyadenylation element binding protein 4 // 5q21 //	CPEB4	NM_030627	main	1	NM_030627 // CPEB4 // cytoplasmic polyadenylation element binding protein 4 // 5q21 //	CPEB4	NM_030627	---	---	NM_030627 // GO:0000166 // nucleotide binding // inferred from electronic annotation /	NM_030627 // RefSeq // Homo sapiens cytoplasmic polyadenylation element binding protein	---	8110055	---	chr5	173316189	173387311	+	NM_030627 // Q17RY0 /// BX538213 // Q17RY0	36	8110055	NM_030627 // Hs.127126 // adrenal gland| bladder| blood| bone| bone marrow| brain| cerv	2.39291e-07	10.187	0.0237558	10.7386	0.0440915	10.9144	0.0688768	3.33344e-07	1.46568	1.46568	WT up vs UT	3.83555e-08	1.65562	1.65562	anKB up vs UT	0.00123831	1.12959	1.12959	anKB up vs WT	148.077	0.867932	0.0156303	1
10805	7962341	---		---	main	1	---		---	---	---	---	ENST00000362701 // ENSEMBL // ncrna:snoRNA chromosome:GRCh37:12:40213552:40213685:-1 ge	---	7962341	---	chr12	40213552	40213685	-	---	25	7962341	---	0.00682581	3.99097	0.0923407	4.15897	0.0814831	3.72047	0.151007	0.100135	1.1235	1.1235	WT up vs UT	0.0172639	0.829034	-1.20622	anKB down vs UT	0.00126971	0.737903	-1.35519	anKB down vs WT	8.65314	0.318126	0.0980379	1
16166	8016891	NM_007146 // VEZF1 // vascular endothelial zinc finger 1 // 17q22 // 7716 /// ENST00000	VEZF1	NM_007146	main	1	NM_007146 // VEZF1 // vascular endothelial zinc finger 1 // 17q22 // 7716 /// ENST00000	VEZF1	NM_007146	NM_007146 // GO:0001525 // angiogenesis // inferred from electronic annotation /// NM_	NM_007146 // GO:0005622 // intracellular // inferred from electronic annotation /// NM	NM_007146 // GO:0003677 // DNA binding // inferred from electronic annotation /// NM_0	NM_007146 // RefSeq // Homo sapiens vascular endothelial zinc finger 1 (VEZF1), mRNA. /	---	8016891	---	chr17	56048910	56065615	-	D28118 // Q14119	15	8016891	NM_007146 // Hs.463569 // adipose tissue| bone| bone marrow| brain| cervix| connective	0.000107573	10.0561	0.0309649	10.2069	0.0397761	10.3671	0.0584477	0.00183428	1.1102	1.1102	WT up vs UT	1.32689e-05	1.24058	1.24058	anKB up vs UT	0.00127124	1.11744	1.11744	anKB up vs WT	29.8519	0.146537	0.0130902	1
26457	8118580	NM_005104 // BRD2 // bromodomain containing 2 // 6p21.3 // 6046 /// NM_001113182 // BRD	BRD2	NM_005104	main	3	NM_005104 // BRD2 // bromodomain containing 2 // 6p21.3 // 6046 /// NM_001113182 // BRD	BRD2	NM_005104	NM_005104 // GO:0007283 // spermatogenesis // traceable author statement /// NM_001113	NM_005104 // GO:0005634 // nucleus // inferred from electronic annotation /// NM_00111	NM_005104 // GO:0004674 // protein serine/threonine kinase activity // traceable author	NM_005104 // RefSeq // Homo sapiens bromodomain containing 2 (BRD2), transcript variant	---	8118580	---	chr6	32936437	32949097	+	NM_005104 // P25440 /// NM_001113182 // Q658Y7 /// NM_001113182 // P25440 /// D42040 //	23	8118580	NM_005104 // Hs.75243 // adipose tissue| adrenal gland| ascites| bladder| blood| bone|	3.89304e-06	10.7458	0.0182201	11.0681	0.0295742	11.2344	0.0710009	1.37881e-05	1.25032	1.25032	WT up vs UT	5.88348e-07	1.40308	1.40308	anKB up vs UT	0.00129854	1.12218	1.12218	anKB up vs WT	72.2542	0.384857	0.0142038	1
289	7892785	---		---	normgene->intron	---	---		---	---	---	---	--- // --- // neg_control // --- // --- // --- // --- // --- // ---	---	7892785	---	---	0	0	---	---	4	7892785	---	0.000662292	4.54836	0.0680063	4.86749	0.212104	3.99411	0.327242	0.116105	1.24758	1.24758	WT up vs UT	0.0155824	0.681012	-1.4684	anKB down vs UT	0.00131811	0.545866	-1.83195	anKB down vs WT	17.8695	2.63809	0.393682	1
14051	7995252	NM_001130913 // ZNF720 // zinc finger protein 720 // 16p11.2 // 124411 /// ENST00000316	ZNF720	NM_001130913	main	1	NM_001130913 // ZNF720 // zinc finger protein 720 // 16p11.2 // 124411 /// ENST00000316	ZNF720	NM_001130913	NM_001130913 // GO:0006355 // regulation of transcription, DNA-dependent // inferred fr	NM_001130913 // GO:0005622 // intracellular // inferred from electronic annotation ///	NM_001130913 // GO:0003676 // nucleic acid binding // inferred from electronic annotati	NM_001130913 // RefSeq // Homo sapiens zinc finger protein 720 (ZNF720), mRNA. // chr16	---	7995252	---	chr16	31724555	31772886	+	BC018134 // Q7Z2F6	9	7995252	NM_001130913 // Hs.528826 // bladder| blood| bone| bone marrow| brain| ear| embryonic t	0.000184582	9.54802	0.0327054	9.8029	0.149499	10.1357	0.0572804	0.00619256	1.19324	1.19324	WT up vs UT	2.83698e-05	1.50278	1.50278	anKB up vs UT	0.00134158	1.25941	1.25941	anKB up vs WT	25.7093	0.554104	0.0574739	1
10800	7962250	NM_153634 // CPNE8 // copine VIII // 12q12 // 144402 /// ENST00000331366 // CPNE8 // co	CPNE8	NM_153634	main	1	NM_153634 // CPNE8 // copine VIII // 12q12 // 144402 /// ENST00000331366 // CPNE8 // co	CPNE8	NM_153634	---	---	---	NM_153634 // RefSeq // Homo sapiens copine VIII (CPNE8), mRNA. // chr12 // 100 // 96 //	---	7962250	---	chr12	39045992	39301232	-	---	26	7962250	NM_153634 // Hs.40910 // adrenal gland| blood| bone marrow| brain| connective tissue| e	1.33821e-08	8.99546	0.0720728	10.3224	0.0331801	10.6033	0.083504	1.54274e-08	2.50872	2.50872	WT up vs UT	3.3803e-09	3.04787	3.04787	anKB up vs UT	0.00137539	1.21491	1.21491	anKB up vs WT	307.602	4.76148	0.0412782	1
24513	8100362	NM_001126328 // LNX1 // ligand of numb-protein X 1 // 4q12 // 84708 /// NM_032622 // LN	LNX1	NM_001126328	main	1	NM_001126328 // LNX1 // ligand of numb-protein X 1 // 4q12 // 84708 /// NM_032622 // LN	LNX1	NM_001126328	NM_001126328 // GO:0042787 // protein ubiquitination involved in ubiquitin-dependent pr	NM_001126328 // GO:0005737 // cytoplasm // inferred from electronic annotation /// NM_	NM_001126328 // GO:0004842 // ubiquitin-protein ligase activity // inferred from electr	NM_001126328 // RefSeq // Homo sapiens ligand of numb-protein X 1 (LNX1), transcript va	---	8100362	---	chr4	54325468	54457724	-	NM_001126328 // Q8TBB1 /// NM_030917 // Q6UN15 /// NM_001134937 // Q6UN15 /// NM_001134	38	8100362	NM_001126328 // Hs.518760 // ascites| blood| brain| connective tissue| embryonic tissue	0.000908502	6.32028	0.0564735	6.48257	0.127251	6.87164	0.138362	0.080848	1.11906	1.11906	WT up vs UT	0.000139813	1.46547	1.46547	anKB up vs UT	0.00137542	1.30956	1.30956	anKB up vs WT	16.286	0.483819	0.0792204	1
14487	7999608	NM_018427 // RRN3 // RRN3 RNA polymerase I transcription factor homolog (S. cerevisiae)	RRN3	NM_018427	main	1	NM_018427 // RRN3 // RRN3 RNA polymerase I transcription factor homolog (S. cerevisiae)	RRN3	NM_018427	NM_018427 // GO:0045449 // regulation of transcription // inferred from electronic anno	NM_018427 // GO:0005634 // nucleus // inferred from electronic annotation /// NM_01842	---	NM_018427 // RefSeq // Homo sapiens RRN3 RNA polymerase I transcription factor homolog	---	7999608	---	chr16	15153879	15188158	-	NM_018427 // Q9NYV6 /// AK300253 // B4DTK6 /// AK300253 // Q9NYV6	10	7999608	NM_018427 // Hs.460078 // adrenal gland| ascites| bladder| blood| bone| bone marrow| br	1.20393e-05	9.93277	0.0917054	10.4378	0.0755705	10.7474	0.0262137	5.34176e-05	1.41916	1.41916	WT up vs UT	1.52543e-06	1.75885	1.75885	anKB up vs UT	0.00141153	1.23936	1.23936	anKB up vs WT	53.7621	1.01986	0.0505865	1
12722	7981530	NM_013345 // GPR132 // G protein-coupled receptor 132 // 14q32.3 // 29933 /// ENST00000	GPR132	NM_013345	main	1	NM_013345 // GPR132 // G protein-coupled receptor 132 // 14q32.3 // 29933 /// ENST00000	GPR132	NM_013345	NM_013345 // GO:0000082 // G1/S transition of mitotic cell cycle // inferred from elect	NM_013345 // GO:0005886 // plasma membrane // not recorded /// NM_013345 // GO:0016021	NM_013345 // GO:0004872 // receptor activity // inferred from electronic annotation //	NM_013345 // RefSeq // Homo sapiens G protein-coupled receptor 132 (GPR132), mRNA. // c	---	7981530	---	chr14	105515732	105531754	-	AB465599 // A8K7X7	30	7981530	NM_013345 // Hs.532504 // blood| brain| connective tissue| intestine| kidney| lung| ner	6.75861e-09	9.32198	0.103536	10.9384	0.0194861	11.2354	0.110467	5.32639e-09	3.06607	3.06607	WT up vs UT	1.39814e-09	3.7671	3.7671	anKB up vs UT	0.0014323	1.22864	1.22864	anKB up vs WT	365.432	6.41291	0.0467969	1
23847	8094169	NM_182485 // CPEB2 // cytoplasmic polyadenylation element binding protein 2 // 4p15.33	CPEB2	NM_182485	main	1	NM_182485 // CPEB2 // cytoplasmic polyadenylation element binding protein 2 // 4p15.33	CPEB2	NM_182485	NM_182485 // GO:0006417 // regulation of translation // inferred from electronic annota	NM_182485 // GO:0005737 // cytoplasm // inferred from electronic annotation /// NM_001	NM_182485 // GO:0000166 // nucleotide binding // inferred from electronic annotation /	NM_182485 // RefSeq // Homo sapiens cytoplasmic polyadenylation element binding protein	---	8094169	---	chr4	15005522	15071774	+	NM_182485 // Q6N013 /// NM_001177382 // Q6N013 /// NM_182646 // Q6N013 /// NM_001177381	34	8094169	NM_182485 // Hs.656937 // blood| bone| brain| cervix| connective tissue| embryonic tiss	1.06519e-05	10.0119	0.0271274	10.4204	0.0602898	10.669	0.0499352	5.22623e-05	1.32735	1.32735	WT up vs UT	1.52312e-06	1.57693	1.57693	anKB up vs UT	0.00145068	1.18803	1.18803	anKB up vs WT	55.5247	0.68507	0.0329017	1
5142	7905929	NM_004428 // EFNA1 // ephrin-A1 // 1q21-q22 // 1942 /// NM_182685 // EFNA1 // ephrin-A1	EFNA1	NM_004428	main	1	NM_004428 // EFNA1 // ephrin-A1 // 1q21-q22 // 1942 /// NM_182685 // EFNA1 // ephrin-A1	EFNA1	NM_004428	NM_004428 // GO:0000187 // activation of MAPK activity // inferred from electronic anno	NM_004428 // GO:0005576 // extracellular region // inferred from electronic annotation	NM_004428 // GO:0005102 // receptor binding // traceable author statement /// NM_00442	NM_004428 // RefSeq // Homo sapiens ephrin-A1 (EFNA1), transcript variant 1, mRNA. // c	---	7905929	---	chr1	155099936	155107386	+	AK057845 // B2R7U1	26	7905929	NM_004428 // Hs.516664 // ascites| bladder| blood| bone| bone marrow| brain| cervix| co	4.2579e-05	6.27614	0.0659063	6.52172	0.0956209	6.80804	0.0737941	0.00361108	1.18558	1.18558	WT up vs UT	2.1799e-05	1.44584	1.44584	anKB up vs UT	0.00146667	1.21953	1.21953	anKB up vs WT	38.4055	0.630983	0.043812	1
17247	8027650	NM_005499 // UBA2 // ubiquitin-like modifier activating enzyme 2 // 19q12 // 10054 ///	UBA2	NM_005499	main	1	NM_005499 // UBA2 // ubiquitin-like modifier activating enzyme 2 // 19q12 // 10054 ///	UBA2	NM_005499	NM_005499 // GO:0006464 // protein modification process // inferred from electronic ann	NM_005499 // GO:0005634 // nucleus // inferred from electronic annotation /// ENST0000	NM_005499 // GO:0000166 // nucleotide binding // inferred from electronic annotation /	NM_005499 // RefSeq // Homo sapiens ubiquitin-like modifier activating enzyme 2 (UBA2),	---	8027650	---	chr19	34919268	34961014	+	NM_005499 // Q9UBT2 /// NM_005499 // B2RDF5 /// NM_005499 // B3KMZ6 /// BC003153 // Q9U	25	8027650	NM_005499 // Hs.631580 // adipose tissue| adrenal gland| ascites| bladder| blood| bone|	0.000742935	10.9445	0.0359729	10.7631	0.0355298	10.8845	0.0357928	0.000106193	0.881846	-1.13398	WT down vs UT	0.0478152	0.959269	-1.04246	anKB down vs UT	0.00149329	1.0878	1.0878	anKB up vs WT	17.2794	0.0513458	0.00792401	1
8137	7936826	NM_022466 // IKZF5 // IKAROS family zinc finger 5 (Pegasus) // 10q26 // 64376 /// ENST0	IKZF5	NM_022466	main	1	NM_022466 // IKZF5 // IKAROS family zinc finger 5 (Pegasus) // 10q26 // 64376 /// ENST0	IKZF5	NM_022466	NM_022466 // GO:0045449 // regulation of transcription // inferred from electronic anno	NM_022466 // GO:0005622 // intracellular // inferred from electronic annotation /// NM	NM_022466 // GO:0003677 // DNA binding // inferred from electronic annotation /// NM_0	NM_022466 // RefSeq // Homo sapiens IKAROS family zinc finger 5 (Pegasus) (IKZF5), mRNA	---	7936826	---	chr10	124750322	124768333	-	NM_022466 // Q9H5V7 /// AK226143 // Q9H5V7	22	7936826	NM_022466 // Hs.501289 // adipose tissue| ascites| blood| bone| bone marrow| brain| con	0.00308574	8.91163	0.0496529	8.78898	0.115499	9.08609	0.0608378	0.0891345	0.918496	-1.08874	WT down vs UT	0.0250137	1.12854	1.12854	anKB up vs UT	0.00157082	1.22868	1.22868	anKB up vs WT	11.2113	0.202866	0.0482528	1
5809	7912701	NM_182623 // FAM131C // family with sequence similarity 131, member C // 1p36.13 // 348	FAM131C	NM_182623	main	1	NM_182623 // FAM131C // family with sequence similarity 131, member C // 1p36.13 // 348	FAM131C	NM_182623	---	---	---	NM_182623 // RefSeq // Homo sapiens family with sequence similarity 131, member C (FAM1	---	7912701	---	chr1	16384264	16400121	-	NM_182623 // Q96AQ9 /// BC016848 // Q96AQ9	8	7912701	NM_182623 // Hs.126825 // bone| brain| eye| kidney| ovary| pancreas| prostate| uterus|	0.00461349	8.22067	0.00944481	8.19488	0.0483989	8.39206	0.0639567	0.557279	0.982287	-1.01803	WT down vs UT	0.00357907	1.12614	1.12614	anKB up vs UT	0.00157519	1.14645	1.14645	anKB up vs WT	9.85238	0.078588	0.0212708	1
7664	7931838	---		---	main	1	---		---	---	---	---	ENST00000459536 // ENSEMBL // ncrna:snoRNA chromosome:GRCh37:10:5135600:5135735:-1 gene	---	7931838	---	chr10	5135598	5135736	-	---	25	7931838	---	0.00865594	3.56442	0.0645335	3.6447	0.0325832	3.41372	0.0276644	0.14424	1.05722	1.05722	WT up vs UT	0.0161019	0.900809	-1.11011	anKB down vs UT	0.0016302	0.852057	-1.17363	anKB down vs WT	7.9807	0.0883529	0.0295222	1
19598	8050713	NM_199346 // PFN4 // profilin family, member 4 // 2p23.3 // 375189 /// ENST00000313213	PFN4	NM_199346	main	1	NM_199346 // PFN4 // profilin family, member 4 // 2p23.3 // 375189 /// ENST00000313213	PFN4	NM_199346	NM_199346 // GO:0030036 // actin cytoskeleton organization // inferred from electronic	NM_199346 // GO:0005737 // cytoplasm // inferred from electronic annotation /// NM_199	NM_199346 // GO:0003779 // actin binding // inferred from electronic annotation /// EN	NM_199346 // RefSeq // Homo sapiens profilin family, member 4 (PFN4), mRNA. // chr2 //	---	8050713	---	chr2	24338241	24346174	-	BC029523 // Q8NHR9	24	8050713	NM_199346 // Hs.442718 // blood| brain| intestine| lung| lymph node| prostate| testis|	0.0102221	5.87808	0.0289275	5.77467	0.0559835	6.04989	0.111395	0.120585	0.930826	-1.07431	WT down vs UT	0.0203324	1.12647	1.12647	anKB up vs UT	0.00170405	1.21018	1.21018	anKB up vs WT	7.53289	0.120153	0.0425347	1
31065	8162147	NM_024617 // ZCCHC6 // zinc finger, CCHC domain containing 6 // 9q21 // 79670 /// NM_00	ZCCHC6	NM_024617	main	1	NM_024617 // ZCCHC6 // zinc finger, CCHC domain containing 6 // 9q21 // 79670 /// NM_00	ZCCHC6	NM_024617	NM_024617 // GO:0031123 // RNA 3'-end processing // inferred from direct assay /// NM_	---	NM_024617 // GO:0003676 // nucleic acid binding // inferred from electronic annotation	NM_024617 // RefSeq // Homo sapiens zinc finger, CCHC domain containing 6 (ZCCHC6), tra	---	8162147	---	chr9	88902648	88969378	-	NM_024617 // Q5VYS8 /// NM_001185059 // Q5VYS8 /// NM_001185074 // Q5VYS8 /// BC032456	41	8162147	NM_024617 // Hs.597057 // bladder| blood| bone| brain| cervix| connective tissue| embry	9.38378e-06	10.2959	0.0364098	10.6694	0.0836155	10.8767	0.0487704	3.27207e-05	1.29549	1.29549	WT up vs UT	1.19871e-06	1.49571	1.49571	anKB up vs UT	0.00170591	1.15455	1.15455	anKB up vs WT	57.4072	0.519858	0.0241483	1
19885	8053668	NM_004836 // EIF2AK3 // eukaryotic translation initiation factor 2-alpha kinase 3 // 2p	EIF2AK3	NM_004836	main	1	NM_004836 // EIF2AK3 // eukaryotic translation initiation factor 2-alpha kinase 3 // 2p	EIF2AK3	NM_004836	NM_004836 // GO:0001501 // skeletal system development // inferred from sequence or str	NM_004836 // GO:0005623 // cell // inferred from electronic annotation /// NM_004836 /	NM_004836 // GO:0000166 // nucleotide binding // inferred from electronic annotation /	NM_004836 // RefSeq // Homo sapiens eukaryotic translation initiation factor 2-alpha ki	NM_004836 // GenMAPP // Translation_Factors /// AF193339 // GenMAPP // Translation_Fact	8053668	ENST00000303236 // Pfam // IPR001245 // Tyrosine protein kinase	chr2	88856259	88927094	-	NM_004836 // Q9NZJ5 /// NM_004836 // B3KY45 /// AF193339 // Q9NZJ5 /// AF193339 // B3KY	45	8053668	NM_004836 // Hs.591589 // ascites| bladder| blood| bone| bone marrow| brain| connective	1.91149e-06	9.58453	0.0585175	10.1086	0.0673082	10.3573	0.0669308	1.04975e-05	1.43796	1.43796	WT up vs UT	5.4825e-07	1.70854	1.70854	anKB up vs UT	0.00172539	1.18817	1.18817	anKB up vs WT	86.8887	1.13671	0.0348863	1
13912	7993451	---		---	main	3	---		---	---	---	---	ENST00000384694 // ENSEMBL // ncrna:misc_RNA chromosome:GRCh37:16:15009314:15009413:-1	---	7993451	---	chr16	15244554	15244651	+	---	26	7993451	---	4.92903e-05	7.67648	0.153517	8.16115	0.0648976	8.6166	0.111403	0.00120104	1.39927	1.39927	WT up vs UT	1.24788e-05	1.91868	1.91868	anKB up vs UT	0.00175543	1.3712	1.3712	anKB up vs WT	36.9196	1.62863	0.117634	1
13920	7993586	---		---	main	3	---		---	---	---	---	ENST00000384694 // ENSEMBL // ncrna:misc_RNA chromosome:GRCh37:16:15009314:15009413:-1	---	7993586	---	chr16	18491794	18491891	+	---	26	7993586	---	4.92903e-05	7.67648	0.153517	8.16115	0.0648976	8.6166	0.111403	0.00120104	1.39927	1.39927	WT up vs UT	1.24788e-05	1.91868	1.91868	anKB up vs UT	0.00175543	1.3712	1.3712	anKB up vs WT	36.9196	1.62863	0.117634	1
14484	7999594	---		---	main	3	---		---	---	---	---	ENST00000384694 // ENSEMBL // ncrna:misc_RNA chromosome:GRCh37:16:15009314:15009413:-1	---	7999594	---	chr16	15009316	15009413	-	---	26	7999594	---	4.92903e-05	7.67648	0.153517	8.16115	0.0648976	8.6166	0.111403	0.00120104	1.39927	1.39927	WT up vs UT	1.24788e-05	1.91868	1.91868	anKB up vs UT	0.00175543	1.3712	1.3712	anKB up vs WT	36.9196	1.62863	0.117634	1
14495	7999750	---		---	main	3	---		---	---	---	---	ENST00000384694 // ENSEMBL // ncrna:misc_RNA chromosome:GRCh37:16:15009314:15009413:-1	---	7999750	---	chr16	16407971	16408068	-	---	26	7999750	---	4.92903e-05	7.67648	0.153517	8.16115	0.0648976	8.6166	0.111403	0.00120104	1.39927	1.39927	WT up vs UT	1.24788e-05	1.91868	1.91868	anKB up vs UT	0.00175543	1.3712	1.3712	anKB up vs WT	36.9196	1.62863	0.117634	1
17166	8026982	NM_032683 // MPV17L2 // MPV17 mitochondrial membrane protein-like 2 // 19p13.11 // 8476	MPV17L2	NM_032683	main	1	NM_032683 // MPV17L2 // MPV17 mitochondrial membrane protein-like 2 // 19p13.11 // 8476	MPV17L2	NM_032683	NM_002866 // GO:0003016 // respiratory system process // inferred from electronic annot	NM_032683 // GO:0016020 // membrane // inferred from electronic annotation /// NM_0326	NM_002866 // GO:0000166 // nucleotide binding // inferred from electronic annotation /	NM_032683 // RefSeq // Homo sapiens MPV17 mitochondrial membrane protein-like 2 (MPV17L	---	8026982	---	chr19	18304040	18307756	+	NM_032683 // Q567V2 /// BC011782 // P20336 /// AK094091 // B3KSQ2 /// AK094091 // Q567V	26	8026982	NM_032683 // Hs.515254 // adrenal gland| ascites| blood| bone| brain| embryonic tissue|	2.64226e-06	10.5104	0.00626291	10.3252	0.037436	10.2437	0.0201562	6.10366e-06	0.879505	-1.137	WT down vs UT	3.75714e-07	0.831189	-1.2031	anKB down vs UT	0.00175837	0.945065	-1.05813	anKB down vs WT	79.9045	0.112974	0.00377031	1
4753	7902269	NM_004768 // SRSF11 // serine/arginine-rich splicing factor 11 // 1p31 // 9295 /// NM_0	SRSF11	NM_004768	main	1	NM_004768 // SRSF11 // serine/arginine-rich splicing factor 11 // 1p31 // 9295 /// NM_0	SRSF11	NM_004768	NM_004768 // GO:0006397 // mRNA processing // inferred from electronic annotation ///	NM_004768 // GO:0005634 // nucleus // inferred from direct assay /// NM_004768 // GO:0	NM_004768 // GO:0000166 // nucleotide binding // inferred from electronic annotation /	NM_004768 // RefSeq // Homo sapiens serine/arginine-rich splicing factor 11 (SRSF11), t	---	7902269	---	chr1	70671365	70718735	+	NM_004768 // Q05BU6 /// NM_001190987 // Q05BU6 /// BC040436 // Q8IWE6 /// BC040436 // Q	31	7902269	NM_004768 // Hs.479693 // adipose tissue| adrenal gland| ascites| bladder| blood| bone|	1.41427e-05	11.228	0.0324689	11.4447	0.0343658	11.5819	0.0534213	8.77781e-05	1.16212	1.16212	WT up vs UT	2.36732e-06	1.27808	1.27808	anKB up vs UT	0.00177492	1.09978	1.09978	anKB up vs WT	51.5246	0.207078	0.0107174	1
4573	7900365	NM_001136493 // MFSD2A // major facilitator superfamily domain containing 2A // 1p34.2	MFSD2A	NM_001136493	main	1	NM_001136493 // MFSD2A // major facilitator superfamily domain containing 2A // 1p34.2	MFSD2A	NM_001136493	NM_001136493 // GO:0055085 // transmembrane transport // inferred from electronic annot	NM_001136493 // GO:0005783 // endoplasmic reticulum // inferred from electronic annotat	---	NM_001136493 // RefSeq // Homo sapiens major facilitator superfamily domain containing	---	7900365	ENST00000372809 // Pfam // IPR011701 // Major facilitator superfamily MFS_1 /// ENST000	chr1	40420802	40435638	+	NM_001136493 // Q8NA29 /// NM_032793 // Q8NA29 /// BC011587 // Q8NA29	40	7900365	NM_001136493 // Hs.655177 // adipose tissue| ascites| bladder| blood| brain| connective	8.87881e-07	11.848	0.0426181	12.3172	0.0303641	12.4889	0.0231054	1.53708e-06	1.38438	1.38438	WT up vs UT	1.37804e-07	1.55927	1.55927	anKB up vs UT	0.00179111	1.12633	1.12633	anKB up vs WT	105.87	0.667685	0.0168177	1
7772	7932938	NM_025209 // EPC1 // enhancer of polycomb homolog 1 (Drosophila) // 10p11 // 80314 ///	EPC1	NM_025209	main	1	NM_025209 // EPC1 // enhancer of polycomb homolog 1 (Drosophila) // 10p11 // 80314 ///	EPC1	NM_025209	NM_025209 // GO:0000122 // negative regulation of transcription from RNA polymerase II	NM_025209 // GO:0005634 // nucleus // inferred from direct assay /// NM_025209 // GO:0	NM_025209 // GO:0004402 // histone acetyltransferase activity // inferred from direct a	NM_025209 // RefSeq // Homo sapiens enhancer of polycomb homolog 1 (Drosophila) (EPC1),	---	7932938	---	chr10	32556679	32667679	-	NM_025209 // Q9H2F5 /// BC036529 // Q9H2F5	26	7932938	NM_025209 // Hs.167805 // adrenal gland| bladder| blood| bone| brain| connective tissue	6.19971e-06	9.64919	0.0466969	10.1284	0.0388659	10.3919	0.103347	3.354e-05	1.39394	1.39394	WT up vs UT	1.26242e-06	1.67327	1.67327	anKB up vs UT	0.00184232	1.20039	1.20039	anKB up vs WT	63.9963	0.960343	0.0400166	1
11740	7972018	ENST00000325811 // LOC100288208 // hypothetical protein LOC100288208 // 13q22.1 // 1002	LOC100288208	ENST00000325811	main	1	ENST00000325811 // LOC100288208 // hypothetical protein LOC100288208 // 13q22.1 // 1002	LOC100288208	ENST00000325811	---	---	---	ENST00000325811 // ENSEMBL // cDNA FLJ35839 fis, clone TESTI2006659 gene:ENSG0000017759	---	7972018	---	chr13	74987094	74993252	-	AK093158 // Q8NA50	24	7972018	ENST00000325811 // Hs.532467 // testis| normal	0.00908148	4.24543	0.118307	4.49166	0.0448329	4.16801	0.107671	0.0084415	1.1861	1.1861	WT up vs UT	0.306995	0.947751	-1.05513	anKB down vs UT	0.00184699	0.799048	-1.25149	anKB down vs WT	7.84958	0.177844	0.0604173	1
7942	7934505	NM_001001791 // C10orf55 // chromosome 10 open reading frame 55 // 10q22.2 // 414236 //	C10orf55	NM_001001791	main	1	NM_001001791 // C10orf55 // chromosome 10 open reading frame 55 // 10q22.2 // 414236 //	C10orf55	NM_001001791	NM_001145031 // GO:0001525 // angiogenesis // inferred from electronic annotation ///	NM_001145031 // GO:0005576 // extracellular region // inferred from electronic annotati	NM_001145031 // GO:0004252 // serine-type endopeptidase activity // inferred from elect	NM_001001791 // RefSeq // Homo sapiens chromosome 10 open reading frame 55 (C10orf55),	NM_001145031 // GenMAPP // Wnt_signaling /// NM_001145031 // GenMAPP // Blood_Clotting_	7934505	---	chr10	75669727	75682535	-	NM_001001791 // Q5SWW7 /// NM_001145031 // B2R7F2 /// NM_001145031 // P00749 /// NM_001	29	7934505	NM_001001791 // Hs.585453 // brain| heart| kidney| lung| placenta| testis| lung tumor|	0.00621878	5.39693	0.0797746	5.51705	0.041803	5.21458	0.12888	0.11118	1.08683	1.08683	WT up vs UT	0.0263366	0.881266	-1.13473	anKB down vs UT	0.00198054	0.810862	-1.23326	anKB down vs WT	8.9278	0.180852	0.0540192	1
15480	8009693	NM_017728 // TMEM104 // transmembrane protein 104 // 17q25.1 // 54868 /// ENST000003354	TMEM104	NM_017728	main	1	NM_017728 // TMEM104 // transmembrane protein 104 // 17q25.1 // 54868 /// ENST000003354	TMEM104	NM_017728	NM_017728 // GO:0008150 // biological_process // no biological data available /// ENST	NM_017728 // GO:0005575 // cellular_component // no biological data available /// NM_0	NM_017728 // GO:0003674 // molecular_function // no biological data available /// ENST	NM_017728 // RefSeq // Homo sapiens transmembrane protein 104 (TMEM104), mRNA. // chr17	---	8009693	---	chr17	72772659	72835889	+	NM_017728 // Q8NE00 /// BC037278 // Q8NE00	31	8009693	NM_017728 // Hs.370262 // bladder| blood| bone| bone marrow| brain| connective tissue|	0.00118807	10.2423	0.0196898	9.96561	0.038402	10.1546	0.0868814	0.000174622	0.825479	-1.21142	WT down vs UT	0.0708419	0.941027	-1.06267	anKB down vs UT	0.00203315	1.13998	1.13998	anKB up vs WT	15.0365	0.119985	0.0212788	1
7489	7929814	---		---	main	1	---		---	---	---	---	ENST00000384632 // ENSEMBL // ncrna:snRNA chromosome:GRCh37:10:102018328:102018434:1 ge	---	7929814	---	chr10	102018328	102018431	+	---	24	7929814	---	0.0101234	3.9139	0.0557059	4.08648	0.038996	3.86694	0.0780798	0.00780868	1.12707	1.12707	WT up vs UT	0.365871	0.967979	-1.03308	anKB down vs UT	0.00205099	0.858842	-1.16436	anKB down vs WT	7.55852	0.0816129	0.0287933	1
15508	8010050	NM_182565 // FAM100B // family with sequence similarity 100, member B // 17q25.1 // 283	FAM100B	NM_182565	main	1	NM_182565 // FAM100B // family with sequence similarity 100, member B // 17q25.1 // 283	FAM100B	NM_182565	---	---	---	NM_182565 // RefSeq // Homo sapiens family with sequence similarity 100, member B (FAM1	---	8010050	---	chr17	74261283	74267375	+	BC035511 // Q8IYN6	28	8010050	NM_182565 // Hs.644033 // ascites| bladder| blood| bone| bone marrow| brain| cervix| co	3.77295e-06	9.91912	0.0295357	10.1647	0.0246491	10.2778	0.0257647	1.05262e-05	1.18555	1.18555	WT up vs UT	5.92028e-07	1.28224	1.28224	anKB up vs UT	0.00206943	1.08156	1.08156	anKB up vs WT	72.8456	0.209423	0.00766636	1
22294	8078046	NM_032137 // C3orf20 // chromosome 3 open reading frame 20 // 3p25.1 // 84077 /// NM_00	C3orf20	NM_032137	main	1	NM_032137 // C3orf20 // chromosome 3 open reading frame 20 // 3p25.1 // 84077 /// NM_00	C3orf20	NM_032137	---	NM_032137 // GO:0005737 // cytoplasm // inferred from direct assay /// NM_032137 // GO	---	NM_032137 // RefSeq // Homo sapiens chromosome 3 open reading frame 20 (C3orf20), trans	---	8078046	---	chr3	14716648	14814543	+	NM_032137 // Q8ND61 /// NM_001184958 // Q8ND61 /// NM_001184957 // Q8ND61 /// BC038406	26	8078046	NM_032137 // Hs.661452 // brain| lymph node| testis| normal| adult /// NM_001184958 //	0.0117681	5.80167	0.0663384	5.71926	0.115799	6.03457	0.0976657	0.276509	0.944478	-1.05879	WT down vs UT	0.0108526	1.1752	1.1752	anKB up vs UT	0.00208823	1.24428	1.24428	anKB up vs WT	7.16778	0.160627	0.0597587	1
16920	8024358	NM_001319 // CSNK1G2 // casein kinase 1, gamma 2 // 19p13.3 // 1455 /// ENST00000255641	CSNK1G2	NM_001319	main	1	NM_001319 // CSNK1G2 // casein kinase 1, gamma 2 // 19p13.3 // 1455 /// ENST00000255641	CSNK1G2	NM_001319	NM_001319 // GO:0006468 // protein phosphorylation // traceable author statement /// N	NM_001319 // GO:0005625 // soluble fraction // inferred from electronic annotation ///	NM_001319 // GO:0000166 // nucleotide binding // inferred from electronic annotation /	NM_001319 // RefSeq // Homo sapiens casein kinase 1, gamma 2 (CSNK1G2), mRNA. // chr19	---	8024358	---	chr19	1941188	1981337	+	NM_001319 // P78368 /// NM_001319 // Q9H4N7 /// BC018693 // P78368 /// BC018693 // Q9H4	30	8024358	NM_001319 // Hs.651905 // adrenal gland| ascites| bladder| blood| bone| brain| cervix|	6.66864e-06	10.5508	0.0421505	10.3035	0.00948821	10.1807	0.0504787	1.85958e-05	0.8425	-1.18694	WT down vs UT	8.88179e-07	0.773762	-1.29239	anKB down vs UT	0.00209048	0.918411	-1.08884	anKB down vs WT	62.7872	0.213445	0.00906532	1
12863	7982271	NR_024074 // GOLGA8IP // golgin A8 family, member I (pseudogene) // 15q11.2 // 283796 /	GOLGA8IP	NR_024074	main	3	NR_024074 // GOLGA8IP // golgin A8 family, member I (pseudogene) // 15q11.2 // 283796 /	GOLGA8IP	NR_024074	---	ENST00000450802 // GO:0005794 // Golgi apparatus // inferred from electronic annotation	---	NR_024074 // RefSeq // Homo sapiens golgin A8 family, member I (pseudogene) (GOLGA8IP),	---	7982271	GENSCAN00000029882 // Pfam // IPR000198 // RhoGAP	chr15	30898154	30904169	+	NR_024074 // Q8NA68 /// BC070492 // Q0P5Q8	23	7982271	NR_024074 // Hs.375441 // testis| normal /// NR_033933 // Hs.720785 // bone marrow| bra	0.0132292	5.3763	0.0766969	5.57004	0.0556359	5.25704	0.00616506	0.0244814	1.14372	1.14372	WT up vs UT	0.12717	0.920665	-1.08617	anKB down vs UT	0.00209131	0.804971	-1.24228	anKB down vs WT	6.87392	0.151857	0.0589115	1
14668	8001477	NM_001144 // AMFR // autocrine motility factor receptor // 16q21 // 267 /// ENST0000029	AMFR	NM_001144	main	1	NM_001144 // AMFR // autocrine motility factor receptor // 16q21 // 267 /// ENST0000029	AMFR	NM_001144	NM_001144 // GO:0000209 // protein polyubiquitination // inferred from direct assay //	NM_001144 // GO:0000299 // integral to membrane of membrane fraction // inferred from d	NM_001144 // GO:0004842 // ubiquitin-protein ligase activity // inferred from direct as	NM_001144 // RefSeq // Homo sapiens autocrine motility factor receptor (AMFR), mRNA. //	---	8001477	---	chr16	56395364	56459450	-	NM_001144 // Q6PGR1 /// NM_001144 // Q1RN03 /// NM_001144 // P26442 /// BC069197 // Q9U	44	8001477	NM_001144 // Hs.295137 // bladder| blood| bone| brain| cervix| connective tissue| embry	0.00280801	11.2368	0.0345367	11.1338	0.0241473	11.2167	0.0151419	0.000543551	0.931128	-1.07397	WT down vs UT	0.310931	0.986179	-1.01401	anKB down vs UT	0.00209906	1.05912	1.05912	anKB up vs WT	11.5501	0.0179098	0.00413499	1
21529	8070557	NM_001098402 // ZNF295 // zinc finger protein 295 // 21q22.3 // 49854 /// NM_020727 //	ZNF295	NM_001098402	main	1	NM_001098402 // ZNF295 // zinc finger protein 295 // 21q22.3 // 49854 /// NM_020727 //	ZNF295	NM_001098402	NM_001098402 // GO:0045449 // regulation of transcription // inferred from electronic a	NM_001098402 // GO:0005622 // intracellular // inferred from electronic annotation ///	NM_001098402 // GO:0003677 // DNA binding // inferred from electronic annotation /// N	NM_001098402 // RefSeq // Homo sapiens zinc finger protein 295 (ZNF295), transcript var	---	8070557	---	chr21	43406940	43430466	-	NM_001098402 // Q9ULJ3 /// NM_001098402 // Q5KS07 /// NM_020727 // Q9ULJ3 /// NM_020727	30	8070557	NM_001098402 // Hs.434947 // bladder| blood| bone| bone marrow| brain| cervix| connecti	1.96446e-06	9.99076	0.015734	10.8464	0.0534924	11.1862	0.175604	3.70179e-06	1.80958	1.80958	WT up vs UT	2.83944e-07	2.29017	2.29017	anKB up vs UT	0.00218328	1.26558	1.26558	anKB up vs WT	86.2769	2.27939	0.0704521	1
10243	7956251	NM_016584 // IL23A // interleukin 23, alpha subunit p19 // 12q13.3 // 51561 /// ENST000	IL23A	NM_016584	main	1	NM_016584 // IL23A // interleukin 23, alpha subunit p19 // 12q13.3 // 51561 /// ENST000	IL23A	NM_016584	NM_016584 // GO:0006954 // inflammatory response // inferred from electronic annotation	NM_016584 // GO:0005576 // extracellular region // inferred from electronic annotation	NM_016584 // GO:0005125 // cytokine activity // inferred from electronic annotation //	NM_016584 // RefSeq // Homo sapiens interleukin 23, alpha subunit p19 (IL23A), mRNA. //	---	7956251	ENST00000228534 // Pfam // IPR003573 // Interleukin-6/G-CSF/MGF	chr12	56732659	56734194	+	AY359083 // Q9NPF7	25	7956251	NM_016584 // Hs.98309 // blood| brain| lung| lymph node| pancreas| placenta| gastrointe	1.69798e-10	8.04468	0.119412	11.302	0.0910488	11.6358	0.0596404	9.24899e-11	9.56236	9.56236	WT up vs UT	4.25009e-11	12.0511	12.0511	anKB up vs UT	0.00223686	1.26027	1.26027	anKB up vs WT	922.32	23.6988	0.0685193	1
11080	7965359	NM_001001323 // ATP2B1 // ATPase, Ca++ transporting, plasma membrane 1 // 12q21.3 // 49	ATP2B1	NM_001001323	main	1	NM_001001323 // ATP2B1 // ATPase, Ca++ transporting, plasma membrane 1 // 12q21.3 // 49	ATP2B1	NM_001001323	NM_001001323 // GO:0006754 // ATP biosynthetic process // inferred from electronic anno	NM_001001323 // GO:0005886 // plasma membrane // inferred from electronic annotation /	NM_001001323 // GO:0000166 // nucleotide binding // inferred from electronic annotation	NM_001001323 // RefSeq // Homo sapiens ATPase, Ca++ transporting, plasma membrane 1 (AT	NM_001001323 // GenMAPP // Calcium_regulation_in_cardiac_cells /// NM_001682 // GenMAPP	7965359	---	chr12	89981826	90049844	-	NM_001001323 // P20020 /// NM_001001323 // Q3L582 /// NM_001001323 // A1X4P7 /// NM_001	29	7965359	NM_001001323 // Hs.506276 // adrenal gland| bladder| blood| bone| bone marrow| brain| c	1.82427e-06	10.2562	0.0381163	11.118	0.0188047	11.4536	0.0742004	3.32084e-06	1.81728	1.81728	WT up vs UT	2.65067e-07	2.29329	2.29329	anKB up vs UT	0.00225014	1.26193	1.26193	anKB up vs WT	87.9437	2.29016	0.0694432	1
18565	8040467	---		---	main	1	---		---	---	---	---	ENST00000363893 // ENSEMBL // ncrna:snRNA chromosome:GRCh37:2:20375566:20375670:1 gene:	---	8040467	---	chr2	20375566	20375670	+	---	17	8040467	---	0.00835189	4.35224	0.0146806	4.24044	0.0441879	4.46669	0.0582339	0.060947	0.92543	-1.08058	WT down vs UT	0.056243	1.08256	1.08256	anKB up vs UT	0.00225724	1.16979	1.16979	anKB up vs WT	8.07942	0.0957074	0.0315889	1
6412	7919168	NM_022359 // PDE4DIP // phosphodiesterase 4D interacting protein // 1q12 // 9659 /// NM	PDE4DIP	NM_022359	main	1	NM_022359 // PDE4DIP // phosphodiesterase 4D interacting protein // 1q12 // 9659 /// NM	PDE4DIP	NM_022359	---	NM_022359 // GO:0005634 // nucleus // inferred from electronic annotation /// NM_02235	NM_022359 // GO:0005515 // protein binding // inferred from physical interaction /// N	NM_022359 // RefSeq // Homo sapiens phosphodiesterase 4D interacting protein (PDE4DIP),	---	7919168	---	chr1	144610983	145076195	-	NM_014644 // Q5VU43 /// NM_001002811 // Q5VU43 /// BC025406 // Q5VU43	49	7919168	NM_022359 // Hs.568247 // adipose tissue| bladder| blood| bone| bone marrow| brain| cer	3.95093e-05	10.0492	0.0135098	10.1069	0.00735076	10.148	0.00202038	0.000263706	1.04085	1.04085	WT up vs UT	5.53953e-06	1.07092	1.07092	anKB up vs UT	0.00228353	1.0289	1.0289	anKB up vs WT	39.1864	0.0153764	0.00104638	1
23508	8090866	NR_024400 // ANAPC13 // anaphase promoting complex subunit 13 // 3q22.2 // 25847 /// NR	ANAPC13	NR_024400	main	1	NR_024400 // ANAPC13 // anaphase promoting complex subunit 13 // 3q22.2 // 25847 /// NR	ANAPC13	NR_024400	NR_024400 // GO:0007049 // cell cycle // inferred from electronic annotation /// NR_02	NR_024400 // GO:0005634 // nucleus // inferred from electronic annotation /// NR_02440	NM_001042383 // GO:0005515 // protein binding // inferred from physical interaction //	NR_024400 // RefSeq // Homo sapiens anaphase promoting complex subunit 13 (ANAPC13), tr	---	8090866	---	chr3	134196548	134204865	-	NR_024400 // Q9BS18 /// NR_024401 // Q9BS18 /// NM_015391 // Q9BS18 /// NM_001042384 //	25	8090866	NR_024400 // Hs.106909 // adipose tissue| adrenal gland| bladder| blood| bone| bone mar	0.00945948	9.13035	0.00732392	9.18034	0.023083	8.99249	0.0909815	0.275847	1.03526	1.03526	WT up vs UT	0.0121448	0.908868	-1.10027	anKB down vs UT	0.002303	0.877914	-1.13906	anKB down vs WT	7.73938	0.0636317	0.0219248	1
18995	8044669	NM_013412 // RABL2A // RAB, member of RAS oncogene family-like 2A // 2q13 // 11159 ///	RABL2A	NM_013412	main	3	NM_013412 // RABL2A // RAB, member of RAS oncogene family-like 2A // 2q13 // 11159 ///	RABL2A	NM_013412	NM_013412 // GO:0007264 // small GTPase mediated signal transduction // inferred from e	---	NM_013412 // GO:0000166 // nucleotide binding // inferred from electronic annotation /	NM_013412 // RefSeq // Homo sapiens RAB, member of RAS oncogene family-like 2A (RABL2A)	---	8044669	---	chr2	114384817	114400969	+	AF095351 // Q9UBK7 /// BC014879 // Q9UNT1	28	8044669	NM_013412 // Hs.446425 // adipose tissue| blood| bone| bone marrow| brain| connective t	0.000463556	9.62822	0.018536	9.54332	0.0369427	9.43051	0.0470657	0.0108855	0.94285	-1.06061	WT down vs UT	5.84495e-05	0.871931	-1.14688	anKB down vs UT	0.00233992	0.924782	-1.08134	anKB down vs WT	19.8135	0.0590736	0.00795062	1
21794	8072962	NM_033386 // MICALL1 // MICAL-like 1 // 22q13.1 // 85377 /// ENST00000215957 // MICALL1	MICALL1	NM_033386	main	1	NM_033386 // MICALL1 // MICAL-like 1 // 22q13.1 // 85377 /// ENST00000215957 // MICALL1	MICALL1	NM_033386	---	NM_033386 // GO:0005737 // cytoplasm // inferred from electronic annotation /// NM_033	NM_033386 // GO:0008270 // zinc ion binding // inferred from electronic annotation ///	NM_033386 // RefSeq // Homo sapiens MICAL-like 1 (MICALL1), mRNA. // chr22 // 100 // 96	---	8072962	---	chr22	38302339	38338026	+	NM_033386 // Q8N3F8 /// AB051455 // Q8N3F8 /// AB051455 // Q641Q8	28	8072962	NM_033386 // Hs.517610 // adrenal gland| bladder| blood| bone| brain| cervix| connectiv	0.00865248	8.91796	0.0686876	8.8085	0.0612946	8.99531	0.0369086	0.0337164	0.926931	-1.07883	WT down vs UT	0.108229	1.05508	1.05508	anKB up vs UT	0.00239128	1.13825	1.13825	anKB up vs WT	7.9818	0.0657424	0.0219641	1
9794	7951873	NM_025164 // SIK3 // SIK family kinase 3 // 11q23.3 // 23387 /// ENST00000375300 // SIK	SIK3	NM_025164	main	1	NM_025164 // SIK3 // SIK family kinase 3 // 11q23.3 // 23387 /// ENST00000375300 // SIK	SIK3	NM_025164	NM_025164 // GO:0006468 // protein phosphorylation // inferred from direct assay /// E	NM_025164 // GO:0005737 // cytoplasm // inferred from electronic annotation /// ENST00	NM_025164 // GO:0000166 // nucleotide binding // inferred from electronic annotation /	NM_025164 // RefSeq // Homo sapiens SIK family kinase 3 (SIK3), mRNA. // chr11 // 100 /	---	7951873	---	chr11	116714118	116969137	-	NM_025164 // Q9Y2K2 /// BC128511 // A1A5A9	31	7951873	NM_025164 // Hs.167451 // adrenal gland| blood| bone| brain| connective tissue| embryon	2.30248e-06	9.72175	0.0484433	10.1497	0.0156942	10.3449	0.0400305	1.18488e-05	1.3453	1.3453	WT up vs UT	6.85142e-07	1.54026	1.54026	anKB up vs UT	0.00240425	1.14492	1.14492	anKB up vs WT	82.8051	0.746333	0.024035	1
31045	8161919	NM_005077 // TLE1 // transducin-like enhancer of split 1 (E(sp1) homolog, Drosophila) /	TLE1	NM_005077	main	1	NM_005077 // TLE1 // transducin-like enhancer of split 1 (E(sp1) homolog, Drosophila) /	TLE1	NM_005077	NM_005077 // GO:0007165 // signal transduction // traceable author statement /// NM_00	NM_005077 // GO:0005634 // nucleus // inferred from electronic annotation /// ENST0000	NM_005077 // GO:0005515 // protein binding // inferred from physical interaction /// N	NM_005077 // RefSeq // Homo sapiens transducin-like enhancer of split 1 (E(sp1) homolog	---	8161919	---	chr9	84198598	84304450	-	BC010100 // Q04724 /// BC015747 // Q04724 /// AK293606 // B4DEF9 /// AK290860 // Q04724	20	8161919	NM_005077 // Hs.197320 // adrenal gland| ascites| bladder| blood| bone| brain| cervix|	0.00399851	8.67851	0.0660939	8.70157	0.0774261	8.9904	0.0547666	0.736584	1.01612	1.01612	WT up vs UT	0.00152132	1.24133	1.24133	anKB up vs UT	0.00240664	1.22164	1.22164	anKB up vs WT	10.3203	0.203622	0.0526141	1
10790	7962201	---		---	main	1	---		---	---	---	---	ENST00000364693 // ENSEMBL // ncrna:misc_RNA chromosome:GRCh37:12:32858337:32858440:-1	---	7962201	---	chr12	32858339	32858440	-	---	22	7962201	---	0.000770615	3.94017	0.0264755	3.87894	0.0204486	3.73352	0.0693932	0.104171	0.958441	-1.04336	WT down vs UT	0.000263568	0.866542	-1.15401	anKB down vs UT	0.00243685	0.904116	-1.10605	anKB down vs WT	17.0951	0.0858696	0.0133948	1
16651	8021866	NM_172387 // NFATC1 // nuclear factor of activated T-cells, cytoplasmic, calcineurin-de	NFATC1	NM_172387	main	1	NM_172387 // NFATC1 // nuclear factor of activated T-cells, cytoplasmic, calcineurin-de	NFATC1	NM_172387	NM_172387 // GO:0006355 // regulation of transcription, DNA-dependent // inferred from	NM_172387 // GO:0005634 // nucleus // inferred from electronic annotation /// NM_17238	NM_172387 // GO:0003677 // DNA binding // inferred from electronic annotation /// NM_1	NM_172387 // RefSeq // Homo sapiens nuclear factor of activated T-cells, cytoplasmic, c	---	8021866	---	chr18	77155772	77289323	+	U80918 // O95644	26	8021866	NM_172387 // Hs.534074 // bladder| blood| bone| brain| cervix| connective tissue| embry	7.88678e-06	8.87383	0.0219542	9.1807	0.0816064	9.34457	0.0311956	3.92062e-05	1.23702	1.23702	WT up vs UT	1.61187e-06	1.38582	1.38582	anKB up vs UT	0.0024907	1.12029	1.12029	anKB up vs WT	60.0872	0.386136	0.0171367	1
4429	7898910	NM_017761 // PNRC2 // proline-rich nuclear receptor coactivator 2 // 1p36.11 // 55629 /	PNRC2	NM_017761	main	3	NM_017761 // PNRC2 // proline-rich nuclear receptor coactivator 2 // 1p36.11 // 55629 /	PNRC2	NM_017761	NM_017761 // GO:0000184 // nuclear-transcribed mRNA catabolic process, nonsense-mediate	NM_017761 // GO:0000932 // cytoplasmic mRNA processing body // inferred from direct ass	NM_017761 // GO:0005515 // protein binding // inferred from physical interaction /// E	NM_017761 // RefSeq // Homo sapiens proline-rich nuclear receptor coactivator 2 (PNRC2)	---	7898910	---	chr1	24286302	24289952	+	NM_017761 // Q9NPJ4 /// NM_017761 // Q96QB1 /// BC078177 // Q9NPJ4 /// BC078177 // Q96Q	28	7898910	NM_017761 // Hs.7862 // adipose tissue| ascites| bladder| blood| brain| connective tiss	8.74166e-08	12.0637	0.0143905	12.7726	0.0339412	12.9426	0.0123061	9.05818e-08	1.63455	1.63455	WT up vs UT	1.67125e-08	1.83905	1.83905	anKB up vs UT	0.00249991	1.12512	1.12512	anKB up vs WT	191.308	1.32596	0.0184827	1
18501	8039933	NM_017761 // PNRC2 // proline-rich nuclear receptor coactivator 2 // 1p36.11 // 55629 /	PNRC2	NM_017761	main	3	NM_017761 // PNRC2 // proline-rich nuclear receptor coactivator 2 // 1p36.11 // 55629 /	PNRC2	NM_017761	NM_017761 // GO:0000184 // nuclear-transcribed mRNA catabolic process, nonsense-mediate	NM_017761 // GO:0000932 // cytoplasmic mRNA processing body // inferred from direct ass	NM_017761 // GO:0005515 // protein binding // inferred from physical interaction /// E	NM_017761 // RefSeq // Homo sapiens proline-rich nuclear receptor coactivator 2 (PNRC2)	---	8039933	---	chr1_gl000191_random	29676	33288	+	NM_017761 // Q9NPJ4 /// NM_017761 // Q96QB1 /// BC078177 // Q9NPJ4 /// BC078177 // Q96Q	28	8039933	NM_017761 // Hs.7862 // adipose tissue| ascites| bladder| blood| brain| connective tiss	8.74166e-08	12.0637	0.0143905	12.7726	0.0339412	12.9426	0.0123061	9.05818e-08	1.63455	1.63455	WT up vs UT	1.67125e-08	1.83905	1.83905	anKB up vs UT	0.00249991	1.12512	1.12512	anKB up vs WT	191.308	1.32596	0.0184827	1
16365	8019308	NM_032711 // MAFG // v-maf musculoaponeurotic fibrosarcoma oncogene homolog G (avian) /	MAFG	NM_032711	main	3	NM_032711 // MAFG // v-maf musculoaponeurotic fibrosarcoma oncogene homolog G (avian) /	MAFG	NM_032711	NM_032711 // GO:0001701 // in utero embryonic development // inferred from electronic a	NM_032711 // GO:0005634 // nucleus // inferred from electronic annotation /// NM_00235	NM_032711 // GO:0003700 // sequence-specific DNA binding transcription factor activity	NM_032711 // RefSeq // Homo sapiens v-maf musculoaponeurotic fibrosarcoma oncogene homo	---	8019308	---	chr17	79876146	79885588	-	NM_032711 // O15525 /// BC012327 // O15525	67	8019308	NM_032711 // Hs.252229 // adipose tissue| ascites| bladder| blood| bone| bone marrow| b	6.6506e-05	9.11038	0.00141167	9.24734	0.0413179	9.35231	0.0141815	0.000480814	1.09958	1.09958	WT up vs UT	8.59997e-06	1.18257	1.18257	anKB up vs UT	0.00250727	1.07547	1.07547	anKB up vs WT	34.0427	0.0899759	0.00704809	1
26822	8122194	---		---	---	1	---		---	---	---	---	---	---	8122194	---	chr6	134454711	134455006	+	---	20	8122194	---	0.00911031	7.46917	0.0750183	7.58904	0.0987696	7.30996	0.0872566	0.100295	1.08663	1.08663	WT up vs UT	0.0388705	0.895516	-1.11668	anKB down vs UT	0.00252902	0.824119	-1.21342	anKB down vs WT	7.84097	0.146913	0.049964	1
26513	8119161	NM_002648 // PIM1 // pim-1 oncogene // 6p21.2 // 5292 /// ENST00000373509 // PIM1 // pi	PIM1	NM_002648	main	1	NM_002648 // PIM1 // pim-1 oncogene // 6p21.2 // 5292 /// ENST00000373509 // PIM1 // pi	PIM1	NM_002648	NM_002648 // GO:0006468 // protein phosphorylation // inferred from direct assay /// N	NM_002648 // GO:0005634 // nucleus // inferred from electronic annotation /// NM_00264	NM_002648 // GO:0000166 // nucleotide binding // inferred from electronic annotation /	NM_002648 // RefSeq // Homo sapiens pim-1 oncogene (PIM1), mRNA. // chr6 // 100 // 100	---	8119161	ENST00000373509 // Pfam // IPR001245 // Tyrosine protein kinase /// ENST00000373507 //	chr6	37137970	37143204	+	BC020224 // P11309	36	8119161	NM_002648 // Hs.81170 // adrenal gland| ascites| blood| bone| bone marrow| brain| cervi	1.78288e-06	11.6392	0.0186812	12.008	0.0462757	12.1483	0.0457754	3.23496e-06	1.29128	1.29128	WT up vs UT	2.71551e-07	1.42315	1.42315	anKB up vs UT	0.00253242	1.10212	1.10212	anKB up vs WT	88.4667	0.419026	0.0126308	1
25934	8113790	NM_178450 // MARCH3 // membrane-associated ring finger (C3HC4) 3 // 5q23.2 // 115123 //	2012-03-03	NM_178450	main	1	NM_178450 // MARCH3 // membrane-associated ring finger (C3HC4) 3 // 5q23.2 // 115123 //	2012-03-03	NM_178450	NM_178450 // GO:0006897 // endocytosis // inferred from electronic annotation /// ENST	NM_178450 // GO:0005768 // endosome // inferred from electronic annotation /// NM_1784	NM_178450 // GO:0008270 // zinc ion binding // inferred from electronic annotation ///	NM_178450 // RefSeq // Homo sapiens membrane-associated ring finger (C3HC4) 3 (MARCH3),	---	8113790	---	chr5	126205275	126366250	-	BC047569 // Q86UD3	31	8113790	NM_178450 // Hs.132441 // adrenal gland| bone| brain| cervix| connective tissue| embryo	1.07652e-06	10.3607	0.0435565	11.0223	0.0409118	11.2768	0.11038	3.57627e-06	1.58177	1.58177	WT up vs UT	2.9359e-07	1.88701	1.88701	anKB up vs UT	0.00255726	1.19297	1.19297	anKB up vs WT	100.754	1.57668	0.0417303	1
1373	7893873	---		---	normgene->intron	---	---		---	---	---	---	--- // --- // neg_control // --- // --- // --- // --- // --- // ---	---	7893873	---	---	0	0	---	---	2	7893873	---	0.0111355	5.5908	0.284853	6.07509	0.192153	4.85824	0.444499	0.124596	1.3989	1.3989	WT up vs UT	0.0318702	0.601838	-1.66158	anKB down vs UT	0.00257938	0.430222	-2.32438	anKB down vs WT	7.30952	2.62146	0.956366	1
4859	7903334	NM_003672 // CDC14A // CDC14 cell division cycle 14 homolog A (S. cerevisiae) // 1p21 /	CDC14A	NM_003672	main	1	NM_003672 // CDC14A // CDC14 cell division cycle 14 homolog A (S. cerevisiae) // 1p21 /	CDC14A	NM_003672	NM_003672 // GO:0006470 // protein dephosphorylation // inferred from electronic annota	NM_003672 // GO:0005634 // nucleus // inferred from electronic annotation /// NM_00367	NM_003672 // GO:0004721 // phosphoprotein phosphatase activity // traceable author stat	NM_003672 // RefSeq // Homo sapiens CDC14 cell division cycle 14 homolog A (S. cerevisi	AF064102 // GenMAPP // Cell_cycle_KEGG	7903334	ENST00000361544 // Pfam // IPR000242 // Tyrosine specific protein phosphatase /// ENST0	chr1	100817952	100985833	+	AF064102 // Q9UNH5	25	7903334	NM_003672 // Hs.127411 // bladder| blood| bone| brain| connective tissue| embryonic tis	1.12451e-06	7.69607	0.168909	9.01475	0.111013	9.48662	0.158154	2.10082e-06	2.49437	2.49437	WT up vs UT	1.98403e-07	3.45947	3.45947	anKB up vs UT	0.00259626	1.38691	1.38691	anKB up vs WT	99.6294	5.3852	0.14414	1
29229	8145136	NM_005605 // PPP3CC // protein phosphatase 3, catalytic subunit, gamma isozyme // 8p21.	PPP3CC	NM_005605	main	1	NM_005605 // PPP3CC // protein phosphatase 3, catalytic subunit, gamma isozyme // 8p21.	PPP3CC	NM_005605	NM_005605 // GO:0008633 // activation of pro-apoptotic gene products // not recorded /	NM_005605 // GO:0005829 // cytosol // not recorded /// ENST00000240139 // GO:0005829 /	NM_005605 // GO:0004721 // phosphoprotein phosphatase activity // inferred from electro	NM_005605 // RefSeq // Homo sapiens protein phosphatase 3, catalytic subunit, gamma iso	NM_005605 // GenMAPP // G_Protein_Signaling /// BC004864 // GenMAPP // G_Protein_Signal	8145136	---	chr8	22298596	22398652	+	NM_005605 // P48454 /// BC004864 // P48454	38	8145136	NM_005605 // Hs.723883 // adrenal gland| blood| bone| bone marrow| brain| connective ti	0.000238277	9.5643	0.0536481	9.78077	0.0508523	10.0072	0.0860168	0.0033626	1.16188	1.16188	WT up vs UT	3.01366e-05	1.3593	1.3593	anKB up vs UT	0.00259875	1.16991	1.16991	anKB up vs WT	23.9364	0.29792	0.0331903	1
16796	8023212	NM_001039360 // ZBTB7C // zinc finger and BTB domain containing 7C // 18q21.1 // 201501	ZBTB7C	NM_001039360	main	1	NM_001039360 // ZBTB7C // zinc finger and BTB domain containing 7C // 18q21.1 // 201501	ZBTB7C	NM_001039360	---	NM_001039360 // GO:0005622 // intracellular // inferred from electronic annotation ///	NM_001039360 // GO:0003676 // nucleic acid binding // inferred from electronic annotati	NM_001039360 // RefSeq // Homo sapiens zinc finger and BTB domain containing 7C (ZBTB7C	---	8023212	---	chr18	45553733	45567494	-	NM_001039360 // B2RGG0 /// NM_001039360 // B2RG49 /// AM988836 // B2RG49	33	8023212	NM_001039360 // Hs.515388 // adipose tissue| brain| cervix| connective tissue| eye| int	0.0126126	7.93368	0.021925	7.88255	0.110926	8.12756	0.0764568	0.396329	0.965181	-1.03607	WT down vs UT	0.00938395	1.14384	1.14384	anKB up vs UT	0.00263538	1.1851	1.1851	anKB up vs WT	6.99275	0.102426	0.0390598	1
22865	8083901	NM_022763 // FNDC3B // fibronectin type III domain containing 3B // 3q26.31 // 64778 //	FNDC3B	NM_022763	main	1	NM_022763 // FNDC3B // fibronectin type III domain containing 3B // 3q26.31 // 64778 //	FNDC3B	NM_022763	NM_022763 // GO:0045600 // positive regulation of fat cell differentiation // inferred	NM_022763 // GO:0005783 // endoplasmic reticulum // inferred from direct assay /// NM_	---	NM_022763 // RefSeq // Homo sapiens fibronectin type III domain containing 3B (FNDC3B),	---	8083901	---	chr3	171757418	172118487	+	NM_022763 // Q53EP0 /// NM_001135095 // Q53EP0 /// AB098597 // Q53EP0	41	8083901	NM_022763 // Hs.159430 // adipose tissue| adrenal gland| ascites| blood| bone| bone mar	4.37647e-07	12.1059	0.0225838	12.4255	0.0334513	12.5368	0.046989	1.79013e-06	1.24797	1.24797	WT up vs UT	1.78113e-07	1.34804	1.34804	anKB up vs UT	0.00269396	1.08018	1.08018	anKB up vs WT	126.92	0.38639	0.00811827	1
11301	7967794	NM_015114 // ANKLE2 // ankyrin repeat and LEM domain containing 2 // 12q24.33 // 23141	ANKLE2	NM_015114	main	1	NM_015114 // ANKLE2 // ankyrin repeat and LEM domain containing 2 // 12q24.33 // 23141	ANKLE2	NM_015114	---	NM_015114 // GO:0005635 // nuclear envelope // inferred from electronic annotation ///	---	NM_015114 // RefSeq // Homo sapiens ankyrin repeat and LEM domain containing 2 (ANKLE2)	---	7967794	ENST00000357997 // Pfam // IPR003887 // Lamino-associated polypeptide 2/emerin	chr12	133303701	133338424	-	NM_015114 // Q86XL3 /// NM_015114 // B3KN97 /// BC043157 // Q86XL3 /// BC043157 // B3KN	40	7967794	NM_015114 // Hs.654628 // adipose tissue| adrenal gland| ascites| bladder| blood| bone|	6.89991e-06	10.8021	0.0268509	11.1597	0.00984509	11.3271	0.0888606	1.71116e-05	1.28131	1.28131	WT up vs UT	9.43709e-07	1.43898	1.43898	anKB up vs UT	0.00276363	1.12305	1.12305	anKB up vs WT	62.2293	0.432668	0.0185408	1
9467	7948839	NM_006362 // NXF1 // nuclear RNA export factor 1 // 11q12-q13 // 10482 /// NM_001081491	NXF1	NM_006362	main	1	NM_006362 // NXF1 // nuclear RNA export factor 1 // 11q12-q13 // 10482 /// NM_001081491	NXF1	NM_006362	NM_006362 // GO:0006406 // mRNA export from nucleus // inferred from direct assay ///	NM_006362 // GO:0005622 // intracellular // inferred from electronic annotation /// NM	NM_006362 // GO:0000166 // nucleotide binding // inferred from electronic annotation /	NM_006362 // RefSeq // Homo sapiens nuclear RNA export factor 1 (NXF1), transcript vari	NM_006362 // GenMAPP // mRNA_processing_Reactome /// NM_001081491 // GenMAPP // mRNA_pr	7948839	---	chr11	62559602	62572953	-	NM_006362 // Q68CW9 /// NM_006362 // Q9UBU9 /// NM_006362 // Q59E96 /// NM_001081491 //	27	7948839	NM_006362 // Hs.523739 // adipose tissue| adrenal gland| ascites| bladder| blood| bone|	1.49925e-06	9.94443	0.100912	10.7282	0.0826556	11.0096	0.0685175	2.40743e-06	1.72161	1.72161	WT up vs UT	2.26441e-07	2.09244	2.09244	anKB up vs UT	0.00282268	1.2154	1.2154	anKB up vs WT	92.5131	1.83079	0.0527721	1
13998	7994565	NM_018427 // RRN3 // RRN3 RNA polymerase I transcription factor homolog (S. cerevisiae)	RRN3	NM_018427	main	3	NM_018427 // RRN3 // RRN3 RNA polymerase I transcription factor homolog (S. cerevisiae)	RRN3	NM_018427	NM_018427 // GO:0045449 // regulation of transcription // inferred from electronic anno	NM_018427 // GO:0005634 // nucleus // inferred from electronic annotation /// NM_01842	---	NM_018427 // RefSeq // Homo sapiens RRN3 RNA polymerase I transcription factor homolog	---	7994565	---	chr16	29087980	29096034	+	NM_018427 // Q9NYV6 /// NR_003369 // A6NIE6 /// AK304856 // B4E3T2 /// AK304856 // Q9NY	23	7994565	NM_018427 // Hs.460078 // adrenal gland| ascites| bladder| blood| bone| bone marrow| br	0.000238502	10.4268	0.0269542	10.7156	0.147873	11.0061	0.00746622	0.00294969	1.22163	1.22163	WT up vs UT	2.9445e-05	1.49415	1.49415	anKB up vs UT	0.00285201	1.22307	1.22307	anKB up vs WT	23.93	0.506418	0.0564331	1
28971	8142886	NM_003344 // UBE2H // ubiquitin-conjugating enzyme E2H (UBC8 homolog, yeast) // 7q32 //	UBE2H	NM_003344	main	1	NM_003344 // UBE2H // ubiquitin-conjugating enzyme E2H (UBC8 homolog, yeast) // 7q32 //	UBE2H	NM_003344	NM_003344 // GO:0006511 // ubiquitin-dependent protein catabolic process // traceable a	---	NM_003344 // GO:0000166 // nucleotide binding // inferred from electronic annotation /	NM_003344 // RefSeq // Homo sapiens ubiquitin-conjugating enzyme E2H (UBC8 homolog, yea	---	8142886	ENST00000480245 // Pfam // IPR000608 // Ubiquitin-conjugating enzyme, E2	chr7	129470577	129592789	-	NM_003344 // P62256 /// NM_003344 // A4D1L5 /// NM_182697 // P62256 /// NM_182697 // A4	22	8142886	NM_003344 // Hs.643548 // adipose tissue| adrenal gland| ascites| bladder| blood| bone|	0.000133246	10.2204	0.032817	10.4709	0.077268	10.6952	0.0351708	0.00151102	1.18967	1.18967	WT up vs UT	1.95125e-05	1.3898	1.3898	anKB up vs UT	0.00290958	1.16823	1.16823	anKB up vs WT	28.1426	0.357568	0.0338815	1
27121	8124848	NM_003897 // IER3 // immediate early response 3 // 6p21.3 // 8870 /// ENST00000259874 /	IER3	NM_003897	main	3	NM_003897 // IER3 // immediate early response 3 // 6p21.3 // 8870 /// ENST00000259874 /	IER3	NM_003897	NM_003897 // GO:0006915 // apoptosis // traceable author statement /// NM_003897 // GO	NM_003897 // GO:0016020 // membrane // inferred from electronic annotation /// NM_0038	NM_003897 // GO:0005515 // protein binding // inferred from physical interaction /// E	NM_003897 // RefSeq // Homo sapiens immediate early response 3 (IER3), mRNA. // chr6 //	---	8124848	---	chr6	30710976	30712324	-	NM_003897 // Q5ST77 /// BC005080 // P46695 /// BC005080 // Q53HJ2 /// BC000844 // P4669	28	8124848	NM_003897 // Hs.591785 // adipose tissue| ascites| bladder| blood| bone| bone marrow| b	1.56773e-09	12.336	0.04137	13.3139	0.0142808	13.4446	0.0144375	1.1033e-09	1.96959	1.96959	WT up vs UT	4.07016e-10	2.15635	2.15635	anKB up vs UT	0.00291875	1.09482	1.09482	anKB up vs WT	527.86	2.27933	0.0115148	1
33031	8179704	NM_003897 // IER3 // immediate early response 3 // 6p21.3 // 8870 /// ENST00000259874 /	IER3	NM_003897	main	3	NM_003897 // IER3 // immediate early response 3 // 6p21.3 // 8870 /// ENST00000259874 /	IER3	NM_003897	NM_003897 // GO:0006915 // apoptosis // traceable author statement /// NM_003897 // GO	NM_003897 // GO:0016020 // membrane // inferred from electronic annotation /// NM_0038	NM_003897 // GO:0005515 // protein binding // inferred from physical interaction /// E	NM_003897 // RefSeq // Homo sapiens immediate early response 3 (IER3), mRNA. // chr6 //	---	8179704	---	chr6	30710981	30712301	-	NM_003897 // Q5ST77 /// BC005080 // P46695 /// BC005080 // Q53HJ2 /// BC000844 // P4669	28	8179704	NM_003897 // Hs.591785 // adipose tissue| ascites| bladder| blood| bone| bone marrow| b	1.56773e-09	12.336	0.04137	13.3139	0.0142808	13.4446	0.0144375	1.1033e-09	1.96959	1.96959	WT up vs UT	4.07016e-10	2.15635	2.15635	anKB up vs UT	0.00291875	1.09482	1.09482	anKB up vs WT	527.86	2.27933	0.0115148	1
17038	8025672	NM_020428 // SLC44A2 // solute carrier family 44, member 2 // 19p13.1 // 57153 /// NM_0	SLC44A2	NM_020428	main	1	NM_020428 // SLC44A2 // solute carrier family 44, member 2 // 19p13.1 // 57153 /// NM_0	SLC44A2	NM_020428	NM_020428 // GO:0006810 // transport // inferred from electronic annotation /// NM_020	NM_020428 // GO:0016020 // membrane // inferred from electronic annotation /// NM_0204	NM_020428 // GO:0004871 // signal transducer activity // inferred from mutant phenotype	NM_020428 // RefSeq // Homo sapiens solute carrier family 44, member 2 (SLC44A2), trans	---	8025672	---	chr19	10713186	10755235	+	NM_020428 // Q8IWA5 /// NM_020428 // B3KX31 /// NM_020428 // B3KNH3 /// BC040556 // Q8I	29	8025672	NM_020428 // Hs.534560 // adrenal gland| bladder| blood| bone| bone marrow| brain| cerv	0.00923257	11.3616	0.0459151	11.2721	0.00536096	11.4011	0.0560295	0.0192617	0.93983	-1.06402	WT down vs UT	0.233831	1.02774	1.02774	anKB up vs UT	0.00296089	1.09353	1.09353	anKB up vs WT	7.80486	0.0329943	0.0112731	1
13715	7991485	NM_001040655 // TTC23 // tetratricopeptide repeat domain 23 // 15q26.3 // 64927 /// NM_	TTC23	NM_001040655	main	1	NM_001040655 // TTC23 // tetratricopeptide repeat domain 23 // 15q26.3 // 64927 /// NM_	TTC23	NM_001040655	---	---	NM_001040655 // GO:0005488 // binding // inferred from electronic annotation /// NM_00	NM_001040655 // RefSeq // Homo sapiens tetratricopeptide repeat domain 23 (TTC23), tran	---	7991485	---	chr15	99676528	99789815	-	NM_001040655 // Q5W5X9 /// NM_001040660 // Q5W5X9 /// NM_022905 // Q5W5X9 /// NM_001040	42	7991485	NM_001040655 // Hs.513195 // adipose tissue| adrenal gland| ascites| bladder| blood| bo	8.51367e-06	7.65856	0.038238	8.07092	0.0968863	8.2954	0.046341	5.58743e-05	1.33085	1.33085	WT up vs UT	2.23039e-06	1.55491	1.55491	anKB up vs UT	0.00296372	1.16836	1.16836	anKB up vs WT	58.8934	0.754189	0.0341493	1
6645	7921427	NM_001005185 // OR6N1 // olfactory receptor, family 6, subfamily N, member 1 // 1q23.1	OR6N1	NM_001005185	main	1	NM_001005185 // OR6N1 // olfactory receptor, family 6, subfamily N, member 1 // 1q23.1	OR6N1	NM_001005185	NM_001005185 // GO:0007608 // sensory perception of smell // inferred from electronic a	NM_001005185 // GO:0005886 // plasma membrane // inferred from electronic annotation /	NM_001005185 // GO:0004872 // receptor activity // inferred from electronic annotation	NM_001005185 // RefSeq // Homo sapiens olfactory receptor, family 6, subfamily N, membe	---	7921427	---	chr1	158735534	158736472	-	BC146847 // B2RUT4	25	7921427	NM_001005185 // Hs.553592 // --- /// ENST00000335094 // Hs.553592 // --- /// BC146847 /	3.75917e-05	5.52071	0.127676	6.11424	0.0594783	6.5458	0.156038	0.000413291	1.50893	1.50893	WT up vs UT	8.56966e-06	2.03508	2.03508	anKB up vs UT	0.00297767	1.34869	1.34869	anKB up vs WT	39.7138	1.88272	0.126419	1
18766	8042568	NR_002185 // OR7E91P // olfactory receptor, family 7, subfamily E, member 91 pseudogene	OR7E91P	NR_002185	main	1	NR_002185 // OR7E91P // olfactory receptor, family 7, subfamily E, member 91 pseudogene	OR7E91P	NR_002185	---	---	---	NR_002185 // RefSeq // Homo sapiens olfactory receptor, family 7, subfamily E, member 9	---	8042568	---	chr2	71251205	71257061	+	---	19	8042568	NR_002185 // Hs.327033 // placenta| trachea| normal| adult /// BC030991 // Hs.327033 //	0.0165798	5.3105	0.0686247	5.18255	0.0978335	5.45588	0.073447	0.0849338	0.915135	-1.09273	WT down vs UT	0.0559941	1.10603	1.10603	anKB up vs UT	0.00300082	1.20859	1.20859	anKB up vs WT	6.33045	0.120709	0.0508479	1
7177	7926677	NM_001145373 // OTUD1 // OTU domain containing 1 // 10p12.2 // 220213 /// ENST000003764	OTUD1	NM_001145373	main	1	NM_001145373 // OTUD1 // OTU domain containing 1 // 10p12.2 // 220213 /// ENST000003764	OTUD1	NM_001145373	---	---	---	NM_001145373 // RefSeq // Homo sapiens OTU domain containing 1 (OTUD1), mRNA. // chr10	---	7926677	---	chr10	23728198	23731319	+	---	23	7926677	NM_001145373 // Hs.499042 // adrenal gland| blood| bone marrow| brain| cervix| connecti	6.2885e-09	9.77475	0.120019	11.2375	0.027051	11.4942	0.039745	1.03084e-08	2.75636	2.75636	WT up vs UT	2.86752e-09	3.29309	3.29309	anKB up vs UT	0.00308765	1.19472	1.19472	anKB up vs WT	372.131	6.32015	0.0452898	1
12634	7980702	NM_017970 // C14orf102 // chromosome 14 open reading frame 102 // 14q32.11 // 55051 ///	C14orf102	NM_017970	main	1	NM_017970 // C14orf102 // chromosome 14 open reading frame 102 // 14q32.11 // 55051 ///	C14orf102	NM_017970	NM_017970 // GO:0008150 // biological_process // no biological data available /// NM_1	NM_017970 // GO:0005575 // cellular_component // no biological data available /// NM_1	NM_017970 // GO:0003674 // molecular_function // no biological data available /// NM_0	NM_017970 // RefSeq // Homo sapiens chromosome 14 open reading frame 102 (C14orf102), t	---	7980702	---	chr14	90744398	90798283	-	NM_017970 // Q658X2 /// NM_017970 // Q9H7Z3 /// NM_199043 // Q658X2 /// NM_199043 // Q9	42	7980702	NM_017970 // Hs.528131 // blood| bone| bone marrow| brain| connective tissue| embryonic	0.000927844	7.12142	0.0397373	7.01588	0.0092283	6.82927	0.0520031	0.0465189	0.929453	-1.0759	WT down vs UT	0.000185962	0.816685	-1.22446	anKB down vs UT	0.00317111	0.878673	-1.13808	anKB down vs WT	16.1849	0.146638	0.0241606	1
24579	8100902	NM_032217 // ANKRD17 // ankyrin repeat domain 17 // 4q13.3 // 26057 /// NM_198889 // AN	ANKRD17	NM_032217	main	1	NM_032217 // ANKRD17 // ankyrin repeat domain 17 // 4q13.3 // 26057 /// NM_198889 // AN	ANKRD17	NM_032217	NM_032217 // GO:0044419 // interspecies interaction between organisms // inferred from	NM_032217 // GO:0005634 // nucleus // inferred from electronic annotation /// NM_03221	NM_032217 // GO:0003723 // RNA binding // inferred from electronic annotation /// NM_1	NM_032217 // RefSeq // Homo sapiens ankyrin repeat domain 17 (ANKRD17), transcript vari	---	8100902	ENST00000358602 // Pfam // IPR000432 // DNA mismatch repair protein MutS, C-terminal	chr4	73940502	74124502	-	NM_032217 // O75179 /// NM_032217 // B4DTP3 /// NM_032217 // B3KU50 /// NM_198889 // O7	61	8100902	NM_032217 // Hs.724400 // adipose tissue| ascites| bladder| blood| bone| bone marrow| b	0.000500565	10.6793	0.0198826	10.7684	0.0357815	10.8804	0.0475774	0.0107666	1.06371	1.06371	WT up vs UT	7.18886e-05	1.14958	1.14958	anKB up vs UT	0.00318578	1.08073	1.08073	anKB up vs WT	19.3802	0.0633622	0.00871846	1
1341	7893840	---		---	normgene->exon	---	---		---	---	---	---	--- // --- // pos_control // --- // --- // --- // --- // --- // ---	---	7893840	---	---	0	0	---	---	4	7893840	---	0.00272253	9.39163	0.0929457	9.46882	0.0546353	9.69016	0.0631465	0.18587	1.05496	1.05496	WT up vs UT	0.000512246	1.22989	1.22989	anKB up vs UT	0.00321131	1.16581	1.16581	anKB up vs WT	11.6629	0.14933	0.0341436	1
19690	8051814	NM_006887 // ZFP36L2 // zinc finger protein 36, C3H type-like 2 // 2p22.3-p21 // 678 //	ZFP36L2	NM_006887	main	1	NM_006887 // ZFP36L2 // zinc finger protein 36, C3H type-like 2 // 2p22.3-p21 // 678 //	ZFP36L2	NM_006887	NM_006887 // GO:0008283 // cell proliferation // traceable author statement /// ENST00	NM_006887 // GO:0005634 // nucleus // inferred from electronic annotation /// ENST0000	NM_006887 // GO:0003677 // DNA binding // inferred from electronic annotation /// NM_0	NM_006887 // RefSeq // Homo sapiens zinc finger protein 36, C3H type-like 2 (ZFP36L2),	---	8051814	---	chr2	43449541	43453745	-	NM_006887 // P47974 /// BC005010 // P47974	33	8051814	NM_006887 // Hs.503093 // adipose tissue| adrenal gland| ascites| bladder| blood| bone|	0.000637583	11.2255	0.0422843	11.336	0.0322062	11.5235	0.0898573	0.0403931	1.07957	1.07957	WT up vs UT	0.000170876	1.22948	1.22948	anKB up vs UT	0.00321387	1.13887	1.13887	anKB up vs WT	18.0685	0.166236	0.0245341	1
6418	7919226	NM_006468 // POLR3C // polymerase (RNA) III (DNA directed) polypeptide C (62kD) // 1q21	POLR3C	NM_006468	main	1	NM_006468 // POLR3C // polymerase (RNA) III (DNA directed) polypeptide C (62kD) // 1q21	POLR3C	NM_006468	NM_006468 // GO:0006350 // transcription // inferred from electronic annotation /// NM	NM_006468 // GO:0005634 // nucleus // inferred from electronic annotation /// NM_00646	NM_006468 // GO:0003677 // DNA binding // inferred from electronic annotation /// NM_0	NM_006468 // RefSeq // Homo sapiens polymerase (RNA) III (DNA directed) polypeptide C (	---	7919226	---	chr1	145592605	145610937	-	BC002586 // Q9BUI4	36	7919226	NM_006468 // Hs.591457 // adrenal gland| ascites| bladder| blood| bone| bone marrow| br	0.000634249	10.5902	0.0354556	10.756	0.0709342	11.0114	0.118526	0.0278138	1.12179	1.12179	WT up vs UT	0.000135717	1.33906	1.33906	anKB up vs UT	0.00328705	1.19368	1.19368	anKB up vs WT	18.0961	0.311086	0.045842	1
11642	7971197	NM_172373 // ELF1 // E74-like factor 1 (ets domain transcription factor) // 13q13 // 19	ELF1	NM_172373	main	1	NM_172373 // ELF1 // E74-like factor 1 (ets domain transcription factor) // 13q13 // 19	ELF1	NM_172373	NM_172373 // GO:0001817 // regulation of cytokine production // inferred from electroni	NM_172373 // GO:0005634 // nucleus // inferred by curator /// NM_172373 // GO:0005634	NM_172373 // GO:0003700 // sequence-specific DNA binding transcription factor activity	NM_172373 // RefSeq // Homo sapiens E74-like factor 1 (ets domain transcription factor)	---	7971197	---	chr13	41506055	41635073	-	NM_172373 // B3KTE9 /// NM_172373 // P32519 /// NM_001145353 // B3KTE9 /// NM_001145353	29	7971197	NM_172373 // Hs.135646 // adipose tissue| adrenal gland| ascites| bladder| blood| bone|	6.56273e-05	11.4572	0.0480652	11.6224	0.0398669	11.7397	0.0211489	0.000409922	1.12134	1.12134	WT up vs UT	9.138e-06	1.21636	1.21636	anKB up vs UT	0.00338197	1.08473	1.08473	anKB up vs WT	34.1659	0.12521	0.00977271	1
16984	8025058	NM_004240 // TRIP10 // thyroid hormone receptor interactor 10 // 19p13.3 // 9322 /// EN	TRIP10	NM_004240	main	1	NM_004240 // TRIP10 // thyroid hormone receptor interactor 10 // 19p13.3 // 9322 /// EN	TRIP10	NM_004240	NM_004240 // GO:0006897 // endocytosis // inferred from electronic annotation /// NM_0	NM_004240 // GO:0005737 // cytoplasm // non-traceable author statement /// NM_004240 /	NM_004240 // GO:0008289 // lipid binding // inferred from electronic annotation /// NM	NM_004240 // RefSeq // Homo sapiens thyroid hormone receptor interactor 10 (TRIP10), mR	---	8025058	ENST00000313285 // Pfam // IPR011511 // Variant SH3 /// ENST00000313244 // Pfam // IPR0	chr19	6739707	6751537	+	AF502289 // Q15642 /// BC013002 // Q15642 /// AB072596 // Q15642 /// AY081141 // Q15642	36	8025058	NM_004240 // Hs.515094 // adipose tissue| adrenal gland| ascites| bladder| blood| bone|	3.87313e-06	9.948	0.0451957	10.6946	0.0517656	11.0009	0.0929146	8.45284e-06	1.67783	1.67783	WT up vs UT	6.18425e-07	2.07467	2.07467	anKB up vs UT	0.0034149	1.23653	1.23653	anKB up vs WT	72.3507	1.81275	0.0668133	1
14337	7998136	NM_022450 // RHBDF1 // rhomboid 5 homolog 1 (Drosophila) // 16p13.3 // 64285 /// ENST00	RHBDF1	NM_022450	main	1	NM_022450 // RHBDF1 // rhomboid 5 homolog 1 (Drosophila) // 16p13.3 // 64285 /// ENST00	RHBDF1	NM_022450	---	NM_022450 // GO:0000139 // Golgi membrane // inferred from electronic annotation /// N	NM_022450 // GO:0004252 // serine-type endopeptidase activity // inferred from electron	NM_022450 // RefSeq // Homo sapiens rhomboid 5 homolog 1 (Drosophila) (RHBDF1), mRNA. /	---	7998136	---	chr16	108058	122593	-	NM_022450 // Q04842 /// BC014425 // Q96CC6 /// BC014425 // Q04842	40	7998136	NM_022450 // Hs.724602 // ascites| brain| connective tissue| ear| embryonic tissue| eso	0.00212424	8.32858	0.0229961	8.28843	0.021851	8.41173	0.0631644	0.218426	0.97255	-1.02822	WT down vs UT	0.0244693	1.05932	1.05932	anKB up vs UT	0.00343291	1.08922	1.08922	anKB up vs WT	12.6005	0.0512542	0.010847	1
31907	8169949	NM_016542 // MST4 // serine/threonine protein kinase MST4 // Xq26.2 // 51765 /// NM_001	MST4	NM_016542	main	1	NM_016542 // MST4 // serine/threonine protein kinase MST4 // Xq26.2 // 51765 /// NM_001	MST4	NM_016542	NM_016542 // GO:0006468 // protein phosphorylation // inferred from direct assay /// N	NM_016542 // GO:0000139 // Golgi membrane // inferred from electronic annotation /// N	NM_016542 // GO:0000166 // nucleotide binding // inferred from electronic annotation /	NM_016542 // RefSeq // Homo sapiens serine/threonine protein kinase MST4 (MST4), transc	---	8169949	ENST00000312420 // Pfam // IPR001245 // Tyrosine protein kinase /// ENST00000496850 //	chrX	131157245	131209971	+	NM_016542 // Q9P289 /// NM_016542 // Q8NBY1 /// NM_016542 // Q8NC04 /// NM_016542 // Q9	34	8169949	NM_016542 // Hs.444247 // adipose tissue| ascites| bladder| blood| bone| bone marrow| b	2.43812e-07	10.4138	0.0382737	11.272	0.0253572	11.502	0.0537774	3.30584e-07	1.81283	1.81283	WT up vs UT	5.17594e-08	2.12616	2.12616	anKB up vs UT	0.00343662	1.17284	1.17284	anKB up vs WT	147.372	2.08691	0.0377622	1
26257	8116956	NM_031244 // SIRT5 // sirtuin 5 // 6p23 // 23408 /// NM_012241 // SIRT5 // sirtuin 5 //	SIRT5	NM_031244	main	1	NM_031244 // SIRT5 // sirtuin 5 // 6p23 // 23408 /// NM_012241 // SIRT5 // sirtuin 5 //	SIRT5	NM_031244	NM_031244 // GO:0006342 // chromatin silencing // inferred from electronic annotation	NM_031244 // GO:0005739 // mitochondrion // inferred from direct assay /// NM_031244 /	NM_031244 // GO:0003950 // NAD+ ADP-ribosyltransferase activity // traceable author sta	NM_031244 // RefSeq // Homo sapiens sirtuin 5 (SIRT5), transcript variant 2, mRNA. // c	---	8116956	---	chr6	13574824	13612524	+	NM_031244 // Q9NXA8 /// BC000126 // Q9NXA8	35	8116956	NM_031244 // Hs.567431 // adipose tissue| bladder| blood| bone| brain| cervix| connecti	0.00799397	7.48137	0.0464409	7.48248	0.0828513	7.29077	0.0588662	0.981586	1.00077	1.00077	WT up vs UT	0.00359056	0.876243	-1.14124	anKB down vs UT	0.00347417	0.875566	-1.14212	anKB down vs WT	8.20153	0.0809942	0.0263347	1
32654	8176427	---		---	main	3	---		---	---	---	---	ENST00000418671 // ENSEMBL // cdna:pseudogene chromosome:GRCh37:Y:6196093:6211364:1 gen	---	8176427	---	chrY	6206809	6206934	+	---	24	8176427	---	0.0221565	6.01969	0.195117	6.27116	0.150155	5.81783	0.0990774	0.0531846	1.19041	1.19041	WT up vs UT	0.106349	0.869427	-1.15018	anKB down vs UT	0.00350564	0.730357	-1.36919	anKB down vs WT	5.67533	0.314384	0.14772	1
32753	8177114	---		---	main	3	---		---	---	---	---	ENST00000418671 // ENSEMBL // cdna:pseudogene chromosome:GRCh37:Y:6196093:6211364:1 gen	---	8177114	---	chrY	9673457	9673582	-	---	24	8177114	---	0.0221565	6.01969	0.195117	6.27116	0.150155	5.81783	0.0990774	0.0531846	1.19041	1.19041	WT up vs UT	0.106349	0.869427	-1.15018	anKB down vs UT	0.00350564	0.730357	-1.36919	anKB down vs WT	5.67533	0.314384	0.14772	1
20228	8057394	NM_178123 // SESTD1 // SEC14 and spectrin domains 1 // 2q31.2 // 91404 /// ENST00000428	SESTD1	NM_178123	main	1	NM_178123 // SESTD1 // SEC14 and spectrin domains 1 // 2q31.2 // 91404 /// ENST00000428	SESTD1	NM_178123	NM_178123 // GO:0051925 // regulation of calcium ion transport via voltage-gated calciu	NM_178123 // GO:0034704 // calcium channel complex // inferred from physical interactio	NM_178123 // GO:0001786 // phosphatidylserine binding // inferred from direct assay //	NM_178123 // RefSeq // Homo sapiens SEC14 and spectrin domains 1 (SESTD1), mRNA. // chr	---	8057394	---	chr2	179973531	180129499	-	NM_178123 // Q7Z6D3 /// NM_178123 // Q86VW0 /// NM_178123 // B3KTX3 /// BC047578 // Q86	42	8057394	NM_178123 // Hs.30977 // adipose tissue| adrenal gland| bladder| blood| bone| brain| ce	1.199e-06	9.80813	0.0126734	10.6809	0.0845	10.9698	0.134073	1.7302e-06	1.83122	1.83122	WT up vs UT	1.90119e-07	2.23722	2.23722	anKB up vs UT	0.00350846	1.22171	1.22171	anKB up vs WT	97.9978	2.20545	0.0600136	1
17481	8030128	NM_014330 // PPP1R15A // protein phosphatase 1, regulatory (inhibitor) subunit 15A // 1	PPP1R15A	NM_014330	main	1	NM_014330 // PPP1R15A // protein phosphatase 1, regulatory (inhibitor) subunit 15A // 1	PPP1R15A	NM_014330	NM_014330 // GO:0006417 // regulation of translation // inferred from electronic annota	NM_014330 // GO:0005783 // endoplasmic reticulum // inferred from electronic annotation	NM_014330 // GO:0005515 // protein binding // inferred from physical interaction /// E	NM_014330 // RefSeq // Homo sapiens protein phosphatase 1, regulatory (inhibitor) subun	---	8030128	---	chr19	49375678	49379315	+	NM_014330 // O75807 /// AK297615 // B4DMT2 /// AK297615 // O75807	33	8030128	NM_014330 // Hs.631593 // adrenal gland| ascites| bladder| blood| bone| bone marrow| br	1.54185e-09	10.4357	0.041157	12.3142	0.0304643	12.5533	0.0269052	9.7182e-10	3.67696	3.67696	WT up vs UT	3.74849e-10	4.33983	4.33983	anKB up vs UT	0.00351837	1.18028	1.18028	anKB up vs WT	530.073	8.1808	0.0411556	1
9840	7952361	NM_003455 // ZNF202 // zinc finger protein 202 // 11q23.3 // 7753 /// ENST00000336139 /	ZNF202	NM_003455	main	1	NM_003455 // ZNF202 // zinc finger protein 202 // 11q23.3 // 7753 /// ENST00000336139 /	ZNF202	NM_003455	NM_003455 // GO:0000122 // negative regulation of transcription from RNA polymerase II	NM_003455 // GO:0005622 // intracellular // inferred from electronic annotation /// NM	NM_003455 // GO:0003677 // DNA binding // inferred from electronic annotation /// NM_0	NM_003455 // RefSeq // Homo sapiens zinc finger protein 202 (ZNF202), mRNA. // chr11 //	---	7952361	---	chr11	123594635	123612363	-	NM_003455 // B3KN61 /// NM_003455 // Q9Y5A5 /// NM_003455 // O95125 /// BC013382 // O95	36	7952361	NM_003455 // Hs.112556 // adipose tissue| ascites| blood| brain| cervix| connective tis	0.00660773	7.17644	0.0626168	7.04787	0.0331245	7.19566	0.0409722	0.00754261	0.914735	-1.09321	WT down vs UT	0.610396	1.01341	1.01341	anKB up vs UT	0.00354816	1.10787	1.10787	anKB up vs WT	8.74818	0.0517278	0.0157679	1
23088	8086183	NM_001172713 // GOLGA4 // golgin A4 // 3p22-p21.3 // 2803 /// NM_002078 // GOLGA4 // go	GOLGA4	NM_001172713	main	1	NM_001172713 // GOLGA4 // golgin A4 // 3p22-p21.3 // 2803 /// NM_002078 // GOLGA4 // go	GOLGA4	NM_001172713	NM_001172713 // GO:0016192 // vesicle-mediated transport // traceable author statement	NM_001172713 // GO:0000139 // Golgi membrane // inferred from electronic annotation //	---	NM_001172713 // RefSeq // Homo sapiens golgin A4 (GOLGA4), transcript variant 1, mRNA.	---	8086183	---	chr3	37284551	37285043	-	NM_001172713 // A8K3D5 /// NM_001172713 // Q13439 /// NM_001172713 // Q9H2G3 /// NM_001	25	8086183	NM_001172713 // Hs.344151 // adipose tissue| adrenal gland| ascites| bladder| blood| bo	8.11805e-06	7.42916	0.0653322	8.10068	0.0946641	8.41177	0.131033	2.18639e-05	1.59274	1.59274	WT up vs UT	1.25108e-06	1.97603	1.97603	anKB up vs UT	0.00355141	1.24064	1.24064	anKB up vs WT	59.6334	1.56279	0.0698843	1
11260	7967322	NM_006018 // GPR109B // G protein-coupled receptor 109B // 12q24.31 // 8843 /// BC04789	GPR109B	NM_006018	main	1	NM_006018 // GPR109B // G protein-coupled receptor 109B // 12q24.31 // 8843 /// BC04789	GPR109B	NM_006018	NM_006018 // GO:0007186 // G-protein coupled receptor protein signaling pathway // trac	NM_006018 // GO:0005886 // plasma membrane // not recorded /// NM_006018 // GO:0005887	NM_006018 // GO:0004872 // receptor activity // inferred from electronic annotation //	NM_006018 // RefSeq // Homo sapiens G protein-coupled receptor 109B (GPR109B), mRNA. //	NM_006018 // GenMAPP // GPCRDB_Class_A_Rhodopsin-like2 /// BC047891 // GenMAPP // GPCRD	7967322	---	chr12	123199303	123201344	-	NM_006018 // P49019 /// BC047891 // P49019 /// BC047891 // P49019 /// BC047891 // P4901	16	7967322	NM_006018 // Hs.458425 // bladder| blood| brain| intestine| lung| pharynx| placenta| pr	3.49577e-08	8.41053	0.0632319	10.4053	0.113154	10.793	0.134606	2.84731e-08	3.9855	3.9855	WT up vs UT	7.00992e-09	5.21438	5.21438	anKB up vs UT	0.00358996	1.30834	1.30834	anKB up vs WT	241.329	9.86236	0.108978	1
30115	8152922	---		---	main	1	---		---	---	---	---	ENST00000516349 // ENSEMBL // ncrna:snoRNA chromosome:GRCh37:8:132445023:132445116:-1 g	---	8152922	---	chr8	132445023	132445202	-	---	25	8152922	---	0.0105717	3.06657	0.0346679	3.34674	0.0986962	3.04097	0.0426697	0.00581517	1.21434	1.21434	WT up vs UT	0.742175	0.982408	-1.01791	anKB down vs UT	0.00359682	0.809007	-1.23608	anKB down vs WT	7.44455	0.189341	0.0678227	1
25989	8114365	NM_139199 // BRD8 // bromodomain containing 8 // 5q31 // 10902 /// NM_006696 // BRD8 //	BRD8	NM_139199	main	1	NM_139199 // BRD8 // bromodomain containing 8 // 5q31 // 10902 /// NM_006696 // BRD8 //	BRD8	NM_139199	NM_139199 // GO:0006355 // regulation of transcription, DNA-dependent // non-traceable	NM_139199 // GO:0005634 // nucleus // inferred from direct assay /// NM_139199 // GO:0	NM_139199 // GO:0003700 // sequence-specific DNA binding transcription factor activity	NM_139199 // RefSeq // Homo sapiens bromodomain containing 8 (BRD8), transcript variant	---	8114365	---	chr5	137475459	137514358	-	NM_139199 // Q9H0E9 /// NM_006696 // B2R5V7 /// NM_006696 // Q9H0E9 /// NM_001164326 //	34	8114365	NM_139199 // Hs.519337 // adipose tissue| adrenal gland| ascites| bladder| blood| bone|	0.00024928	7.48718	0.0183104	7.20288	0.0203071	7.35286	0.0784835	5.84117e-05	0.821143	-1.21781	WT down vs UT	0.00669267	0.911105	-1.09757	anKB down vs UT	0.00367062	1.10956	1.10956	anKB up vs WT	23.6345	0.145667	0.0164355	1
28893	8142098	NM_020725 // ATXN7L1 // ataxin 7-like 1 // 7q22.3 // 222255 /// NM_138495 // ATXN7L1 //	ATXN7L1	NM_020725	main	1	NM_020725 // ATXN7L1 // ataxin 7-like 1 // 7q22.3 // 222255 /// NM_138495 // ATXN7L1 //	ATXN7L1	NM_020725	---	---	---	NM_020725 // RefSeq // Homo sapiens ataxin 7-like 1 (ATXN7L1), transcript variant 1, mR	---	8142098	---	chr7	105279934	105280016	-	NM_020725 // Q9ULK2 /// NM_020725 // Q8N7W9 /// NM_138495 // Q9ULK2 /// NM_138495 // Q8	25	8142098	NM_020725 // Hs.489603 // adrenal gland| bladder| bone| bone marrow| brain| cervix| con	1.61853e-06	9.56857	0.118236	10.599	0.0280612	10.9818	0.191591	4.48916e-06	2.04266	2.04266	WT up vs UT	3.99735e-07	2.66329	2.66329	anKB up vs UT	0.00371764	1.30383	1.30383	anKB up vs WT	90.7036	3.65742	0.107527	1
25940	8113881	NM_001164386 // RAPGEF6 // Rap guanine nucleotide exchange factor (GEF) 6 // 5q31.1 //	RAPGEF6	NM_001164386	main	1	NM_001164386 // RAPGEF6 // Rap guanine nucleotide exchange factor (GEF) 6 // 5q31.1 //	RAPGEF6	NM_001164386	NM_001164386 // GO:0007165 // signal transduction // inferred from electronic annotatio	NM_001164386 // GO:0005622 // intracellular // inferred from electronic annotation ///	NM_001164386 // GO:0005085 // guanyl-nucleotide exchange factor activity // inferred fr	NM_001164386 // RefSeq // Homo sapiens Rap guanine nucleotide exchange factor (GEF) 6 (	---	8113881	---	chr5	130761582	130970929	-	NM_001164389 // Q8TEA3 /// AF478567 // Q8TEU7	40	8113881	NM_001164386 // Hs.483329 // adipose tissue| adrenal gland| blood| brain| connective ti	6.03239e-05	9.1142	0.0293906	9.39476	0.0750379	9.60727	0.0932636	0.000697251	1.21467	1.21467	WT up vs UT	1.36778e-05	1.40744	1.40744	anKB up vs UT	0.00372521	1.15871	1.15871	anKB up vs WT	34.9561	0.434824	0.0331711	1
31551	8166956	NM_021140 // KDM6A // lysine (K)-specific demethylase 6A // Xp11.2 // 7403 /// ENST0000	KDM6A	NM_021140	main	1	NM_021140 // KDM6A // lysine (K)-specific demethylase 6A // Xp11.2 // 7403 /// ENST0000	KDM6A	NM_021140	NM_021140 // GO:0016568 // chromatin modification // inferred from electronic annotatio	NM_021140 // GO:0005634 // nucleus // inferred from direct assay /// NM_021140 // GO:0	NM_021140 // GO:0005488 // binding // inferred from electronic annotation /// NM_02114	NM_021140 // RefSeq // Homo sapiens lysine (K)-specific demethylase 6A (KDM6A), mRNA. /	---	8166956	---	chrX	44732757	44971847	+	NM_021140 // B4E253 /// NM_021140 // Q6N053 /// NM_021140 // Q59HG3 /// AF000993 // O15	40	8166956	NM_021140 // Hs.522616 // adipose tissue| adrenal gland| ascites| blood| bone| brain| c	3.47269e-06	9.96405	0.0500027	10.5164	0.112505	10.7319	0.0231677	6.50915e-06	1.46651	1.46651	WT up vs UT	5.28094e-07	1.70268	1.70268	anKB up vs UT	0.00373255	1.16104	1.16104	anKB up vs WT	74.4332	0.952031	0.0341078	1
19918	8053901	NM_017849 // TMEM127 // transmembrane protein 127 // 2q11.2 // 55654 /// NM_001193304 /	TMEM127	NM_017849	main	1	NM_017849 // TMEM127 // transmembrane protein 127 // 2q11.2 // 55654 /// NM_001193304 /	TMEM127	NM_017849	NM_017849 // GO:0008285 // negative regulation of cell proliferation // inferred from m	NM_017849 // GO:0005737 // cytoplasm // inferred from direct assay /// NM_017849 // GO	NM_017849 // GO:0003674 // molecular_function // no biological data available /// NM_0	NM_017849 // RefSeq // Homo sapiens transmembrane protein 127 (TMEM127), transcript var	---	8053901	---	chr2	96916312	96932037	-	NM_017849 // Q9H6I0 /// NM_017849 // O75204 /// NM_001193304 // Q9H6I0 /// NM_001193304	27	8053901	NM_017849 // Hs.355708 // adipose tissue| ascites| bladder| blood| bone| bone marrow| b	8.56839e-05	12.0533	0.00605638	11.9616	0.0426874	11.8875	0.0121086	0.00105275	0.938417	-1.06562	WT down vs UT	1.79342e-05	0.891439	-1.12178	anKB down vs UT	0.00373522	0.949939	-1.0527	anKB down vs WT	31.7719	0.0480874	0.00403605	1
1454	7893955	---		---	normgene->intron	---	---		---	---	---	---	--- // --- // neg_control // --- // --- // --- // --- // --- // ---	---	7893955	---	---	0	0	---	---	4	7893955	---	0.0115082	4.76603	0.277863	4.83851	0.159995	4.1048	0.275957	0.700454	1.05152	1.05152	WT up vs UT	0.00660496	0.632339	-1.58143	anKB down vs UT	0.00375056	0.601355	-1.66291	anKB down vs WT	7.22483	1.07385	0.396353	1
12480	7979223	NM_001160148 // DDHD1 // DDHD domain containing 1 // 14q21 // 80821 /// NM_030637 // DD	DDHD1	NM_001160148	main	1	NM_001160148 // DDHD1 // DDHD domain containing 1 // 14q21 // 80821 /// NM_030637 // DD	DDHD1	NM_001160148	NM_001160148 // GO:0016042 // lipid catabolic process // inferred from electronic annot	NM_001160148 // GO:0005737 // cytoplasm // inferred from electronic annotation /// NM_	NM_001160148 // GO:0016787 // hydrolase activity // inferred from electronic annotation	NM_001160148 // RefSeq // Homo sapiens DDHD domain containing 1 (DDHD1), transcript var	---	7979223	---	chr14	53512741	53620000	-	NM_001160148 // Q8NEL9 /// NM_030637 // Q8NEL9 /// NM_001160147 // Q8NEL9 /// GU376468	40	7979223	NM_001160148 // Hs.513260 // bladder| blood| bone| bone marrow| brain| cervix| connecti	4.37985e-05	10.4749	0.0576869	11.0174	0.0216828	11.3518	0.173689	0.000179205	1.45658	1.45658	WT up vs UT	5.5615e-06	1.83654	1.83654	anKB up vs UT	0.003765	1.26085	1.26085	anKB up vs WT	38.1146	1.17837	0.0824438	1
14528	8000200	NR_003370 // RRN3P1 // RNA polymerase I transcription factor homolog (S. cerevisiae) ps	RRN3P1	NR_003370	main	3	NR_003370 // RRN3P1 // RNA polymerase I transcription factor homolog (S. cerevisiae) ps	RRN3P1	NR_003370	NM_018427 // GO:0045449 // regulation of transcription // inferred from electronic anno	NM_018427 // GO:0005634 // nucleus // inferred from electronic annotation /// NM_01842	---	NR_003370 // RefSeq // Homo sapiens RNA polymerase I transcription factor homolog (S. c	---	8000200	GENSCAN00000019124 // Pfam // IPR007991 // RNA polymerase I specific transcription init	chr16	21823659	21830079	-	NM_018427 // Q9NYV6 /// NR_003369 // A6NIE6 /// AK304856 // B4E3T2 /// AK304856 // Q9NY	26	8000200	NR_003370 // Hs.31290 // eye| intestine| kidney| liver| kidney tumor| normal| fetus| ad	0.000284418	10.4162	0.0292266	10.715	0.154379	10.9994	0.00532745	0.00288551	1.2301	1.2301	WT up vs UT	3.48863e-05	1.49821	1.49821	anKB up vs UT	0.00381441	1.21795	1.21795	anKB up vs WT	22.772	0.511813	0.0599347	1
3638	7896156	---		---	normgene->exon	---	---		---	---	---	---	--- // --- // pos_control // --- // --- // --- // --- // --- // ---	---	7896156	---	---	0	0	---	---	4	7896156	---	0.00566592	11.8176	0.0621484	11.7817	0.0639114	11.5806	0.0743382	0.493148	0.975441	-1.02518	WT down vs UT	0.00145897	0.848544	-1.17849	anKB down vs UT	0.00381674	0.869909	-1.14955	anKB down vs WT	9.20879	0.103429	0.0299508	1
22225	8077171	NM_001130921 // RABL2B // RAB, member of RAS oncogene family-like 2B // 22q13.33 // 111	RABL2B	NM_001130921	main	3	NM_001130921 // RABL2B // RAB, member of RAS oncogene family-like 2B // 22q13.33 // 111	RABL2B	NM_001130921	NM_001130921 // GO:0007264 // small GTPase mediated signal transduction // inferred fro	---	NM_001130921 // GO:0000166 // nucleotide binding // inferred from electronic annotation	NM_001130921 // RefSeq // Homo sapiens RAB, member of RAS oncogene family-like 2B (RABL	---	8077171	---	chr22	51205920	51222087	-	BC024281 // Q9UNT1 /// AF095351 // Q9UBK7	31	8077171	NM_001130921 // Hs.584862 // blood| bone| brain| cervix| connective tissue| ear| embryo	0.000375966	9.54118	0.00834458	9.44337	0.0463401	9.34318	0.0341814	0.00446812	0.93445	-1.07015	WT down vs UT	4.69729e-05	0.871758	-1.14711	anKB down vs UT	0.00391027	0.93291	-1.07191	anKB down vs WT	21.0379	0.0591805	0.00750145	1
5447	7909261	NM_018724 // IL20 // interleukin 20 // 1q32 // 50604 /// ENST00000367098 // IL20 // int	IL20	NM_018724	main	1	NM_018724 // IL20 // interleukin 20 // 1q32 // 50604 /// ENST00000367098 // IL20 // int	IL20	NM_018724	NM_018724 // GO:0042517 // positive regulation of tyrosine phosphorylation of Stat3 pro	NM_018724 // GO:0005576 // extracellular region // traceable author statement /// NM_0	NM_018724 // GO:0005125 // cytokine activity // inferred from electronic annotation //	NM_018724 // RefSeq // Homo sapiens interleukin 20 (IL20), mRNA. // chr1 // 100 // 70 /	---	7909261	---	chr1	207038699	207042568	+	AY358320 // Q9NYY1	30	7909261	NM_018724 // Hs.272373 // pharynx| head and neck tumor| adult /// ENST00000367098 // Hs	1.25458e-08	5.08961	0.177623	7.83995	0.109506	8.29233	0.17424	8.823e-09	6.72872	6.72872	WT up vs UT	2.64278e-09	9.20687	9.20687	anKB up vs UT	0.0039817	1.36829	1.36829	anKB up vs WT	312.653	18.0473	0.153928	1
7659	7931810	NM_001300 // KLF6 // Kruppel-like factor 6 // 10p15 // 1316 /// NR_027653 // KLF6 // Kr	KLF6	NM_001300	main	1	NM_001300 // KLF6 // Kruppel-like factor 6 // 10p15 // 1316 /// NR_027653 // KLF6 // Kr	KLF6	NM_001300	NM_001300 // GO:0006355 // regulation of transcription, DNA-dependent // non-traceable	NM_001300 // GO:0005622 // intracellular // inferred from electronic annotation /// NM	NM_001300 // GO:0003677 // DNA binding // inferred from electronic annotation /// NM_0	NM_001300 // RefSeq // Homo sapiens Kruppel-like factor 6 (KLF6), transcript variant A,	---	7931810	---	chr10	3818188	3827467	-	NM_001300 // Q99612 /// NR_027653 // Q99612 /// NM_001160124 // Q99612 /// NM_001160125	30	7931810	NM_001300 // Hs.4055 // adipose tissue| adrenal gland| ascites| bladder| blood| bone| b	1.22008e-07	9.81156	0.0933857	10.6418	0.0318422	10.8397	0.0274666	1.6284e-07	1.77801	1.77801	WT up vs UT	3.05028e-08	2.03934	2.03934	anKB up vs UT	0.00398919	1.14698	1.14698	anKB up vs WT	175.774	1.94185	0.0294598	1
25345	8108321	NM_001135647 // FAM53C // family with sequence similarity 53, member C // 5q31 // 51307	FAM53C	NM_001135647	main	1	NM_001135647 // FAM53C // family with sequence similarity 53, member C // 5q31 // 51307	FAM53C	NM_001135647	---	---	---	NM_001135647 // RefSeq // Homo sapiens family with sequence similarity 53, member C (FA	---	8108321	---	chr5	137673284	137685418	+	NM_016605 // Q9NYF3 /// AF251040 // Q9NYF3	45	8108321	NM_001135647 // Hs.54056 // adipose tissue| adrenal gland| ascites| blood| bone| bone m	1.85803e-06	8.97631	0.0574716	9.35067	0.0490292	9.48314	0.0287283	3.47488e-06	1.29626	1.29626	WT up vs UT	3.39718e-07	1.42093	1.42093	anKB up vs UT	0.0040345	1.09617	1.09617	anKB up vs WT	87.528	0.435303	0.0132621	1
6719	7922229	NM_000450 // SELE // selectin E // 1q22-q25 // 6401 /// ENST00000333360 // SELE // sele	SELE	NM_000450	main	1	NM_000450 // SELE // selectin E // 1q22-q25 // 6401 /// ENST00000333360 // SELE // sele	SELE	NM_000450	NM_000450 // GO:0002092 // positive regulation of receptor internalization // inferred	NM_000450 // GO:0005615 // extracellular space // inferred from direct assay /// NM_00	NM_000450 // GO:0004888 // transmembrane receptor activity // inferred from mutant phen	NM_000450 // RefSeq // Homo sapiens selectin E (SELE), mRNA. // chr1 // 100 // 100 // 4	---	7922229	ENST00000333360 // Pfam // IPR013111 // EGF, extracellular /// ENST00000367781 // Pfam	chr1	169691782	169703203	-	NM_000450 // B2RAJ1 /// NM_000450 // Q6ULR7 /// M30640 // P16581 /// M30640 // B2RAJ1 /	42	7922229	---	0.000426048	5.9428	0.0993945	6.22944	0.079332	6.56492	0.117701	0.00929808	1.2198	1.2198	WT up vs UT	7.70043e-05	1.53913	1.53913	anKB up vs UT	0.00403654	1.26179	1.26179	anKB up vs WT	20.2991	0.647534	0.0850657	1
31208	8163618	NM_005118 // TNFSF15 // tumor necrosis factor (ligand) superfamily, member 15 // 9q32 /	TNFSF15	NM_005118	main	1	NM_005118 // TNFSF15 // tumor necrosis factor (ligand) superfamily, member 15 // 9q32 /	TNFSF15	NM_005118	NM_005118 // GO:0006919 // activation of caspase activity // inferred from direct assay	NM_005118 // GO:0005576 // extracellular region // inferred from electronic annotation	NM_005118 // GO:0005102 // receptor binding // traceable author statement /// NM_00511	NM_005118 // RefSeq // Homo sapiens tumor necrosis factor (ligand) superfamily, member	---	8163618	---	chr9	117551593	117568412	-	AF520785 // O95150	32	8163618	NM_005118 // Hs.241382 // brain| embryonic tissue| placenta| prostate| testis| germ cel	0.000144801	10.681	0.122083	11.0813	0.0833964	11.4651	0.103588	0.00320521	1.31983	1.31983	WT up vs UT	3.88709e-05	1.72208	1.72208	anKB up vs UT	0.00406553	1.30478	1.30478	anKB up vs WT	27.5027	1.1513	0.11163	1
29239	8145281	NM_016612 // SLC25A37 // solute carrier family 25, member 37 // 8p21.2 // 51312 /// ENS	SLC25A37	NM_016612	main	1	NM_016612 // SLC25A37 // solute carrier family 25, member 37 // 8p21.2 // 51312 /// ENS	SLC25A37	NM_016612	NM_016612 // GO:0006811 // ion transport // inferred from electronic annotation /// NM	NM_016612 // GO:0005739 // mitochondrion // inferred from electronic annotation /// NM	NM_016612 // GO:0005381 // iron ion transmembrane transporter activity // inferred from	NM_016612 // RefSeq // Homo sapiens solute carrier family 25, member 37 (SLC25A37), nuc	---	8145281	---	chr8	23386363	23430063	+	AY032628 // Q9NYZ2	29	8145281	NM_016612 // Hs.596025 // adrenal gland| bladder| blood| bone| bone marrow| brain| cerv	2.39042e-07	9.2108	0.0431839	10.0832	0.0409223	10.3013	0.0899237	2.51186e-07	1.83069	1.83069	WT up vs UT	4.38734e-08	2.12945	2.12945	anKB up vs UT	0.004163	1.1632	1.1632	anKB up vs WT	148.116	2.01921	0.0363537	1
12680	7981233	---		---	main	1	---		---	---	---	---	ENST00000411367 // ENSEMBL // ncrna:misc_RNA chromosome:GRCh37:14:97104524:97104851:-1	---	7981233	---	chr14	97104624	97104851	-	---	25	7981233	---	0.00277831	6.73028	0.0443488	6.6615	0.0358298	6.46832	0.0449237	0.196619	0.953439	-1.04883	WT down vs UT	0.000674221	0.833954	-1.19911	anKB down vs UT	0.00420237	0.87468	-1.14328	anKB down vs WT	11.5888	0.124366	0.0286175	1
6607	7920984	NR_036564 // CCT3 // chaperonin containing TCP1, subunit 3 (gamma) // 1q23 // 7203 ///	CCT3	NR_036564	main	1	NR_036564 // CCT3 // chaperonin containing TCP1, subunit 3 (gamma) // 1q23 // 7203 ///	CCT3	NR_036564	NR_036564 // GO:0006457 // protein folding // inferred from electronic annotation ///	NR_036564 // GO:0005737 // cytoplasm // inferred from electronic annotation /// NR_036	NR_036564 // GO:0000166 // nucleotide binding // inferred from electronic annotation /	NR_036564 // RefSeq // Homo sapiens chaperonin containing TCP1, subunit 3 (gamma) (CCT3	---	7920984	ENST00000368258 // Pfam // IPR002423 // Chaperonin Cpn60/TCP-1	chr1	156278752	156337637	-	NR_036564 // P49368 /// NR_036564 // B3KX11 /// NR_036564 // Q59H77 /// NM_005998 // P4	39	7920984	NR_036564 // Hs.491494 // adipose tissue| adrenal gland| ascites| bladder| blood| bone|	0.000402209	10.0225	0.0460602	9.90223	0.0184748	9.7752	0.0541841	0.00576421	0.920044	-1.0869	WT down vs UT	5.86813e-05	0.842498	-1.18695	anKB down vs UT	0.00427135	0.915715	-1.09204	anKB down vs WT	20.6364	0.0963299	0.0124479	1
9344	7947969	NM_015308 // FNBP4 // formin binding protein 4 // 11p11.2 // 23360 /// ENST00000263773	FNBP4	NM_015308	main	1	NM_015308 // FNBP4 // formin binding protein 4 // 11p11.2 // 23360 /// ENST00000263773	FNBP4	NM_015308	---	---	NM_015308 // GO:0005515 // protein binding // inferred from electronic annotation ///	NM_015308 // RefSeq // Homo sapiens formin binding protein 4 (FNBP4), mRNA. // chr11 //	---	7947969	---	chr11	47738069	47789029	-	NM_015308 // Q8N3X1 /// NM_015308 // B3KNP0 /// AB023231 // Q8N3X1 /// AB023231 // B3KN	27	7947969	NM_015308 // Hs.6834 // adipose tissue| adrenal gland| ascites| blood| bone| bone marro	4.28229e-06	9.41367	0.0616721	10.2142	0.0651852	10.5264	0.160342	7.81371e-06	1.74174	1.74174	WT up vs UT	6.37699e-07	2.1625	2.1625	anKB up vs UT	0.00427778	1.24157	1.24157	anKB up vs WT	70.4839	1.98806	0.0752156	1
29333	8146322	---		---	main	1	---		---	---	---	---	ENST00000459597 // ENSEMBL // ncrna:snRNA chromosome:GRCh37:8:43158519:43158625:1 gene:	---	8146322	---	chr8	43158519	43158625	+	---	25	8146322	---	0.0280623	3.49171	0.0571893	3.35499	0.0355803	3.59235	0.103208	0.0541559	0.909586	-1.0994	WT down vs UT	0.135526	1.07225	1.07225	anKB up vs UT	0.00445148	1.17883	1.17883	anKB up vs WT	5.17483	0.0856102	0.0441162	1
30661	8158214	NM_016035 // COQ4 // coenzyme Q4 homolog (S. cerevisiae) // 9q34.11 // 51117 /// ENST00	COQ4	NM_016035	main	1	NM_016035 // COQ4 // coenzyme Q4 homolog (S. cerevisiae) // 9q34.11 // 51117 /// ENST00	COQ4	NM_016035	NM_016035 // GO:0006744 // ubiquinone biosynthetic process // inferred from electronic	NM_016035 // GO:0005739 // mitochondrion // inferred from direct assay /// NM_016035 /	---	NM_016035 // RefSeq // Homo sapiens coenzyme Q4 homolog (S. cerevisiae) (COQ4), nuclear	---	8158214	---	chr9	131084815	131096351	+	NM_016035 // Q9Y3A0 /// EU216419 // Q9Y3A0	36	8158214	NM_016035 // Hs.98541 // ascites| blood| bone| brain| cervix| connective tissue| embryo	0.0191509	8.26883	0.00887793	8.29202	0.091268	8.13637	0.0198471	0.576057	1.0162	1.0162	WT up vs UT	0.0103901	0.91227	-1.09617	anKB down vs UT	0.00446547	0.897724	-1.11393	anKB down vs WT	5.99888	0.0427277	0.0189936	1
16433	8019798	NM_032711 // MAFG // v-maf musculoaponeurotic fibrosarcoma oncogene homolog G (avian) /	MAFG	NM_032711	main	3	NM_032711 // MAFG // v-maf musculoaponeurotic fibrosarcoma oncogene homolog G (avian) /	MAFG	NM_032711	NM_032711 // GO:0001701 // in utero embryonic development // inferred from electronic a	NM_032711 // GO:0005634 // nucleus // inferred from electronic annotation /// NM_00235	NM_032711 // GO:0003700 // sequence-specific DNA binding transcription factor activity	NM_032711 // RefSeq // Homo sapiens v-maf musculoaponeurotic fibrosarcoma oncogene homo	---	8019798	---	chr17	79879435	79881337	-	NM_032711 // O15525 /// BC012327 // O15525	26	8019798	NM_032711 // Hs.252229 // adipose tissue| ascites| bladder| blood| bone| bone marrow| b	0.000130732	8.55135	0.0301771	8.72349	0.0477876	8.85377	0.0267561	0.000870174	1.12673	1.12673	WT up vs UT	1.77255e-05	1.23321	1.23321	anKB up vs UT	0.00454032	1.09451	1.09451	anKB up vs WT	28.2911	0.142019	0.0133865	1
23591	8091658	NM_020307 // CCNL1 // cyclin L1 // 3q25.31 // 57018 /// ENST00000295926 // CCNL1 // cyc	CCNL1	NM_020307	main	1	NM_020307 // CCNL1 // cyclin L1 // 3q25.31 // 57018 /// ENST00000295926 // CCNL1 // cyc	CCNL1	NM_020307	NM_020307 // GO:0045449 // regulation of transcription // inferred from electronic anno	NM_020307 // GO:0005634 // nucleus // inferred from electronic annotation /// NM_02030	---	NM_020307 // RefSeq // Homo sapiens cyclin L1 (CCNL1), mRNA. // chr3 // 100 // 80 // 20	---	8091658	ENST00000295926 // Pfam // IPR006671 // Cyclin, N-terminal /// ENST00000470121 // Pfam	chr3	156865585	156878482	-	NM_020307 // Q9UK58 /// BC038394 // Q9UK58 /// AF367476 // Q9UK58 /// BC007081 // Q9UK5	25	8091658	NM_020307 // Hs.4859 // adrenal gland| ascites| bladder| blood| bone| bone marrow| brai	1.99726e-07	9.4591	0.0432516	10.61	0.0487653	10.8841	0.153757	1.95084e-07	2.22051	2.22051	WT up vs UT	3.66324e-08	2.68511	2.68511	anKB up vs UT	0.00454935	1.20923	1.20923	anKB up vs WT	155.057	3.44763	0.0592924	1
18622	8041061	NM_153021 // PLB1 // phospholipase B1 // 2p23.2 // 151056 /// NM_001170585 // PLB1 // p	PLB1	NM_153021	main	1	NM_153021 // PLB1 // phospholipase B1 // 2p23.2 // 151056 /// NM_001170585 // PLB1 // p	PLB1	NM_153021	NM_153021 // GO:0016042 // lipid catabolic process // inferred from electronic annotati	NM_153021 // GO:0005886 // plasma membrane // inferred from electronic annotation ///	NM_153021 // GO:0004622 // lysophospholipase activity // inferred from electronic annot	NM_153021 // RefSeq // Homo sapiens phospholipase B1 (PLB1), transcript variant 1, mRNA	---	8041061	---	chr2	28718982	28866613	+	NM_153021 // Q6P1J6 /// NM_001170585 // Q6P1J6 /// BC150633 // B2RWP8 /// BC150633 // Q	66	8041061	NM_153021 // Hs.444933 // adrenal gland| blood| bone| bone marrow| brain| connective ti	0.0135585	8.36527	0.0639882	8.3653	0.071473	8.55927	0.0195051	0.999541	1.00002	1.00002	WT up vs UT	0.004577	1.14394	1.14394	anKB up vs UT	0.00458084	1.14391	1.14391	anKB up vs WT	6.81326	0.0760677	0.0297724	1
21061	8065992	NM_021100 // NFS1 // NFS1 nitrogen fixation 1 homolog (S. cerevisiae) // 20q11.22 // 90	NFS1	NM_021100	main	1	NM_021100 // NFS1 // NFS1 nitrogen fixation 1 homolog (S. cerevisiae) // 20q11.22 // 90	NFS1	NM_021100	NM_021100 // GO:0000096 // sulfur amino acid metabolic process // traceable author stat	NM_021100 // GO:0005634 // nucleus // inferred from direct assay /// NM_021100 // GO:0	NM_021100 // GO:0005515 // protein binding // inferred from physical interaction /// N	NM_021100 // RefSeq // Homo sapiens NFS1 nitrogen fixation 1 homolog (S. cerevisiae) (N	---	8065992	ENST00000374092 // Pfam // IPR001597 // Aromatic amino acid beta-eliminating lyase/thre	chr20	34256610	34287281	-	NM_021100 // B2R5S3 /// NM_021100 // Q53FP3 /// BC065560 // Q9Y697 /// BC065560 // B2R5	41	8065992	NM_021100 // Hs.194692 // adrenal gland| ascites| bladder| blood| bone| bone marrow| br	0.000739544	9.27678	0.0317804	9.1585	0.0455511	9.02031	0.0343899	0.0105892	0.921288	-1.08544	WT down vs UT	9.31547e-05	0.837135	-1.19455	anKB down vs UT	0.00470551	0.908657	-1.10052	anKB down vs WT	17.3026	0.0990063	0.0152588	1
12336	7977657	NM_031314 // HNRNPC // heterogeneous nuclear ribonucleoprotein C (C1/C2) // 14q11.2 //	HNRNPC	NM_031314	main	3	NM_031314 // HNRNPC // heterogeneous nuclear ribonucleoprotein C (C1/C2) // 14q11.2 //	HNRNPC	NM_031314	NM_031314 // GO:0000398 // nuclear mRNA splicing, via spliceosome // inferred by curato	NM_031314 // GO:0005634 // nucleus // inferred from electronic annotation /// NM_03131	NM_031314 // GO:0000166 // nucleotide binding // inferred from electronic annotation /	NM_031314 // RefSeq // Homo sapiens heterogeneous nuclear ribonucleoprotein C (C1/C2) (	NM_031314 // GenMAPP // mRNA_processing_Reactome /// NM_001077442 // GenMAPP // mRNA_pr	7977657	---	chr14	21677295	21737638	-	NM_031314 // B2R603 /// NM_031314 // B2R5W2 /// NM_031314 // P07910 /// NM_001077442 //	53	7977657	NM_031314 // Hs.508848 // adipose tissue| adrenal gland| ascites| bladder| blood| bone|	5.27349e-06	11.9056	0.0176896	12.2349	0.0327034	12.3653	0.0577977	1.00546e-05	1.25635	1.25635	WT up vs UT	7.99676e-07	1.37522	1.37522	anKB up vs UT	0.0047243	1.09462	1.09462	anKB up vs WT	66.7597	0.340778	0.0136121	1
24204	8097543	NM_014487 // ZNF330 // zinc finger protein 330 // 4q31.21 // 27309 /// ENST00000262990	ZNF330	NM_014487	main	1	NM_014487 // ZNF330 // zinc finger protein 330 // 4q31.21 // 27309 /// ENST00000262990	ZNF330	NM_014487	NM_014487 // GO:0008150 // biological_process // no biological data available /// ENST	NM_014487 // GO:0000775 // chromosome, centromeric region // inferred from direct assay	NM_014487 // GO:0005515 // protein binding // inferred from physical interaction /// N	NM_014487 // RefSeq // Homo sapiens zinc finger protein 330 (ZNF330), mRNA. // chr4 //	---	8097543	ENST00000506302 // Pfam // IPR010531 // NOA36	chr4	142142065	142155851	+	NM_014487 // Q9Y3S2 /// NM_014487 // Q53EN0 /// BC004421 // Q9Y3S2 /// BC004421 // Q53E	31	8097543	NM_014487 // Hs.120766 // bladder| blood| bone| bone marrow| brain| cervix| connective	0.000108376	9.25982	0.126432	9.59323	0.0735882	9.85157	0.0661767	0.00106604	1.25999	1.25999	WT up vs UT	2.08538e-05	1.50707	1.50707	anKB up vs UT	0.0047656	1.1961	1.1961	anKB up vs WT	29.791	0.598486	0.0535721	1
23643	8092162	ENST00000331659 // PP13439 // hypothetical LOC100128046 // 3q26.31 // 100128046	PP13439	ENST00000331659	main	1	ENST00000331659 // PP13439 // hypothetical LOC100128046 // 3q26.31 // 100128046	PP13439	ENST00000331659	---	---	---	ENST00000331659 // ENSEMBL // Putative uncharacterized protein pp13439 gene:ENSG0000018	---	8092162	---	chr3	171509580	171527714	-	---	26	8092162	---	0.00634575	6.89544	0.11487	6.92667	0.0400541	7.12717	0.0231357	0.564499	1.02188	1.02188	WT up vs UT	0.00211268	1.17425	1.17425	anKB up vs UT	0.00481942	1.1491	1.1491	anKB up vs WT	8.86766	0.107758	0.0324049	1
4979	7904572	---		---	main	1	---		---	---	---	---	ENST00000364829 // ENSEMBL // ncrna:snRNA chromosome:GRCh37:1:144534038:144534199:1 gen	---	7904572	---	chr1	144534038	144534199	+	---	25	7904572	---	2.21578e-06	6.97228	0.063782	7.98501	0.101632	8.32852	0.0980296	3.23125e-06	2.01772	2.01772	WT up vs UT	3.43158e-07	2.56017	2.56017	anKB up vs UT	0.00483307	1.26884	1.26884	anKB up vs WT	83.6318	2.986	0.0952112	1
31027	8161747	NM_001102420 // ZFAND5 // zinc finger, AN1-type domain 5 // 9q13-q21 // 7763 /// NM_001	ZFAND5	NM_001102420	main	1	NM_001102420 // ZFAND5 // zinc finger, AN1-type domain 5 // 9q13-q21 // 7763 /// NM_001	ZFAND5	NM_001102420	NM_001102420 // GO:0001701 // in utero embryonic development // inferred from electroni	NM_001102420 // GO:0005575 // cellular_component // no biological data available /// N	NM_001102420 // GO:0003674 // molecular_function // no biological data available /// N	NM_001102420 // RefSeq // Homo sapiens zinc finger, AN1-type domain 5 (ZFAND5), transcr	---	8161747	---	chr9	74969374	74980151	-	AF062346 // O76080	13	8161747	NM_001102420 // Hs.406096 // adipose tissue| adrenal gland| ascites| bladder| blood| bo	0.00136828	11.283	0.0223566	11.3674	0.0104583	11.4904	0.0671215	0.0297337	1.06027	1.06027	WT up vs UT	0.000190949	1.15466	1.15466	anKB up vs UT	0.00490382	1.08902	1.08902	anKB up vs WT	14.4117	0.0663626	0.0122794	1
9706	7951133	NM_032427 // MAML2 // mastermind-like 2 (Drosophila) // 11q21 // 84441 /// ENST00000440	MAML2	NM_032427	main	1	NM_032427 // MAML2 // mastermind-like 2 (Drosophila) // 11q21 // 84441 /// ENST00000440	MAML2	NM_032427	NM_032427 // GO:0007219 // Notch signaling pathway // inferred from direct assay /// N	NM_032427 // GO:0005634 // nucleus // inferred from direct assay /// NM_032427 // GO:0	NM_032427 // GO:0003713 // transcription coactivator activity // inferred from direct a	NM_032427 // RefSeq // Homo sapiens mastermind-like 2 (Drosophila) (MAML2), mRNA. // ch	---	7951133	---	chr11	95711440	96076344	-	NM_032427 // Q8IZL2 /// AY040322 // Q8IZL2	38	7951133	NM_032427 // Hs.428214 // blood| bone| brain| connective tissue| embryonic tissue| eye|	4.76933e-05	10.6272	0.0217465	11.0284	0.120244	11.2706	0.0635329	0.000217655	1.32062	1.32062	WT up vs UT	7.30494e-06	1.56198	1.56198	anKB up vs UT	0.00494546	1.18276	1.18276	anKB up vs WT	37.2492	0.66653	0.0477167	1
22100	8075865	NM_153609 // TMPRSS6 // transmembrane protease, serine 6 // 22q12.3 // 164656 /// AY055	TMPRSS6	NM_153609	main	1	NM_153609 // TMPRSS6 // transmembrane protease, serine 6 // 22q12.3 // 164656 /// AY055	TMPRSS6	NM_153609	NM_153609 // GO:0001525 // angiogenesis // non-traceable author statement /// NM_15360	NM_153609 // GO:0005886 // plasma membrane // inferred from electronic annotation ///	NM_153609 // GO:0004252 // serine-type endopeptidase activity // inferred from direct a	NM_153609 // RefSeq // Homo sapiens transmembrane protease, serine 6 (TMPRSS6), mRNA. /	---	8075865	GENSCAN00000027176 // Pfam // IPR001254 // Peptidase S1 and S6, chymotrypsin/Hap	chr22	37461476	37505449	-	NM_153609 // Q8IU80 /// AY055384 // Q8IU80 /// AY358398 // Q8IU80 /// CR456446 // Q8IU8	48	8075865	NM_153609 // Hs.370885 // adrenal gland| brain| liver| lung| testis| uterus|adrenal tum	0.00826829	6.72539	0.0458525	6.75636	0.029836	6.91855	0.0613285	0.484584	1.0217	1.0217	WT up vs UT	0.00182321	1.14327	1.14327	anKB up vs UT	0.00495942	1.11899	1.11899	anKB up vs WT	8.10735	0.0651489	0.0214288	1
30002	8151816	NM_005261 // GEM // GTP binding protein overexpressed in skeletal muscle // 8q13-q21 //	GEM	NM_005261	main	1	NM_005261 // GEM // GTP binding protein overexpressed in skeletal muscle // 8q13-q21 //	GEM	NM_005261	NM_005261 // GO:0006955 // immune response // traceable author statement /// NM_005261	NM_005261 // GO:0005886 // plasma membrane // inferred from electronic annotation ///	NM_005261 // GO:0000166 // nucleotide binding // inferred from electronic annotation /	NM_005261 // RefSeq // Homo sapiens GTP binding protein overexpressed in skeletal muscl	---	8151816	---	chr8	95261481	95274557	-	NM_005261 // P55040 /// NM_181702 // P55040 /// U10550 // P55040	25	8151816	NM_005261 // Hs.654463 // blood| bone| bone marrow| brain| connective tissue| ear| embr	6.65077e-10	9.88551	0.069998	11.9877	0.039116	12.2098	0.107789	3.61941e-10	4.29366	4.29366	WT up vs UT	1.62703e-10	5.00829	5.00829	anKB up vs UT	0.00496585	1.16644	1.16644	anKB up vs WT	654.763	9.87112	0.0402023	1
3979	7896498	---		---	normgene->exon	---	---		---	---	---	---	--- // --- // pos_control // --- // --- // --- // --- // --- // ---	---	7896498	---	---	0	0	---	---	4	7896498	---	0.00511334	11.6097	0.059358	11.4092	0.0348888	11.5683	0.0701832	0.00129777	0.870267	-1.14907	WT down vs UT	0.347964	0.971749	-1.02907	anKB down vs UT	0.00496727	1.11661	1.11661	anKB up vs WT	9.52608	0.0737203	0.0206368	1
31496	8166500	NM_003410 // ZFX // zinc finger protein, X-linked // Xp21.3 // 7543 /// NM_001178085 //	ZFX	NM_003410	main	1	NM_003410 // ZFX // zinc finger protein, X-linked // Xp21.3 // 7543 /// NM_001178085 //	ZFX	NM_003410	---	NM_003410 // GO:0005622 // intracellular // inferred from electronic annotation /// NM	NM_003410 // GO:0003677 // DNA binding // inferred from electronic annotation /// NM_0	NM_003410 // RefSeq // Homo sapiens zinc finger protein, X-linked (ZFX), transcript var	---	8166500	---	chrX	24167729	24234206	+	NM_003410 // P17010 /// NM_003410 // Q8NHZ1 /// NM_003410 // Q8NHZ2 /// NM_003410 // Q8	24	8166500	NM_003410 // Hs.336681 // bladder| blood| bone| bone marrow| brain| cervix| connective	3.81705e-08	10.0367	0.0246546	11.6974	0.071354	12.0073	0.0325663	3.33226e-08	3.16173	3.16173	WT up vs UT	8.64529e-09	3.91932	3.91932	anKB up vs UT	0.00502785	1.23961	1.23961	anKB up vs WT	236.018	6.95805	0.0786161	1
4487	7899455	NM_001048183 // PHACTR4 // phosphatase and actin regulator 4 // 1p35.3 // 65979 /// NM_	PHACTR4	NM_001048183	main	1	NM_001048183 // PHACTR4 // phosphatase and actin regulator 4 // 1p35.3 // 65979 /// NM_	PHACTR4	NM_001048183	---	---	NM_001048183 // GO:0003779 // actin binding // inferred from electronic annotation ///	NM_001048183 // RefSeq // Homo sapiens phosphatase and actin regulator 4 (PHACTR4), tra	---	7899455	---	chr1	28696093	28827254	+	NM_001048183 // Q8IZ21 /// BC021247 // Q8IZ21	30	7899455	NM_001048183 // Hs.225641 // adrenal gland| ascites| bladder| blood| bone| brain| cervi	4.24014e-08	10.9314	0.0377941	11.869	0.0817151	12.0436	0.0397494	3.30344e-08	1.91533	1.91533	WT up vs UT	8.59205e-09	2.16174	2.16174	anKB up vs UT	0.00505386	1.12865	1.12865	anKB up vs WT	229.82	2.15482	0.025003	1
19124	8045587	NM_001616 // ACVR2A // activin A receptor, type IIA // 2q22.3 // 92 /// ENST00000241416	ACVR2A	NM_001616	main	1	NM_001616 // ACVR2A // activin A receptor, type IIA // 2q22.3 // 92 /// ENST00000241416	ACVR2A	NM_001616	NM_001616 // GO:0001702 // gastrulation with mouth forming second // inferred from elec	NM_001616 // GO:0005737 // cytoplasm // inferred from direct assay /// NM_001616 // GO	NM_001616 // GO:0000166 // nucleotide binding // inferred from electronic annotation /	NM_001616 // RefSeq // Homo sapiens activin A receptor, type IIA (ACVR2A), mRNA. // chr	---	8045587	ENST00000241416 // Pfam // IPR001245 // Tyrosine protein kinase /// ENST00000404590 //	chr2	148602185	148688393	+	NM_001616 // P27037 /// BC069707 // P27037	35	8045587	NM_001616 // Hs.470174 // blood| brain| connective tissue| embryonic tissue| eye| heart	2.36382e-05	8.17527	0.12476	8.92692	0.138095	9.30703	0.143477	6.56803e-05	1.68371	1.68371	WT up vs UT	3.21311e-06	2.19127	2.19127	anKB up vs UT	0.00507946	1.30145	1.30145	anKB up vs WT	44.9601	2.00184	0.118733	1
5606	7910950	NM_003679 // KMO // kynurenine 3-monooxygenase (kynurenine 3-hydroxylase) // 1q42-q44 /	KMO	NM_003679	main	1	NM_003679 // KMO // kynurenine 3-monooxygenase (kynurenine 3-hydroxylase) // 1q42-q44 /	KMO	NM_003679	NM_003679 // GO:0009651 // response to salt stress // inferred from direct assay /// N	NM_003679 // GO:0005739 // mitochondrion // inferred from electronic annotation /// NM	NM_003679 // GO:0004497 // monooxygenase activity // inferred from electronic annotatio	NM_003679 // RefSeq // Homo sapiens kynurenine 3-monooxygenase (kynurenine 3-hydroxylas	---	7910950	---	chr1	241695434	241758944	+	NM_003679 // O15229 /// AF056032 // O15229 /// BC005297 // Q9BS61 /// AK291558 // A8K69	44	7910950	NM_003679 // Hs.409081 // blood| brain| cervix| connective tissue| embryonic tissue| ey	6.01431e-05	11.3584	0.0481133	11.5639	0.0164782	11.6954	0.0622434	0.000335628	1.15308	1.15308	WT up vs UT	9.974e-06	1.26316	1.26316	anKB up vs UT	0.00509541	1.09546	1.09546	anKB up vs WT	34.9845	0.186735	0.0142337	1
23196	8087576	NM_006764 // IFRD2 // interferon-related developmental regulator 2 // 3p21.3 // 7866 //	IFRD2	NM_006764	main	1	NM_006764 // IFRD2 // interferon-related developmental regulator 2 // 3p21.3 // 7866 //	IFRD2	NM_006764	---	NM_006764 // GO:0005575 // cellular_component // no biological data available /// BC00	NM_006764 // GO:0003674 // molecular_function // no biological data available /// NM_0	NM_006764 // RefSeq // Homo sapiens interferon-related developmental regulator 2 (IFRD2	---	8087576	---	chr3	50325120	50330349	-	BC007265 // Q12894 /// BC007265 // B3KQD7 /// BC001676 // Q12894 /// BC001676 // B3KQD7	40	8087576	NM_006764 // Hs.315177 // adipose tissue| adrenal gland| ascites| bladder| blood| bone|	0.0178511	8.28696	0.0655926	8.3272	0.0472685	8.1716	0.0313637	0.352155	1.02829	1.02829	WT up vs UT	0.0221061	0.923153	-1.08324	anKB down vs UT	0.00509587	0.897754	-1.11389	anKB down vs WT	6.15906	0.0460108	0.0199211	1
21118	8066513	NM_002999 // SDC4 // syndecan 4 // 20q12 // 6385 /// ENST00000372733 // SDC4 // syndeca	SDC4	NM_002999	main	1	NM_002999 // SDC4 // syndecan 4 // 20q12 // 6385 /// ENST00000372733 // SDC4 // syndeca	SDC4	NM_002999	NM_002999 // GO:0001657 // ureteric bud development // inferred from electronic annotat	NM_002999 // GO:0005794 // Golgi apparatus // inferred from direct assay /// NM_002999	NM_002999 // GO:0001968 // fibronectin binding // inferred from electronic annotation	NM_002999 // RefSeq // Homo sapiens syndecan 4 (SDC4), mRNA. // chr20 // 100 // 100 //	---	8066513	ENST00000372733 // Pfam // IPR001050 // Syndecan	chr20	43953928	43977064	-	NM_002999 // Q6FGN3 /// NM_002999 // P31431 /// D13292 // P31431 /// D13292 // Q6FGN3	27	8066513	NM_002999 // Hs.632267 // adrenal gland| ascites| bladder| bone| bone marrow| brain| ce	7.49261e-09	11.3602	0.0195723	12.4506	0.0244606	12.6101	0.0636081	4.98628e-09	2.12928	2.12928	WT up vs UT	1.68983e-09	2.37816	2.37816	anKB up vs UT	0.00510747	1.11689	1.11689	anKB up vs WT	356.058	2.79628	0.0209425	1
28172	8135497	NM_021994 // ZNF277 // zinc finger protein 277 // 7q31.1 // 11179 /// ENST00000361822 /	ZNF277	NM_021994	main	1	NM_021994 // ZNF277 // zinc finger protein 277 // 7q31.1 // 11179 /// ENST00000361822 /	ZNF277	NM_021994	NM_021994 // GO:0006355 // regulation of transcription, DNA-dependent // non-traceable	NM_021994 // GO:0005622 // intracellular // inferred from electronic annotation /// NM	NM_021994 // GO:0003677 // DNA binding // inferred from electronic annotation /// NM_0	NM_021994 // RefSeq // Homo sapiens zinc finger protein 277 (ZNF277), mRNA. // chr7 //	---	8135497	---	chr7	111846643	111983084	+	NM_021994 // Q8TCK8 /// NM_021994 // A4D0S7 /// AF209198 // Q9NRM2 /// AF209198 // Q8TC	42	8135497	NM_021994 // Hs.655904 // adipose tissue| ascites| blood| bone| bone marrow| brain| cer	1.12185e-05	9.10372	0.0205046	9.91512	0.167347	10.276	0.128578	2.65779e-05	1.75492	1.75492	WT up vs UT	1.69153e-06	2.25376	2.25376	anKB up vs UT	0.00515525	1.28425	1.28425	anKB up vs WT	54.7721	2.21075	0.107634	1
31804	8169009	NM_001080425 // BEX4 // brain expressed, X-linked 4 // Xq22.1-q22.3 // 56271 /// NM_001	BEX4	NM_001080425	main	1	NM_001080425 // BEX4 // brain expressed, X-linked 4 // Xq22.1-q22.3 // 56271 /// NM_001	BEX4	NM_001080425	---	NM_001080425 // GO:0005634 // nucleus // inferred from electronic annotation /// NM_00	---	NM_001080425 // RefSeq // Homo sapiens brain expressed, X-linked 4 (BEX4), transcript v	---	8169009	---	chrX	102470016	102472174	+	NM_001080425 // Q9NWD9 /// NM_001127688 // Q9NWD9 /// AY833563 // Q9NWD9	26	8169009	NM_001080425 // Hs.184736 // adipose tissue| blood| bone marrow| brain| cervix| embryon	0.000399219	10.199	0.0197994	10.366	0.0480148	10.5319	0.056249	0.00503687	1.12271	1.12271	WT up vs UT	6.13412e-05	1.25951	1.25951	anKB up vs UT	0.00522168	1.12185	1.12185	anKB up vs WT	20.6805	0.177141	0.0228416	1
7509	7929990	NM_015062 // PPRC1 // peroxisome proliferator-activated receptor gamma, coactivator-rel	PPRC1	NM_015062	main	1	NM_015062 // PPRC1 // peroxisome proliferator-activated receptor gamma, coactivator-rel	PPRC1	NM_015062	NM_015062 // GO:0045449 // regulation of transcription // inferred from electronic anno	NM_015062 // GO:0005634 // nucleus // inferred from electronic annotation /// ENST0000	NM_015062 // GO:0000166 // nucleotide binding // inferred from electronic annotation /	NM_015062 // RefSeq // Homo sapiens peroxisome proliferator-activated receptor gamma, c	---	7929990	---	chr10	103892787	103910090	+	NM_015062 // Q5VV67 /// AF325193 // Q5VV67	31	7929990	NM_015062 // Hs.533551 // adrenal gland| blood| bone| brain| embryonic tissue| eye| hea	7.86194e-06	8.49561	0.0306807	8.88306	0.0250368	9.04992	0.0707769	2.14619e-05	1.30808	1.30808	WT up vs UT	1.45836e-06	1.46847	1.46847	anKB up vs UT	0.00524347	1.12261	1.12261	anKB up vs WT	60.1369	0.522021	0.0231481	1
22027	8075182	NM_005080 // XBP1 // X-box binding protein 1 // 22q12.1|22q12 // 7494 /// NM_001079539	XBP1	NM_005080	main	1	NM_005080 // XBP1 // X-box binding protein 1 // 22q12.1|22q12 // 7494 /// NM_001079539	XBP1	NM_005080	NM_005080 // GO:0006355 // regulation of transcription, DNA-dependent // inferred from	NM_005080 // GO:0005634 // nucleus // inferred from direct assay /// NM_001079539 // G	NM_005080 // GO:0003677 // DNA binding // traceable author statement /// NM_005080 //	NM_005080 // RefSeq // Homo sapiens X-box binding protein 1 (XBP1), transcript variant	---	8075182	---	chr22	29190545	29196560	-	NM_005080 // P17861 /// NM_001079539 // P17861 /// BC012841 // P17861	28	8075182	NM_005080 // Hs.437638 // adipose tissue| adrenal gland| ascites| bladder| blood| bone|	9.91341e-06	11.162	0.116606	11.7022	0.026843	11.9369	0.0469274	2.3157e-05	1.45419	1.45419	WT up vs UT	1.54723e-06	1.71109	1.71109	anKB up vs UT	0.00528893	1.17666	1.17666	anKB up vs WT	56.5845	0.974888	0.0459437	1
33202	8180316	---		---	flmrna->unmapped	---	---		---	---	---	---	NM_173209.1 // --- // Homo sapiens TGFB-induced factor (TALE family homeobox) (TGIF), t	---	8180316	---	---	0	0	---	---	13	8180316	---	1.65527e-05	11.2974	0.0537259	11.6394	0.0389402	11.7993	0.0384846	3.97493e-05	1.26752	1.26752	WT up vs UT	2.2916e-06	1.41613	1.41613	anKB up vs UT	0.00530857	1.11724	1.11724	anKB up vs WT	49.4235	0.396014	0.0213671	1
25786	8112668	NM_016591 // GCNT4 // glucosaminyl (N-acetyl) transferase 4, core 2 // 5q12 // 51301 //	GCNT4	NM_016591	main	1	NM_016591 // GCNT4 // glucosaminyl (N-acetyl) transferase 4, core 2 // 5q12 // 51301 //	GCNT4	NM_016591	NM_016591 // GO:0005975 // carbohydrate metabolic process // traceable author statement	NM_016591 // GO:0000139 // Golgi membrane // inferred from electronic annotation /// N	NM_016591 // GO:0003829 // beta-1,3-galactosyl-O-glycosyl-glycoprotein beta-1,6-N-acety	NM_016591 // RefSeq // Homo sapiens glucosaminyl (N-acetyl) transferase 4, core 2 (GCNT	---	8112668	---	chr5	74323289	74326724	-	AF132035 // Q9P109	26	8112668	NM_016591 // Hs.272404 // lung| placenta| normal| adult /// ENST00000322348 // Hs.27240	2.80848e-07	7.4378	0.0646776	9.22995	0.216707	9.66986	0.0599487	3.17744e-07	3.46331	3.46331	WT up vs UT	5.72433e-08	4.69804	4.69804	anKB up vs UT	0.00542958	1.35652	1.35652	anKB up vs WT	142.151	8.68827	0.162987	1
30478	8156356	---		---	main	1	---		---	---	---	---	ENST00000488872 // ENSEMBL // ncrna_pseudogene:Mt_tRNA_pseudogene chromosome:GRCh37:9:9	---	8156356	---	chr9	95301667	95301739	+	---	24	8156356	---	0.029169	2.75051	0.0940049	2.92934	0.062559	2.66523	0.0678474	0.0342582	1.13197	1.13197	WT up vs UT	0.258902	0.942601	-1.06089	anKB down vs UT	0.00551493	0.832711	-1.2009	anKB down vs WT	5.09562	0.112915	0.0590915	1
25346	8108330	NM_016604 // KDM3B // lysine (K)-specific demethylase 3B // 5q31 // 51780 /// ENST00000	KDM3B	NM_016604	main	1	NM_016604 // KDM3B // lysine (K)-specific demethylase 3B // 5q31 // 51780 /// ENST00000	KDM3B	NM_016604	NM_016604 // GO:0016568 // chromatin modification // inferred from electronic annotatio	NM_016604 // GO:0005634 // nucleus // inferred from direct assay /// NM_016604 // GO:0	NM_016604 // GO:0016491 // oxidoreductase activity // inferred from electronic annotati	NM_016604 // RefSeq // Homo sapiens lysine (K)-specific demethylase 3B (KDM3B), mRNA. /	---	8108330	---	chr5	137688285	137772717	+	NM_016604 // Q7LBC6 /// NM_016604 // A4FUT8 /// AF338242 // Q7LBC6 /// AF338242 // A4FU	36	8108330	NM_016604 // Hs.483486 // adipose tissue| adrenal gland| ascites| bladder| blood| bone|	0.000448998	9.92037	0.0457401	9.77165	0.0189134	9.63058	0.068284	0.00415708	0.902046	-1.10859	WT down vs UT	5.62472e-05	0.818021	-1.22246	anKB down vs UT	0.00555086	0.906851	-1.10272	anKB down vs WT	19.9959	0.126705	0.0168974	1
30376	8155501	---		---	main	3	---		---	---	---	---	ENST00000418666 // ENSEMBL // cdna:known chromosome:GRCh37:9:46270786:46274928:-1 gene:	---	8155501	---	chr9	45108395	45109772	+	---	26	8155501	---	0.0254079	6.51228	0.0452654	6.40048	0.114441	6.60255	0.0096011	0.0713346	0.92543	-1.08058	WT down vs UT	0.131914	1.06457	1.06457	anKB up vs UT	0.0055779	1.15035	1.15035	anKB up vs WT	5.38178	0.0701063	0.0347376	1
3607	7896125	---		---	normgene->intron	---	---		---	---	---	---	--- // --- // neg_control // --- // --- // --- // --- // --- // ---	---	7896125	---	---	0	0	---	---	4	7896125	---	0.0110519	4.26202	0.2456	4.27169	0.382595	5.35012	0.286321	0.973978	1.00672	1.00672	WT up vs UT	0.00532441	2.12594	2.12594	anKB up vs UT	0.00558663	2.11174	2.11174	anKB up vs WT	7.32899	2.7208	0.98997	1
27525	8129193	NM_001178035 // C6orf204 // chromosome 6 open reading frame 204 // 6q22 // 387119 /// N	C6orf204	NM_001178035	main	1	NM_001178035 // C6orf204 // chromosome 6 open reading frame 204 // 6q22 // 387119 /// N	C6orf204	NM_001178035	---	---	---	NM_001178035 // RefSeq // Homo sapiens chromosome 6 open reading frame 204 (C6orf204),	---	8129193	---	chr6	118781935	119031234	-	NM_001178035 // Q3ZCQ5 /// NM_001178035 // Q5SZL2 /// NM_001042475 // Q3ZCQ5 /// NM_001	55	8129193	NM_001178035 // Hs.656959 // blood| bone| bone marrow| brain| ear| embryonic tissue| ey	0.00137876	6.49955	0.0989036	6.81204	0.187932	7.23371	0.155578	0.0240408	1.24185	1.24185	WT up vs UT	0.000183416	1.66342	1.66342	anKB up vs UT	0.00564746	1.33948	1.33948	anKB up vs WT	14.3785	0.819366	0.151961	1
7086	7925749	NM_001001821 // OR2T34 // olfactory receptor, family 2, subfamily T, member 34 // 1q44	OR2T34	NM_001001821	main	3	NM_001001821 // OR2T34 // olfactory receptor, family 2, subfamily T, member 34 // 1q44	OR2T34	NM_001001821	NM_001001821 // GO:0007608 // sensory perception of smell // inferred from electronic a	NM_001001821 // GO:0005886 // plasma membrane // inferred from electronic annotation /	NM_001001821 // GO:0004872 // receptor activity // inferred from electronic annotation	NM_001001821 // RefSeq // Homo sapiens olfactory receptor, family 2, subfamily T, membe	---	7925749	---	chr1	248737102	248738058	-	BC136924 // B9EGY8 /// BC136915 // Q8NH03	23	7925749	NM_001001821 // Hs.553584 // --- /// NM_001005495 // Hs.554481 // --- /// ENST000003287	0.00775988	6.10322	0.0742516	6.16377	0.0511875	6.4021	0.105519	0.369234	1.04287	1.04287	WT up vs UT	0.00154935	1.23019	1.23019	anKB up vs UT	0.00566784	1.17962	1.17962	anKB up vs WT	8.28515	0.15102	0.0486075	1
7290	7927732	NM_032199 // ARID5B // AT rich interactive domain 5B (MRF1-like) // 10q21.2 // 84159 //	ARID5B	NM_032199	main	1	NM_032199 // ARID5B // AT rich interactive domain 5B (MRF1-like) // 10q21.2 // 84159 //	ARID5B	NM_032199	NM_032199 // GO:0001822 // kidney development // inferred from electronic annotation /	NM_032199 // GO:0005622 // intracellular // inferred from electronic annotation /// NM	NM_032199 // GO:0003677 // DNA binding // inferred from electronic annotation /// NM_0	NM_032199 // RefSeq // Homo sapiens AT rich interactive domain 5B (MRF1-like) (ARID5B),	---	7927732	---	chr10	63661059	63856703	+	NM_032199 // Q14865 /// NM_032199 // Q32Q59 /// BC015120 // Q05DG6 /// BC015120 // Q6NZ	37	7927732	NM_032199 // Hs.535297 // bladder| blood| bone marrow| brain| cervix| connective tissue	3.3952e-07	10.5577	0.0639746	11.4587	0.0844422	11.6805	0.0924467	3.46497e-07	1.86733	1.86733	WT up vs UT	6.21827e-08	2.17771	2.17771	anKB up vs UT	0.0056703	1.16622	1.16622	anKB up vs WT	135.43	2.13928	0.0421233	1
23145	8086754	NM_012235 // SCAP // SREBF chaperone // 3p21.31 // 22937 /// ENST00000265565 // SCAP //	SCAP	NM_012235	main	1	NM_012235 // SCAP // SREBF chaperone // 3p21.31 // 22937 /// ENST00000265565 // SCAP //	SCAP	NM_012235	NM_012235 // GO:0001666 // response to hypoxia // inferred from electronic annotation	NM_012235 // GO:0000139 // Golgi membrane // inferred from electronic annotation /// N	NM_012235 // GO:0032403 // protein complex binding // inferred from electronic annotati	NM_012235 // RefSeq // Homo sapiens SREBF chaperone (SCAP), mRNA. // chr3 // 100 // 100	---	8086754	---	chr3	47455184	47517445	-	NM_012235 // Q12770 /// AK300311 // B7Z6H0 /// AK300311 // Q12770 /// AK291484 // A8K61	40	8086754	NM_012235 // Hs.531789 // adrenal gland| ascites| bladder| blood| bone| bone marrow| br	0.0111765	8.48363	0.0177502	8.465	0.0831437	8.32916	0.0261368	0.622365	0.987174	-1.01299	WT down vs UT	0.00280709	0.898467	-1.11301	anKB down vs UT	0.0057403	0.910141	-1.09873	anKB down vs WT	7.30002	0.0434341	0.0158663	1
6417	7919217	NM_001012758 // NUDT17 // nudix (nucleoside diphosphate linked moiety X)-type motif 17	NUDT17	NM_001012758	main	1	NM_001012758 // NUDT17 // nudix (nucleoside diphosphate linked moiety X)-type motif 17	NUDT17	NM_001012758	NM_006099 // GO:0009725 // response to hormone stimulus // inferred from electronic ann	NM_006099 // GO:0005634 // nucleus // inferred from electronic annotation /// NM_00609	NM_001012758 // GO:0016787 // hydrolase activity // inferred from electronic annotation	NM_001012758 // RefSeq // Homo sapiens nudix (nucleoside diphosphate linked moiety X)-t	---	7919217	---	chr1	145586145	145589435	-	NM_006099 // B3KNI3 /// NM_006099 // A4CZ08 /// AK298083 // B4DNV8 /// BC001154 // Q9Y6	26	7919217	NM_001012758 // Hs.585066 // bone| brain| connective tissue| ear| embryonic tissue| eye	0.0355597	8.24695	0.0741764	8.16401	0.0689803	8.3731	0.087217	0.17784	0.944127	-1.05918	WT down vs UT	0.0548489	1.09137	1.09137	anKB up vs UT	0.00583759	1.15596	1.15596	anKB up vs WT	4.70145	0.0666951	0.0378295	1
2150	7894657	---		---	normgene->exon	---	---		---	---	---	---	--- // --- // pos_control // --- // --- // --- // --- // --- // ---	---	7894657	---	---	0	0	---	---	4	7894657	---	0.0351361	9.69733	0.0490122	9.5798	0.143528	9.89789	0.0849278	0.206397	0.921768	-1.08487	WT down vs UT	0.0469295	1.14915	1.14915	anKB up vs UT	0.00585763	1.24668	1.24668	anKB up vs WT	4.72476	0.155318	0.087662	1
7692	7932109	NM_012247 // SEPHS1 // selenophosphate synthetase 1 // 10p14 // 22929 /// NM_001195602	SEPHS1	NM_012247	main	1	NM_012247 // SEPHS1 // selenophosphate synthetase 1 // 10p14 // 22929 /// NM_001195602	SEPHS1	NM_012247	NM_012247 // GO:0006464 // protein modification process // traceable author statement	---	NM_012247 // GO:0000166 // nucleotide binding // inferred from electronic annotation /	NM_012247 // RefSeq // Homo sapiens selenophosphate synthetase 1 (SEPHS1), transcript v	---	7932109	NM_001195604 // Pfam // IPR010918 // AIR synthase related protein, C-terminal /// GU954	chr10	13359424	13390297	-	---	12	7932109	NM_012247 // Hs.124027 // ascites| bladder| blood| bone| bone marrow| brain| cervix| co	0.00585883	9.54532	0.083657	9.49773	0.0296943	9.30445	0.0611359	0.386399	0.967553	-1.03354	WT down vs UT	0.00167323	0.846238	-1.1817	anKB down vs UT	0.00586572	0.874617	-1.14336	anKB down vs WT	9.10699	0.110586	0.0323814	1
31900	8169882	NM_021946 // BCORL1 // BCL6 corepressor-like 1 // Xq25-q26.1 // 63035 /// ENST000002181	BCORL1	NM_021946	main	1	NM_021946 // BCORL1 // BCL6 corepressor-like 1 // Xq25-q26.1 // 63035 /// ENST000002181	BCORL1	NM_021946	NM_021946 // GO:0016568 // chromatin modification // inferred from electronic annotatio	NM_021946 // GO:0005634 // nucleus // inferred from electronic annotation /// ENST0000	---	NM_021946 // RefSeq // Homo sapiens BCL6 corepressor-like 1 (BCORL1), mRNA. // chrX //	---	8169882	---	chrX	129116586	129191638	+	NM_021946 // Q5H9F3 /// AK124676 // Q5H9F3 /// AK124676 // Q86YA6 /// AK124676 // Q9HAM	34	8169882	NM_021946 // Hs.496748 // blood| bone| brain| connective tissue| embryonic tissue| eye|	7.73495e-05	7.36776	0.0407757	7.79824	0.0575946	8.06096	0.118097	0.000293057	1.34768	1.34768	WT up vs UT	9.83227e-06	1.61686	1.61686	anKB up vs UT	0.00590564	1.19974	1.19974	anKB up vs WT	32.6717	0.734888	0.0599816	1
23338	8089029	NM_176815 // DHFRL1 // dihydrofolate reductase-like 1 // 3q11.1 // 200895 /// NM_001195	DHFRL1	NM_176815	main	1	NM_176815 // DHFRL1 // dihydrofolate reductase-like 1 // 3q11.1 // 200895 /// NM_001195	DHFRL1	NM_176815	NM_176815 // GO:0006545 // glycine biosynthetic process // inferred from electronic ann	---	NM_176815 // GO:0004146 // dihydrofolate reductase activity // inferred from electronic	NM_176815 // RefSeq // Homo sapiens dihydrofolate reductase-like 1 (DHFRL1), transcript	---	8089029	---	chr3	93776768	93781743	-	NM_001195643 // Q86XF0 /// NM_001195643 // B3KV46 /// BC045541 // Q86XF0 /// BC045541 /	29	8089029	NM_176815 // Hs.718516 // bone| bone marrow| brain| connective tissue| embryonic tissue	0.00111525	7.80438	0.0621592	7.62101	0.05307	7.39473	0.111018	0.0168369	0.880645	-1.13553	WT down vs UT	0.000149224	0.752807	-1.32836	anKB down vs UT	0.00592807	0.854836	-1.16982	anKB down vs WT	15.3236	0.256063	0.044561	1
18921	8043840	NM_145197 // LIPT1 // lipoyltransferase 1 // 2q11.2 // 51601 /// NM_145198 // LIPT1 //	LIPT1	NM_145197	main	1	NM_145197 // LIPT1 // lipoyltransferase 1 // 2q11.2 // 51601 /// NM_145198 // LIPT1 //	LIPT1	NM_145197	NM_145197 // GO:0006464 // protein modification process // inferred from electronic ann	NM_145197 // GO:0005739 // mitochondrion // inferred from electronic annotation /// NM	NM_145197 // GO:0008415 // acyltransferase activity // inferred from electronic annotat	NM_145197 // RefSeq // Homo sapiens lipoyltransferase 1 (LIPT1), nuclear gene encoding	---	8043840	---	chr2	99771418	99779661	+	AB017566 // Q9Y234	33	8043840	NM_145197 // Hs.719172 // blood| bone| bone marrow| brain| embryonic tissue| eye| intes	0.00710701	6.90937	0.0520554	6.91035	0.0992747	6.6656	0.0655157	0.98856	1.00068	1.00068	WT up vs UT	0.00609108	0.844532	-1.18409	anKB down vs UT	0.00596285	0.843961	-1.18489	anKB down vs WT	8.53605	0.167244	0.0522471	1
7243	7927285	NM_005614 // RHEB // Ras homolog enriched in brain // 7q36 // 6009 /// ENST00000262187	RHEB	NM_005614	main	3	NM_005614 // RHEB // Ras homolog enriched in brain // 7q36 // 6009 /// ENST00000262187	RHEB	NM_005614	NM_005614 // GO:0007165 // signal transduction // inferred from electronic annotation	NM_005614 // GO:0005622 // intracellular // inferred from electronic annotation /// NM	NM_005614 // GO:0000166 // nucleotide binding // inferred from electronic annotation /	NM_005614 // RefSeq // Homo sapiens Ras homolog enriched in brain (RHEB), mRNA. // chr1	---	7927285	---	chr10	47395852	47397206	+	NM_005614 // Q15382 /// BC107705 // Q15382	47	7927285	NM_005614 // Hs.283521 // bone| brain| connective tissue| ear| embryonic tissue| eye| i	0.0024109	11.1822	0.0206834	11.2127	0.00272336	11.2716	0.0267325	0.0917091	1.02134	1.02134	WT up vs UT	0.000498107	1.06391	1.06391	anKB up vs UT	0.00600034	1.04168	1.04168	anKB up vs WT	12.115	0.0137868	0.00303466	1
2936	7895449	---		---	normgene->intron	---	---		---	---	---	---	--- // --- // neg_control // --- // --- // --- // --- // --- // ---	---	7895449	---	---	0	0	---	---	4	7895449	---	0.0288175	4.67968	0.376789	4.87677	0.251373	3.9316	0.29146	0.46258	1.14639	1.14639	WT up vs UT	0.0190487	0.595398	-1.67955	anKB down vs UT	0.00604455	0.519368	-1.92542	anKB down vs WT	5.12037	1.50378	0.78316	1
14592	8000856	NM_015527 // TBC1D10B // TBC1 domain family, member 10B // 16p11.2 // 26000 /// ENST000	TBC1D10B	NM_015527	main	1	NM_015527 // TBC1D10B // TBC1 domain family, member 10B // 16p11.2 // 26000 /// ENST000	TBC1D10B	NM_015527	NM_015527 // GO:0032313 // regulation of Rab GTPase activity // inferred from electroni	NM_015527 // GO:0005622 // intracellular // inferred from electronic annotation /// EN	NM_015527 // GO:0005096 // GTPase activator activity // inferred from electronic annota	NM_015527 // RefSeq // Homo sapiens TBC1 domain family, member 10B (TBC1D10B), mRNA. //	---	8000856	---	chr16	30368413	30381086	-	NM_015527 // Q4KMP7 /// BC072453 // Q4KMP7	33	8000856	NM_015527 // Hs.632182 // adipose tissue| adrenal gland| bladder| blood| bone| brain| c	0.00303149	7.8185	0.0320227	7.74021	0.0691367	7.59851	0.0452309	0.0757195	0.947179	-1.05577	WT down vs UT	0.000438293	0.858566	-1.16473	anKB down vs UT	0.00611514	0.906445	-1.10321	anKB down vs WT	11.2744	0.0747551	0.0176814	1
24091	8096489	NM_006457 // PDLIM5 // PDZ and LIM domain 5 // 4q22 // 10611 /// NM_001011513 // PDLIM5	PDLIM5	NM_006457	main	1	NM_006457 // PDLIM5 // PDZ and LIM domain 5 // 4q22 // 10611 /// NM_001011513 // PDLIM5	PDLIM5	NM_006457	NM_006457 // GO:0051963 // regulation of synaptogenesis // inferred from sequence or st	NM_006457 // GO:0005624 // membrane fraction // inferred from sequence or structural si	NM_006457 // GO:0003779 // actin binding // inferred from sequence or structural simila	NM_006457 // RefSeq // Homo sapiens PDZ and LIM domain 5 (PDLIM5), transcript variant 1	---	8096489	ENST00000509357 // Pfam // IPR001478 // PDZ/DHR/GLGF	chr4	95373037	95589377	+	NM_001011515 // Q96HC4 /// NM_001011516 // Q96HC4 /// BC008741 // Q96HC4	27	8096489	NM_006457 // Hs.480311 // adipose tissue| adrenal gland| ascites| bladder| blood| bone|	0.0027053	10.316	0.0367541	10.4375	0.0682107	10.644	0.11208	0.0619568	1.08785	1.08785	WT up vs UT	0.000380372	1.25528	1.25528	anKB up vs UT	0.00615676	1.15391	1.15391	anKB up vs WT	11.6862	0.165016	0.037655	1
991	7893489	---		---	normgene->intron	---	---		---	---	---	---	--- // --- // neg_control // --- // --- // --- // --- // --- // ---	---	7893489	---	---	0	0	---	---	4	7893489	---	0.0339235	2.69001	0.0940631	2.54099	0.119557	3.05119	0.160208	0.312966	0.901863	-1.10882	WT down vs UT	0.0311359	1.28448	1.28448	anKB up vs UT	0.00615954	1.42425	1.42425	anKB up vs WT	4.79346	0.413119	0.229824	1
8890	7943715	NM_033390 // ZC3H12C // zinc finger CCCH-type containing 12C // 11q22.3 // 85463 /// EN	ZC3H12C	NM_033390	main	1	NM_033390 // ZC3H12C // zinc finger CCCH-type containing 12C // 11q22.3 // 85463 /// EN	ZC3H12C	NM_033390	---	---	NM_033390 // GO:0003676 // nucleic acid binding // inferred from electronic annotation	NM_033390 // RefSeq // Homo sapiens zinc finger CCCH-type containing 12C (ZC3H12C), mRN	---	7943715	---	chr11	110006579	110042564	+	NM_033390 // Q9C0D7 /// AB096241 // Q9C0D7	30	7943715	NM_033390 // Hs.376289 // bone marrow| brain| cervix| connective tissue| embryonic tiss	2.27555e-05	10.3297	0.0474258	10.7686	0.0861227	10.9949	0.0899622	9.78287e-05	1.35554	1.35554	WT up vs UT	4.67845e-06	1.58583	1.58583	anKB up vs UT	0.00618378	1.16988	1.16988	anKB up vs WT	45.4181	0.771677	0.0453081	1
11273	7967473	NM_001414 // EIF2B1 // eukaryotic translation initiation factor 2B, subunit 1 alpha, 26	EIF2B1	NM_001414	main	1	NM_001414 // EIF2B1 // eukaryotic translation initiation factor 2B, subunit 1 alpha, 26	EIF2B1	NM_001414	NM_001414 // GO:0006413 // translational initiation // inferred from direct assay ///	NM_001414 // GO:0005624 // membrane fraction // inferred from direct assay /// NM_0014	NM_001414 // GO:0003743 // translation initiation factor activity // inferred from dire	NM_001414 // RefSeq // Homo sapiens eukaryotic translation initiation factor 2B, subuni	NM_001414 // GenMAPP // Translation_Factors /// BC103763 // GenMAPP // Translation_Fact	7967473	---	chr12	124105570	124118247	-	NM_001414 // Q14232 /// BC103763 // Q14232	30	7967473	NM_001414 // Hs.724511 // adrenal gland| ascites| bladder| blood| bone| bone marrow| br	8.72185e-05	10.3929	0.00809982	10.1632	0.0382544	10.0211	0.0311077	0.000341105	0.852848	-1.17254	WT down vs UT	1.11894e-05	0.772844	-1.29392	anKB down vs UT	0.00618773	0.906192	-1.10352	anKB down vs WT	31.6181	0.211777	0.0178612	1
11292	7967702	---		---	main	1	---		---	---	---	---	AK127893 // GenBank // Homo sapiens cDNA FLJ45999 fis, clone SMINT2009895. // chr12 //	---	7967702	---	chr12	131514221	131514769	-	AK127893 // Q6ZRX8	18	7967702	---	0.0278094	5.15073	0.107998	5.21583	0.089	4.89595	0.158945	0.475002	1.04616	1.04616	WT up vs UT	0.0189015	0.838115	-1.19315	anKB down vs UT	0.00619359	0.801135	-1.24823	anKB down vs WT	5.19347	0.176311	0.0905297	1
12575	7980051	NM_194278 // C14orf43 // chromosome 14 open reading frame 43 // 14q24.3 // 91748 /// NM	C14orf43	NM_194278	main	1	NM_194278 // C14orf43 // chromosome 14 open reading frame 43 // 14q24.3 // 91748 /// NM	C14orf43	NM_194278	NM_194278 // GO:0045449 // regulation of transcription // inferred from electronic anno	NM_194278 // GO:0005634 // nucleus // inferred from direct assay /// NM_194278 // GO:0	NM_194278 // GO:0003677 // DNA binding // inferred from electronic annotation /// NM_0	NM_194278 // RefSeq // Homo sapiens chromosome 14 open reading frame 43 (C14orf43), tra	---	7980051	---	chr14	74181825	74253896	-	NM_194278 // A0PJD3 /// NM_194278 // Q6PJG2 /// NM_001043318 // A0PJD3 /// NM_001043318	26	7980051	NM_194278 // Hs.594157 // adrenal gland| ascites| bladder| blood| bone| brain| cervix|	1.24799e-06	8.31193	0.0926638	8.80168	0.0167496	8.96746	0.0216603	4.58119e-06	1.4042	1.4042	WT up vs UT	4.92736e-07	1.5752	1.5752	anKB up vs UT	0.00626527	1.12177	1.12177	anKB up vs WT	96.9923	0.888227	0.0244206	1
10962	7964142	NM_001638 // APOF // apolipoprotein F // 12q13.3 // 319 /// ENST00000398189 // APOF //	APOF	NM_001638	main	1	NM_001638 // APOF // apolipoprotein F // 12q13.3 // 319 /// ENST00000398189 // APOF //	APOF	NM_001638	NM_001638 // GO:0006629 // lipid metabolic process // traceable author statement /// N	NM_001638 // GO:0005576 // extracellular region // non-traceable author statement ///	NM_001638 // GO:0005102 // receptor binding // traceable author statement /// NM_00163	NM_001638 // RefSeq // Homo sapiens apolipoprotein F (APOF), mRNA. // chr12 // 100 // 1	---	7964142	---	chr12	56754353	56771492	-	NM_001638 // B2RC09 /// BC026257 // Q13790 /// BC026257 // B2RC09	28	7964142	NM_001638 // Hs.534302 // liver| mammary gland| liver tumor| normal| fetus| adult /// E	0.0360709	5.45052	0.0166511	5.19455	0.217353	5.64318	0.19064	0.0693926	0.837426	-1.19414	WT down vs UT	0.153341	1.14287	1.14287	anKB up vs UT	0.00628015	1.36474	1.36474	anKB up vs WT	4.67378	0.313732	0.179002	1
1076	7893574	---		---	normgene->exon	---	---		---	---	---	---	--- // --- // pos_control // --- // --- // --- // --- // --- // ---	---	7893574	---	---	0	0	---	---	4	7893574	---	0.000615777	12.5291	0.079078	12.3569	0.0381747	12.1858	0.0712241	0.00612776	0.887528	-1.12672	WT down vs UT	7.91809e-05	0.788233	-1.26866	anKB down vs UT	0.00631281	0.888121	-1.12597	anKB down vs WT	18.2524	0.178711	0.0261096	1
25953	8114083	NM_014423 // AFF4 // AF4/FMR2 family, member 4 // 5q31 // 27125 /// ENST00000265343 //	AFF4	NM_014423	main	1	NM_014423 // AFF4 // AF4/FMR2 family, member 4 // 5q31 // 27125 /// ENST00000265343 //	AFF4	NM_014423	NM_014423 // GO:0006366 // transcription from RNA polymerase II promoter // traceable a	NM_014423 // GO:0005634 // nucleus // inferred from electronic annotation /// ENST0000	NM_014423 // GO:0003700 // sequence-specific DNA binding transcription factor activity	NM_014423 // RefSeq // Homo sapiens AF4/FMR2 family, member 4 (AFF4), mRNA. // chr5 //	---	8114083	---	chr5	132211071	132299354	-	NM_014423 // Q7Z2T0 /// NM_014423 // Q9UHB7 /// BC137226 // Q9UHB7 /// BC137226 // Q7Z2	32	8114083	NM_014423 // Hs.519313 // adrenal gland| ascites| bladder| blood| bone| bone marrow| br	5.11753e-07	11.4181	0.0201133	11.8585	0.0550157	11.9744	0.0287289	6.81063e-07	1.357	1.357	WT up vs UT	1.10897e-07	1.47049	1.47049	anKB up vs UT	0.0063411	1.08364	1.08364	anKB up vs WT	121.94	0.548114	0.0119865	1
30008	8151890	NM_033285 // TP53INP1 // tumor protein p53 inducible nuclear protein 1 // 8q22 // 94241	TP53INP1	NM_033285	main	1	NM_033285 // TP53INP1 // tumor protein p53 inducible nuclear protein 1 // 8q22 // 94241	TP53INP1	NM_033285	NM_033285 // GO:0006915 // apoptosis // inferred from electronic annotation /// NM_033	NM_033285 // GO:0005634 // nucleus // inferred from electronic annotation /// NM_00113	---	NM_033285 // RefSeq // Homo sapiens tumor protein p53 inducible nuclear protein 1 (TP53	---	8151890	---	chr8	95937778	95961594	-	NM_033285 // Q96A56 /// NM_001135733 // Q96A56 /// AF409114 // Q96A56	28	8151890	NM_033285 // Hs.492261 // adipose tissue| adrenal gland| bladder| blood| bone| bone mar	0.0013515	8.80857	0.0764107	8.68995	0.0806715	8.89536	0.0483971	0.0675891	0.921065	-1.0857	WT down vs UT	0.160739	1.06201	1.06201	anKB up vs UT	0.00641525	1.15302	1.15302	anKB up vs WT	14.4654	0.205219	0.0378318	1
33205	8180319	---		---	flmrna->unmapped	---	---		---	---	---	---	NM_174886.1 // --- // Homo sapiens TGFB-induced factor (TALE family homeobox) (TGIF), t	---	8180319	---	---	0	0	---	---	14	8180319	---	1.88807e-05	10.7622	0.015845	11.0913	0.034279	11.2409	0.0286223	4.22655e-05	1.25616	1.25616	WT up vs UT	2.61611e-06	1.39341	1.39341	anKB up vs UT	0.00645836	1.10926	1.10926	anKB up vs WT	47.7287	0.360019	0.0201147	1
23894	8094686	---		---	main	1	---		---	---	---	---	ENST00000459360 // ENSEMBL // ncrna:misc_RNA chromosome:GRCh37:4:39443285:39443384:1 ge	---	8094686	---	chr4	39443285	39443380	+	---	22	8094686	---	0.0217313	3.44228	0.131443	3.68827	0.0610718	3.4151	0.106656	0.0110375	1.18591	1.18591	WT up vs UT	0.725726	0.981338	-1.01902	anKB down vs UT	0.00647138	0.8275	-1.20846	anKB down vs WT	5.71768	0.143921	0.0671235	1
458	7892954	---		---	normgene->exon	---	---		---	---	---	---	--- // --- // pos_control // --- // --- // --- // --- // --- // ---	---	7892954	---	---	0	0	---	---	4	7892954	---	0.000110461	12.5489	0.0572002	12.3079	0.0413712	12.1531	0.072747	0.000465034	0.846178	-1.18178	WT down vs UT	1.42179e-05	0.760073	-1.31566	anKB down vs UT	0.00650002	0.898242	-1.11329	anKB down vs WT	29.6354	0.240024	0.021598	1
15809	8013486	NM_015276 // USP22 // ubiquitin specific peptidase 22 // 17p11.2 // 23326 /// ENST00000	USP22	NM_015276	main	1	NM_015276 // USP22 // ubiquitin specific peptidase 22 // 17p11.2 // 23326 /// ENST00000	USP22	NM_015276	NM_015276 // GO:0006511 // ubiquitin-dependent protein catabolic process // inferred fr	NM_015276 // GO:0000124 // SAGA complex // inferred from direct assay /// NM_015276 //	NM_015276 // GO:0003713 // transcription coactivator activity // inferred from direct a	NM_015276 // RefSeq // Homo sapiens ubiquitin specific peptidase 22 (USP22), mRNA. // c	---	8013486	ENST00000261497 // Pfam // IPR001607 // Zinc finger, UBP-type	chr17	20902910	20946352	-	NM_015276 // Q9UPT9 /// AB028986 // Q9UPT9	42	8013486	NM_015276 // Hs.462492 // adrenal gland| ascites| bladder| blood| bone| brain| cervix|	0.000108998	10.6161	0.017999	10.4119	0.0297658	10.2778	0.0551231	0.000539495	0.868017	-1.15205	WT down vs UT	1.57737e-05	0.79096	-1.26429	anKB down vs UT	0.00652517	0.911226	-1.09742	anKB down vs WT	29.7442	0.181048	0.0162315	1
609	7893107	---		---	normgene->intron	---	---		---	---	---	---	--- // --- // neg_control // --- // --- // --- // --- // --- // ---	---	7893107	---	---	0	0	---	---	4	7893107	---	0.0252656	3.37687	0.164358	3.42467	0.222056	2.94736	0.0903054	0.724678	1.03369	1.03369	WT up vs UT	0.0112215	0.742516	-1.34677	anKB down vs UT	0.00656197	0.718315	-1.39215	anKB down vs WT	5.39362	0.416694	0.206018	1
9814	7952132	NM_001164277 // SLC37A4 // solute carrier family 37 (glucose-6-phosphate transporter),	SLC37A4	NM_001164277	main	1	NM_001164277 // SLC37A4 // solute carrier family 37 (glucose-6-phosphate transporter),	SLC37A4	NM_001164277	NM_001164277 // GO:0006006 // glucose metabolic process // non-traceable author stateme	NM_001164277 // GO:0005783 // endoplasmic reticulum // non-traceable author statement	NM_001164277 // GO:0005215 // transporter activity // non-traceable author statement /	NM_001164277 // RefSeq // Homo sapiens solute carrier family 37 (glucose-6-phosphate tr	---	7952132	---	chr11	118895064	118901590	-	NM_001164277 // O43826 /// NM_001164280 // O43826 /// AB209026 // Q59GT3 /// AB209026 /	36	7952132	NM_001164277 // Hs.719203 // adrenal gland| ascites| bladder| blood| bone| bone marrow|	0.00433573	8.63375	0.058853	8.52763	0.00312815	8.28893	0.137574	0.144568	0.929082	-1.07633	WT down vs UT	0.000770386	0.787405	-1.26999	anKB down vs UT	0.00661947	0.847509	-1.17993	anKB down vs WT	10.0534	0.19489	0.0516944	1
20320	8058477	NM_003709 // KLF7 // Kruppel-like factor 7 (ubiquitous) // 2q32 // 8609 /// ENST0000030	KLF7	NM_003709	main	1	NM_003709 // KLF7 // Kruppel-like factor 7 (ubiquitous) // 2q32 // 8609 /// ENST0000030	KLF7	NM_003709	NM_003709 // GO:0006357 // regulation of transcription from RNA polymerase II promoter	NM_003709 // GO:0005622 // intracellular // inferred from electronic annotation /// NM	NM_003709 // GO:0003677 // DNA binding // inferred from electronic annotation /// NM_0	NM_003709 // RefSeq // Homo sapiens Kruppel-like factor 7 (ubiquitous) (KLF7), mRNA. //	---	8058477	---	chr2	207943794	208031970	-	BX537890 // Q7Z3H8	15	8058477	NM_003709 // Hs.471221 // adipose tissue| adrenal gland| bladder| blood| bone| bone mar	8.73307e-07	9.81937	0.0771727	10.6539	0.0246464	10.8849	0.100982	1.07542e-06	1.78325	1.78325	WT up vs UT	1.61975e-07	2.09298	2.09298	anKB up vs UT	0.00662761	1.17369	1.17369	anKB up vs WT	106.321	1.93203	0.0484577	1
25418	8109057	NM_001040433 // SPINK9 // serine peptidase inhibitor, Kazal type 9 // 5q32 // 643394 //	SPINK9	NM_001040433	main	1	NM_001040433 // SPINK9 // serine peptidase inhibitor, Kazal type 9 // 5q32 // 643394 //	SPINK9	NM_001040433	---	NM_001040433 // GO:0005576 // extracellular region // inferred from electronic annotati	NM_001040433 // GO:0004867 // serine-type endopeptidase inhibitor activity // inferred	NM_001040433 // RefSeq // Homo sapiens serine peptidase inhibitor, Kazal type 9 (SPINK9	---	8109057	---	chr5	147715122	147719412	+	AY396740 // Q5DT21	23	8109057	NM_001040433 // Hs.631798 // testis| germ cell tumor| adult /// ENST00000377906 // Hs.6	0.0341616	4.31017	0.133151	4.19359	0.0794649	4.55506	0.147481	0.274738	0.922372	-1.08416	WT down vs UT	0.0391391	1.185	1.185	anKB up vs UT	0.00663291	1.28473	1.28473	anKB up vs WT	4.77973	0.212644	0.118637	1
31866	8169598	NM_173798 // ZCCHC12 // zinc finger, CCHC domain containing 12 // Xq24 // 170261 /// EN	ZCCHC12	NM_173798	main	1	NM_173798 // ZCCHC12 // zinc finger, CCHC domain containing 12 // Xq24 // 170261 /// EN	ZCCHC12	NM_173798	NM_173798 // GO:0045449 // regulation of transcription // inferred from electronic anno	---	NM_173798 // GO:0003676 // nucleic acid binding // inferred from electronic annotation	NM_173798 // RefSeq // Homo sapiens zinc finger, CCHC domain containing 12 (ZCCHC12), m	---	8169598	---	chrX	117957746	117960931	+	NM_173798 // Q6PEW1 /// BC031241 // Q6PEW1	24	8169598	NM_173798 // Hs.21417 // brain| cervix| kidney| muscle| pituitary gland| testis| thyroi	0.00459753	5.19037	0.0549197	5.26209	0.0823104	5.46931	0.0450232	0.243825	1.05097	1.05097	WT up vs UT	0.00120447	1.2133	1.2133	anKB up vs UT	0.00663855	1.15446	1.15446	anKB up vs WT	9.86352	0.144255	0.0390004	1
19917	8053890	NM_020151 // STARD7 // StAR-related lipid transfer (START) domain containing 7 // 2q11.	STARD7	NM_020151	main	1	NM_020151 // STARD7 // StAR-related lipid transfer (START) domain containing 7 // 2q11.	STARD7	NM_020151	---	NM_020151 // GO:0005739 // mitochondrion // inferred from electronic annotation /// EN	---	NM_020151 // RefSeq // Homo sapiens StAR-related lipid transfer (START) domain containi	---	8053890	---	chr2	96850597	96874563	-	NM_020151 // B3KNN8 /// BC014274 // Q9NQZ5 /// BC014274 // B3KNN8	27	8053890	NM_020151 // Hs.469331 // adrenal gland| ascites| bladder| blood| bone| bone marrow| br	0.000207686	12.1253	0.0316469	11.979	0.0274236	11.8719	0.0539981	0.00110664	0.903557	-1.10674	WT down vs UT	2.60303e-05	0.838894	-1.19205	anKB down vs UT	0.00666798	0.928435	-1.07708	anKB down vs WT	24.8764	0.0974011	0.0104411	1
8960	7944401	NM_000190 // HMBS // hydroxymethylbilane synthase // 11q23.3 // 3145 /// NM_001024382 /	HMBS	NM_000190	main	1	NM_000190 // HMBS // hydroxymethylbilane synthase // 11q23.3 // 3145 /// NM_001024382 /	HMBS	NM_000190	NM_000190 // GO:0006783 // heme biosynthetic process // inferred by curator /// NM_000	NM_000190 // GO:0000793 // condensed chromosome // inferred from electronic annotation	NM_000190 // GO:0004418 // hydroxymethylbilane synthase activity // inferred from direc	NM_000190 // RefSeq // Homo sapiens hydroxymethylbilane synthase (HMBS), transcript var	NM_001024382 // GenMAPP // Heme_Biosynthesis /// BC019323 // GenMAPP // Heme_Biosynthes	7944401	---	chr11	118955587	118964259	+	NM_001024382 // P08397 /// BC019323 // P08397	33	7944401	NM_000190 // Hs.82609 // adrenal gland| ascites| blood| bone| bone marrow| brain| cervi	0.00719608	8.94431	0.0504398	8.85699	0.0455483	8.56766	0.122188	0.305167	0.941269	-1.0624	WT down vs UT	0.00149164	0.770223	-1.29833	anKB down vs UT	0.00668575	0.818282	-1.22207	anKB down vs WT	8.50016	0.243015	0.0762385	1
23223	8087883	NR_029677 // MIR135A1 // microRNA 135a-1 // 3p21.1 // 406925	MIR135A1	NR_029677	main	1	NR_029677 // MIR135A1 // microRNA 135a-1 // 3p21.1 // 406925	MIR135A1	NR_029677	---	---	---	NR_029677 // RefSeq // Homo sapiens microRNA 135a-1 (MIR135A1), microRNA. // chr3 // 10	---	8087883	---	chr3	52328235	52328324	-	---	25	8087883	---	0.015045	4.88238	0.0478607	5.12845	0.0874418	4.90257	0.114923	0.00422651	1.18597	1.18597	WT up vs UT	0.754006	1.0141	1.0141	anKB up vs UT	0.0067115	0.855076	-1.16949	anKB down vs WT	6.5606	0.114481	0.0465326	1
16432	8019796	NM_002359 // MAFG // v-maf musculoaponeurotic fibrosarcoma oncogene homolog G (avian) /	MAFG	NM_002359	main	3	NM_002359 // MAFG // v-maf musculoaponeurotic fibrosarcoma oncogene homolog G (avian) /	MAFG	NM_002359	NM_002359 // GO:0001701 // in utero embryonic development // inferred from electronic a	NM_002359 // GO:0005634 // nucleus // inferred from electronic annotation /// NM_03271	NM_002359 // GO:0003700 // sequence-specific DNA binding transcription factor activity	NM_002359 // RefSeq // Homo sapiens v-maf musculoaponeurotic fibrosarcoma oncogene homo	---	8019796	---	chr17	79876146	79877565	-	NM_032711 // O15525	23	8019796	NM_002359 // Hs.252229 // adipose tissue| ascites| bladder| blood| bone| bone marrow| b	0.000714548	9.57316	0.0434511	9.68057	0.0241406	9.78938	0.0304857	0.00727083	1.07729	1.07729	WT up vs UT	9.3262e-05	1.16168	1.16168	anKB up vs UT	0.00679336	1.07834	1.07834	anKB up vs WT	17.4776	0.0711035	0.0108487	1
25464	8109563	NM_001099287 // NIPAL4 // NIPA-like domain containing 4 // 5q33.3 // 348938 /// NM_0011	NIPAL4	NM_001099287	main	1	NM_001099287 // NIPAL4 // NIPA-like domain containing 4 // 5q33.3 // 348938 /// NM_0011	NIPAL4	NM_001099287	NM_001099287 // GO:0006811 // ion transport // inferred from electronic annotation ///	NM_001099287 // GO:0016020 // membrane // inferred from electronic annotation /// NM_0	NM_001099287 // GO:0004872 // receptor activity // inferred from electronic annotation	NM_001099287 // RefSeq // Homo sapiens NIPA-like domain containing 4 (NIPAL4), transcri	---	8109563	NM_001172292 // Pfam // IPR000620 // Protein of unknown function DUF6, transmembrane	chr5	156887220	156901724	+	NM_001099287 // Q0D2K0 /// NM_001172292 // Q0D2K0 /// AK296972 // Q0D2K0	32	8109563	NM_001099287 // Hs.4285 // bladder| blood| brain| embryonic tissue| heart| kidney| mout	1.5459e-07	7.55335	0.103654	9.68935	0.0484142	10.1383	0.268307	1.33466e-07	4.39544	4.39544	WT up vs UT	2.9903e-08	5.99992	5.99992	anKB up vs UT	0.00685399	1.36503	1.36503	anKB up vs WT	165.506	11.5004	0.185297	1
20217	8056977	NM_006164 // NFE2L2 // nuclear factor (erythroid-derived 2)-like 2 // 2q31 // 4780 ///	NFE2L2	NM_006164	main	1	NM_006164 // NFE2L2 // nuclear factor (erythroid-derived 2)-like 2 // 2q31 // 4780 ///	NFE2L2	NM_006164	NM_006164 // GO:0006366 // transcription from RNA polymerase II promoter // traceable a	NM_006164 // GO:0005634 // nucleus // inferred from electronic annotation /// NM_00616	NM_006164 // GO:0003700 // sequence-specific DNA binding transcription factor activity	NM_006164 // RefSeq // Homo sapiens nuclear factor (erythroid-derived 2)-like 2 (NFE2L2	---	8056977	HM446346 // Pfam // IPR011700 // Basic leucine zipper /// GENSCAN00000005332 // Pfam //	chr2	178095036	178129417	-	NM_006164 // Q16236 /// NM_001145412 // Q16236 /// NM_001145413 // Q16236 /// BC011558	31	8056977	NM_006164 // Hs.724456 // adipose tissue| adrenal gland| ascites| bladder| blood| bone|	1.56284e-05	12.6015	0.01	12.7857	0.0246266	12.8721	0.0197018	5.74162e-05	1.1362	1.1362	WT up vs UT	3.35635e-06	1.20633	1.20633	anKB up vs UT	0.00685962	1.06173	1.06173	anKB up vs WT	50.1812	0.12923	0.00686737	1
30290	8154777	---		---	main	1	---		---	---	---	---	ENST00000516415 // ENSEMBL // ncrna:snRNA chromosome:GRCh37:9:33174168:33174293:1 gene:	---	8154777	---	chr9	33174167	33174295	+	---	25	8154777	---	0.0063792	4.32586	0.203299	4.44399	0.0729692	4.77947	0.0598794	0.239517	1.08533	1.08533	WT up vs UT	0.00122481	1.36947	1.36947	anKB up vs UT	0.00689222	1.2618	1.2618	anKB up vs WT	8.85207	0.344223	0.103696	1
4920	7903980	NM_174896 // C1orf162 // chromosome 1 open reading frame 162 // 1p13.2 // 128346 /// EN	C1orf162	NM_174896	main	1	NM_174896 // C1orf162 // chromosome 1 open reading frame 162 // 1p13.2 // 128346 /// EN	C1orf162	NM_174896	---	NM_174896 // GO:0016020 // membrane // inferred from electronic annotation /// NM_1748	---	NM_174896 // RefSeq // Homo sapiens chromosome 1 open reading frame 162 (C1orf162), mRN	---	7903980	---	chr1	112016414	112021134	+	BC017973 // Q8NEQ5	24	7903980	NM_174896 // Hs.288010 // blood| brain| connective tissue| embryonic tissue| heart| int	0.00015944	11.8048	0.0610526	11.5767	0.0140316	11.4214	0.0808736	0.000730973	0.853766	-1.17128	WT down vs UT	2.00537e-05	0.766634	-1.3044	anKB down vs UT	0.00691463	0.897944	-1.11365	anKB down vs WT	26.7781	0.223422	0.0222493	1
27730	8131339	NM_003088 // FSCN1 // fascin homolog 1, actin-bundling protein (Strongylocentrotus purp	FSCN1	NM_003088	main	1	NM_003088 // FSCN1 // fascin homolog 1, actin-bundling protein (Strongylocentrotus purp	FSCN1	NM_003088	NM_003088 // GO:0008283 // cell proliferation // traceable author statement /// NM_003	NM_003088 // GO:0005737 // cytoplasm // inferred from electronic annotation /// NM_003	NM_003088 // GO:0005515 // protein binding // inferred from physical interaction /// N	NM_003088 // RefSeq // Homo sapiens fascin homolog 1, actin-bundling protein (Strongylo	---	8131339	---	chr7	5632454	5646286	+	NM_003088 // Q16658 /// NM_003088 // B3KTA3 /// NM_003088 // Q96IH1 /// U03057 // Q1665	18	8131339	NM_003088 // Hs.118400 // adrenal gland| bladder| blood| bone| bone marrow| brain| cerv	0.000188312	11.0905	0.0590957	11.3002	0.0531114	11.4546	0.0663694	0.00119885	1.15641	1.15641	WT up vs UT	2.81058e-05	1.28702	1.28702	anKB up vs UT	0.00692825	1.11294	1.11294	anKB up vs WT	25.5662	0.210917	0.0219995	1
24978	8104601	NM_006317 // BASP1 // brain abundant, membrane attached signal protein 1 // 5p15.1 // 1	BASP1	NM_006317	main	1	NM_006317 // BASP1 // brain abundant, membrane attached signal protein 1 // 5p15.1 // 1	BASP1	NM_006317	NM_006317 // GO:0032582 // negative regulation of gene-specific transcription // inferr	NM_006317 // GO:0005634 // nucleus // inferred from direct assay /// NM_006317 // GO:0	NM_006317 // GO:0003714 // transcription corepressor activity // inferred from mutant p	NM_006317 // RefSeq // Homo sapiens brain abundant, membrane attached signal protein 1	---	8104601	---	chr5	17217750	17276943	+	BC000518 // P80723	27	8104601	NM_006317 // Hs.201641 // bladder| blood| bone| bone marrow| brain| cervix| connective	9.24467e-07	11.6965	0.0398739	12.1588	0.0165599	12.285	0.062252	1.04195e-06	1.37779	1.37779	WT up vs UT	1.60624e-07	1.50377	1.50377	anKB up vs UT	0.00698419	1.09143	1.09143	anKB up vs WT	104.777	0.579676	0.0147532	1
30411	8155707	NM_004817 // TJP2 // tight junction protein 2 (zona occludens 2) // 9q13-q21 // 9414 //	TJP2	NM_004817	main	1	NM_004817 // TJP2 // tight junction protein 2 (zona occludens 2) // 9q13-q21 // 9414 //	TJP2	NM_004817	NM_004817 // GO:0010033 // response to organic substance // inferred from electronic an	NM_004817 // GO:0005634 // nucleus // inferred from electronic annotation /// NM_00481	NM_004817 // GO:0004385 // guanylate kinase activity // traceable author statement ///	NM_004817 // RefSeq // Homo sapiens tight junction protein 2 (zona occludens 2) (TJP2),	---	8155707	ENST00000377245 // Pfam // IPR001452 // Src homology-3 /// ENST00000377245 // Pfam // I	chr9	71766562	71870120	+	NM_004817 // Q9UDY2 /// NM_201629 // Q9UDY2 /// BC027592 // Q9UDY2 /// L27476 // Q9UDY2	33	8155707	NM_004817 // Hs.50382 // adrenal gland| ascites| bladder| blood| bone| brain| cervix| c	6.23731e-07	9.69193	0.0661636	10.6601	0.0662541	10.9136	0.132782	7.66786e-07	1.95637	1.95637	WT up vs UT	1.2607e-07	2.33214	2.33214	anKB up vs UT	0.00705669	1.19208	1.19208	anKB up vs WT	115.913	2.59647	0.0597341	1
12901	7982552	NM_152453 // TMCO5A // transmembrane and coiled-coil domains 5A // 15q14 // 145942 ///	TMCO5A	NM_152453	main	1	NM_152453 // TMCO5A // transmembrane and coiled-coil domains 5A // 15q14 // 145942 ///	TMCO5A	NM_152453	---	NM_152453 // GO:0016020 // membrane // inferred from electronic annotation /// NM_1524	---	NM_152453 // RefSeq // Homo sapiens transmembrane and coiled-coil domains 5A (TMCO5A),	---	7982552	---	chr15	38227457	38243623	+	BC029221 // Q8N6Q1	31	7982552	NM_152453 // Hs.179646 // brain| pharynx| testis| germ cell tumor| normal| fetus| adult	0.0111658	3.72636	0.0333205	3.73134	0.0346454	3.87861	0.05298	0.906223	1.00346	1.00346	WT up vs UT	0.00592694	1.1113	1.1113	anKB up vs UT	0.00706541	1.10747	1.10747	anKB up vs WT	7.30251	0.0552417	0.0201727	1
19803	8052940	NM_020459 // PAIP2B // poly(A) binding protein interacting protein 2B // 2p13.3 // 4009	PAIP2B	NM_020459	main	1	NM_020459 // PAIP2B // poly(A) binding protein interacting protein 2B // 2p13.3 // 4009	PAIP2B	NM_020459	NM_020459 // GO:0045947 // negative regulation of translational initiation // inferred	NM_020459 // GO:0005737 // cytoplasm // inferred by curator /// ENST00000244221 // GO:	NM_020459 // GO:0000900 // translation repressor activity, nucleic acid binding // infe	NM_020459 // RefSeq // Homo sapiens poly(A) binding protein interacting protein 2B (PAI	---	8052940	ENST00000244221 // Pfam // IPR009818 // Ataxin-2, C-terminal	chr2	71409869	71454213	-	NM_020459 // Q9ULR5	25	8052940	NM_020459 // Hs.416735 // brain| connective tissue| embryonic tissue| eye| heart| intes	0.00401736	5.42158	0.132015	5.57412	0.0987935	5.86475	0.0742162	0.0966506	1.11152	1.11152	WT up vs UT	0.000596723	1.35958	1.35958	anKB up vs UT	0.00713553	1.22317	1.22317	anKB up vs WT	10.3046	0.304723	0.0788574	1
11557	7970441	NM_004004 // GJB2 // gap junction protein, beta 2, 26kDa // 13q11-q12 // 2706 /// ENST0	GJB2	NM_004004	main	1	NM_004004 // GJB2 // gap junction protein, beta 2, 26kDa // 13q11-q12 // 2706 /// ENST0	GJB2	NM_004004	NM_004004 // GO:0006810 // transport // traceable author statement /// NM_004004 // GO	NM_004004 // GO:0005793 // ER-Golgi intermediate compartment // not recorded /// NM_00	NM_004004 // GO:0005243 // gap junction channel activity // inferred from electronic an	NM_004004 // RefSeq // Homo sapiens gap junction protein, beta 2, 26kDa (GJB2), mRNA. /	M86849 // GenMAPP // Calcium_regulation_in_cardiac_cells	7970441	---	chr13	20761609	20767055	-	NM_004004 // B2R914 /// M86849 // P29033	32	7970441	NM_004004 // Hs.524894 // brain| connective tissue| ear| esophagus| eye| heart| intesti	1.94449e-05	9.08511	0.0994937	9.6803	0.0415764	9.95017	0.0446041	4.78145e-05	1.51067	1.51067	WT up vs UT	2.99952e-06	1.82142	1.82142	anKB up vs UT	0.0071688	1.2057	1.2057	anKB up vs WT	47.357	1.20973	0.06812	1
6640	7921364	NM_001004477 // OR10X1 // olfactory receptor, family 10, subfamily X, member 1 // 1q23.	OR10X1	NM_001004477	main	1	NM_001004477 // OR10X1 // olfactory receptor, family 10, subfamily X, member 1 // 1q23.	OR10X1	NM_001004477	NM_001004477 // GO:0007608 // sensory perception of smell // inferred from electronic a	NM_001004477 // GO:0005886 // plasma membrane // inferred from electronic annotation /	NM_001004477 // GO:0004872 // receptor activity // inferred from electronic annotation	NM_001004477 // RefSeq // Homo sapiens olfactory receptor, family 10, subfamily X, memb	---	7921364	---	chr1	158548709	158549689	-	---	26	7921364	NM_001004477 // Hs.553589 // --- /// ENST00000368150 // Hs.553589 // --- /// ENST000003	0.0156144	3.14024	0.049744	3.12114	0.0740747	3.33463	0.1004	0.756966	0.986846	-1.01333	WT down vs UT	0.0115424	1.14424	1.14424	anKB up vs UT	0.00719456	1.1595	1.1595	anKB up vs WT	6.47194	0.103612	0.042692	1
1609	7894110	---		---	normgene->exon	---	---		---	---	---	---	--- // --- // pos_control // --- // --- // --- // --- // --- // ---	---	7894110	---	---	0	0	---	---	4	7894110	---	4.566e-05	12.328	0.0308884	12.615	0.0613985	12.7641	0.0491956	0.0001273	1.22009	1.22009	WT up vs UT	6.10603e-06	1.35286	1.35286	anKB up vs UT	0.0072771	1.10882	1.10882	anKB up vs WT	37.6895	0.295274	0.0208917	1
29020	8143417	NM_004333 // BRAF // v-raf murine sarcoma viral oncogene homolog B1 // 7q34 // 673 ///	BRAF	NM_004333	main	1	NM_004333 // BRAF // v-raf murine sarcoma viral oncogene homolog B1 // 7q34 // 673 ///	BRAF	NM_004333	NM_004333 // GO:0000165 // MAPKKK cascade // inferred from electronic annotation /// N	NM_004333 // GO:0005625 // soluble fraction // inferred from electronic annotation ///	NM_004333 // GO:0000166 // nucleotide binding // inferred from electronic annotation /	NM_004333 // RefSeq // Homo sapiens v-raf murine sarcoma viral oncogene homolog B1 (BRA	M95712 // GenMAPP // MAPK_Cascade	8143417	ENST00000479537 // Pfam // IPR001245 // Tyrosine protein kinase /// ENST00000479537 //	chr7	140434282	140624564	-	M95712 // P15056	35	8143417	NM_004333 // Hs.550061 // adipose tissue| ascites| blood| brain| cervix| connective tis	6.43404e-06	9.51175	0.0139188	10.0101	0.0324264	10.1974	0.103473	1.24171e-05	1.41258	1.41258	WT up vs UT	1.11353e-06	1.60841	1.60841	anKB up vs UT	0.00727989	1.13863	1.13863	anKB up vs WT	63.3783	0.784513	0.0330087	1
15314	8007902	---		---	main	1	---		---	---	---	---	ENST00000387974 // ENSEMBL // ncrna:snRNA chromosome:GRCh37:17:44998490:44998615:1 gene	---	8007902	---	chr17	44998490	44998614	+	---	23	8007902	---	0.00392245	3.71167	0.141428	3.7968	0.127697	4.10181	0.0283541	0.34822	1.06078	1.06078	WT up vs UT	0.00183386	1.31052	1.31052	anKB up vs UT	0.00729151	1.23543	1.23543	anKB up vs WT	10.3843	0.341058	0.0875826	1
3184	7895697	---		---	normgene->exon	---	---		---	---	---	---	--- // --- // pos_control // --- // --- // --- // --- // --- // ---	---	7895697	---	---	0	0	---	---	4	7895697	---	0.00102182	12.6053	0.0518771	12.4337	0.0738328	12.2476	0.0691215	0.0109647	0.887817	-1.12636	WT down vs UT	0.000129191	0.780381	-1.28143	anKB down vs UT	0.00729215	0.878988	-1.13767	anKB down vs WT	15.7283	0.192285	0.032601	1
3061	7895574	---		---	normgene->exon	---	---		---	---	---	---	--- // --- // pos_control // --- // --- // --- // --- // --- // ---	---	7895574	---	---	0	0	---	---	4	7895574	---	4.70139e-05	11.0455	0.0585626	11.3754	0.0488224	11.5475	0.0411013	0.000133287	1.25686	1.25686	WT up vs UT	6.331e-06	1.41616	1.41616	anKB up vs UT	0.00732941	1.12675	1.12675	anKB up vs WT	37.3937	0.392078	0.0279604	1
4291	7897561	NM_015074 // KIF1B // kinesin family member 1B // 1p36.2 // 23095 /// NM_183416 // KIF1	KIF1B	NM_015074	main	1	NM_015074 // KIF1B // kinesin family member 1B // 1p36.2 // 23095 /// NM_183416 // KIF1	KIF1B	NM_015074	NM_015074 // GO:0006915 // apoptosis // inferred from electronic annotation /// NM_015	NM_015074 // GO:0005737 // cytoplasm // inferred from electronic annotation /// NM_015	NM_015074 // GO:0000166 // nucleotide binding // inferred from electronic annotation /	NM_015074 // RefSeq // Homo sapiens kinesin family member 1B (KIF1B), transcript varian	---	7897561	---	chr1	10270826	10441661	+	NM_015074 // O60333 /// AB017133 // O60333	67	7897561	NM_015074 // Hs.97858 // adrenal gland| ascites| blood| bone| bone marrow| brain| cervi	0.0115184	10.5497	0.0212386	10.589	0.0663571	10.7777	0.107882	0.479321	1.02761	1.02761	WT up vs UT	0.00259426	1.17126	1.17126	anKB up vs UT	0.0073562	1.13979	1.13979	anKB up vs WT	7.22257	0.0911663	0.0336598	1
10407	7958019	NM_018370 // DRAM1 // DNA-damage regulated autophagy modulator 1 // 12q23.2 // 55332 //	DRAM1	NM_018370	main	1	NM_018370 // DRAM1 // DNA-damage regulated autophagy modulator 1 // 12q23.2 // 55332 //	DRAM1	NM_018370	NM_018370 // GO:0006914 // autophagy // inferred from electronic annotation /// NM_018	NM_018370 // GO:0005765 // lysosomal membrane // inferred from electronic annotation /	---	NM_018370 // RefSeq // Homo sapiens DNA-damage regulated autophagy modulator 1 (DRAM1),	---	7958019	---	chr12	102271105	102317401	+	NM_018370 // Q8N682 /// NM_018370 // B3KT44 /// BC018435 // Q8N682	29	7958019	NM_018370 // Hs.525634 // adipose tissue| bladder| blood| bone| bone marrow| brain| cer	0.000372436	11.5604	0.0642164	11.8186	0.0150673	12.0315	0.113099	0.00253942	1.19601	1.19601	WT up vs UT	4.84336e-05	1.3862	1.3862	anKB up vs UT	0.00736184	1.15903	1.15903	anKB up vs WT	21.0946	0.338857	0.0428366	1
14289	7997712	NM_002163 // IRF8 // interferon regulatory factor 8 // 16q24.1 // 3394 /// ENST00000268	IRF8	NM_002163	main	1	NM_002163 // IRF8 // interferon regulatory factor 8 // 16q24.1 // 3394 /// ENST00000268	IRF8	NM_002163	NM_002163 // GO:0000122 // negative regulation of transcription from RNA polymerase II	NM_002163 // GO:0005634 // nucleus // inferred from electronic annotation /// ENST0000	NM_002163 // GO:0003677 // DNA binding // inferred from electronic annotation /// NM_0	NM_002163 // RefSeq // Homo sapiens interferon regulatory factor 8 (IRF8), mRNA. // chr	---	7997712	---	chr16	85932771	85956212	+	BC126247 // Q02556	30	7997712	NM_002163 // Hs.137427 // ascites| blood| brain| connective tissue| embryonic tissue| i	1.53822e-09	10.898	0.0281142	12.1991	0.0236783	12.3415	0.0484387	8.64944e-10	2.46407	2.46407	WT up vs UT	3.7866e-10	2.71975	2.71975	anKB up vs UT	0.00736348	1.10376	1.10376	anKB up vs WT	530.388	3.81303	0.019171	1
24535	8100532	NM_032313 // C4orf14 // chromosome 4 open reading frame 14 // 4q12 // 84273 /// ENST000	C4orf14	NM_032313	main	1	NM_032313 // C4orf14 // chromosome 4 open reading frame 14 // 4q12 // 84273 /// ENST000	C4orf14	NM_032313	---	NM_032313 // GO:0005739 // mitochondrion // inferred from electronic annotation /// NM	---	NM_032313 // RefSeq // Homo sapiens chromosome 4 open reading frame 14 (C4orf14), mRNA.	---	8100532	ENST00000264230 // Pfam // IPR002917 // GTP-binding protein, HSR1-related	chr4	57829516	57844989	-	NM_032313 // Q8NC60 /// AK128696 // B3KY51 /// AK128696 // Q8NC60	29	8100532	NM_032313 // Hs.8715 // adrenal gland| ascites| bladder| blood| bone| bone marrow| brai	0.0012172	9.60323	0.0466093	9.34408	0.0234439	9.48832	0.0512454	0.000212343	0.835576	-1.19678	WT down vs UT	0.0221023	0.92344	-1.08291	anKB down vs UT	0.0074624	1.10515	1.10515	anKB up vs WT	14.9278	0.110641	0.0197646	1
3792	7896310	---		---	normgene->exon	---	---		---	---	---	---	--- // --- // pos_control // --- // --- // --- // --- // --- // ---	---	7896310	---	---	0	0	---	---	4	7896310	---	0.000245955	12.0658	0.0304769	11.8917	0.0281528	11.7618	0.0680451	0.00142407	0.886335	-1.12824	WT down vs UT	3.30162e-05	0.809995	-1.23457	anKB down vs UT	0.00746386	0.913871	-1.09425	anKB down vs WT	23.724	0.14269	0.0160389	1
16152	8016745	NM_001130528 // SPAG9 // sperm associated antigen 9 // 17q21.33 // 9043 /// NM_003971 /	SPAG9	NM_001130528	main	1	NM_001130528 // SPAG9 // sperm associated antigen 9 // 17q21.33 // 9043 /// NM_003971 /	SPAG9	NM_001130528	NM_001130528 // GO:0007283 // spermatogenesis // traceable author statement /// NM_001	NM_001130528 // GO:0001669 // acrosomal vesicle // inferred from electronic annotation	NM_001130528 // GO:0005515 // protein binding // inferred from physical interaction //	NM_001130528 // RefSeq // Homo sapiens sperm associated antigen 9 (SPAG9), transcript v	---	8016745	---	chr17	49041282	49198204	-	NM_001130528 // O60271 /// NM_001130528 // Q7Z5Q8 /// NM_003971 // O60271 /// NM_003971	47	8016745	NM_001130528 // Hs.463439 // adrenal gland| ascites| bladder| blood| bone| bone marrow|	1.62598e-05	11.6511	0.0182036	11.9243	0.0753035	12.0436	0.0143757	3.87547e-05	1.20844	1.20844	WT up vs UT	2.62349e-06	1.31261	1.31261	anKB up vs UT	0.00748407	1.08621	1.08621	anKB up vs WT	49.6577	0.252017	0.0135336	1
11258	7967304	NR_036435 // RSRC2 // arginine/serine-rich coiled-coil 2 // 12q24.31 // 65117 /// NR_03	RSRC2	NR_036435	main	1	NR_036435 // RSRC2 // arginine/serine-rich coiled-coil 2 // 12q24.31 // 65117 /// NR_03	RSRC2	NR_036435	---	---	---	NR_036435 // RefSeq // Homo sapiens arginine/serine-rich coiled-coil 2 (RSRC2), transcr	---	7967304	---	chr12	122989273	123011547	-	NR_036435 // Q7L4I2 /// NR_036434 // Q7L4I2 /// NR_036436 // Q7L4I2 /// NM_023012 // Q7	35	7967304	NR_036435 // Hs.432996 // adipose tissue| adrenal gland| ascites| bladder| blood| bone|	6.80128e-06	9.58758	0.0347438	10.1854	0.094331	10.411	0.1088	1.34046e-05	1.51342	1.51342	WT up vs UT	1.19541e-06	1.76958	1.76958	anKB up vs UT	0.0075243	1.16926	1.16926	anKB up vs WT	62.4643	1.13596	0.0484953	1
2469	7894980	---		---	normgene->exon	---	---		---	---	---	---	--- // --- // pos_control // --- // --- // --- // --- // --- // ---	---	7894980	---	---	0	0	---	---	4	7894980	---	0.0184342	7.71245	0.0482399	7.66934	0.220678	7.13613	0.031729	0.781485	0.97056	-1.03033	WT down vs UT	0.00498006	0.670672	-1.49104	anKB down vs UT	0.00752655	0.691016	-1.44714	anKB down vs WT	6.08547	0.61834	0.270958	1
25941	8113914	NM_133372 // FNIP1 // folliculin interacting protein 1 // 5q23.3 // 96459 /// NM_001008	FNIP1	NM_133372	main	1	NM_133372 // FNIP1 // folliculin interacting protein 1 // 5q23.3 // 96459 /// NM_001008	FNIP1	NM_133372	---	NM_133372 // GO:0005737 // cytoplasm // inferred from electronic annotation /// NM_001	---	NM_133372 // RefSeq // Homo sapiens folliculin interacting protein 1 (FNIP1), transcrip	---	8113914	---	chr5	130977407	131132717	-	NM_133372 // Q68DF6 /// NM_133372 // Q8TF40 /// NM_133372 // B3KX44 /// NM_001008738 //	28	8113914	NM_133372 // Hs.591273 // adipose tissue| ascites| bladder| blood| bone| bone marrow| b	0.00118904	10.7159	0.0560821	10.9094	0.0484451	11.1812	0.168184	0.0358883	1.14353	1.14353	WT up vs UT	0.000303595	1.38065	1.38065	anKB up vs UT	0.00763885	1.20735	1.20735	anKB up vs WT	15.0329	0.399305	0.0708323	1
33203	8180317	---		---	flmrna->unmapped	---	---		---	---	---	---	NM_173210.1 // --- // Homo sapiens TGFB-induced factor (TALE family homeobox) (TGIF), t	---	8180317	---	---	0	0	---	---	14	8180317	---	1.32263e-05	10.7403	0.018935	11.1127	0.0405568	11.2659	0.043991	2.5913e-05	1.2945	1.2945	WT up vs UT	1.96934e-06	1.43953	1.43953	anKB up vs UT	0.0076521	1.11204	1.11204	anKB up vs WT	52.4445	0.442779	0.0225141	1
10343	7957433	NM_032165 // LRRIQ1 // leucine-rich repeats and IQ motif containing 1 // 12q21.31 // 84	LRRIQ1	NM_032165	main	1	NM_032165 // LRRIQ1 // leucine-rich repeats and IQ motif containing 1 // 12q21.31 // 84	LRRIQ1	NM_032165	---	---	NM_032165 // GO:0005515 // protein binding // inferred from electronic annotation ///	NM_032165 // RefSeq // Homo sapiens leucine-rich repeats and IQ motif containing 1 (LRR	---	7957433	ENST00000256007 // Pfam // IPR000048 // IQ calmodulin-binding region	chr12	85430099	85518636	+	NM_032165 // Q96JM4 /// NM_001079910 // Q96JM4 /// BC093088 // Q96JM4	26	7957433	NM_032165 // Hs.402200 // brain| connective tissue| embryonic tissue| kidney| lung| mam	0.0230543	3.56165	0.0747298	3.52784	0.134182	3.75586	0.0212143	0.614383	0.976836	-1.02371	WT down vs UT	0.0167987	1.14409	1.14409	anKB up vs UT	0.00767878	1.17122	1.17122	anKB up vs WT	5.58916	0.104661	0.0499353	1
28891	8142087	NM_020725 // ATXN7L1 // ataxin 7-like 1 // 7q22.3 // 222255 /// NM_138495 // ATXN7L1 //	ATXN7L1	NM_020725	main	1	NM_020725 // ATXN7L1 // ataxin 7-like 1 // 7q22.3 // 222255 /// NM_138495 // ATXN7L1 //	ATXN7L1	NM_020725	---	---	---	NM_020725 // RefSeq // Homo sapiens ataxin 7-like 1 (ATXN7L1), transcript variant 1, mR	---	8142087	---	chr7	105248299	105264714	-	NM_020725 // Q9ULK2 /// NM_020725 // Q8N7W9 /// NM_138495 // Q9ULK2 /// NM_138495 // Q8	51	8142087	NM_020725 // Hs.489603 // adrenal gland| bladder| bone| bone marrow| brain| cervix| con	8.99727e-07	8.51376	0.0341796	9.67209	0.0579945	10.0155	0.197831	2.25277e-06	2.23199	2.23199	WT up vs UT	3.05352e-07	2.83181	2.83181	anKB up vs UT	0.0076828	1.26874	1.26874	anKB up vs WT	105.51	4.48189	0.113275	1
3008	7895521	---		---	normgene->exon	---	---		---	---	---	---	--- // --- // pos_control // --- // --- // --- // --- // --- // ---	---	7895521	---	---	0	0	---	---	4	7895521	---	0.0474323	10.2584	0.0411132	10.1151	0.109849	10.3862	0.139299	0.0989945	0.905457	-1.10441	WT down vs UT	0.134759	1.09258	1.09258	anKB up vs UT	0.0077349	1.20666	1.20666	anKB up vs WT	4.16106	0.110387	0.0707428	1
3622	7896140	---		---	normgene->exon	---	---		---	---	---	---	--- // --- // pos_control // --- // --- // --- // --- // --- // ---	---	7896140	---	---	0	0	---	---	1	7896140	---	0.00493583	11.3831	0.0879666	11.2513	0.0988296	10.9317	0.175784	0.183842	0.912708	-1.09564	WT down vs UT	0.00107545	0.731336	-1.36736	anKB down vs UT	0.00775107	0.801282	-1.248	anKB down vs WT	9.63722	0.355871	0.0984713	1
6545	7920249	NM_001045479 // S100A7L2 // S100 calcium binding protein A7-like 2 // 1q21.3 // 645922	S100A7L2	NM_001045479	main	1	NM_001045479 // S100A7L2 // S100 calcium binding protein A7-like 2 // 1q21.3 // 645922	S100A7L2	NM_001045479	---	---	NM_001045479 // GO:0005509 // calcium ion binding // inferred from electronic annotatio	NM_001045479 // RefSeq // Homo sapiens S100 calcium binding protein A7-like 2 (S100A7L2	---	7920249	---	chr1	153409471	153412503	-	---	26	7920249	NM_001045479 // Hs.647713 // --- /// ENST00000368725 // Hs.647713 // --- /// ENST000003	0.0172925	4.20586	0.0996562	4.45778	0.035307	4.22591	0.100557	0.00503381	1.19079	1.19079	WT up vs UT	0.768433	1.01399	1.01399	anKB up vs UT	0.00780975	0.851532	-1.17435	anKB down vs WT	6.23243	0.121475	0.0519754	1
21108	8066431	NM_000022 // ADA // adenosine deaminase // 20q13.12 // 100 /// ENST00000372874 // ADA /	ADA	NM_000022	main	1	NM_000022 // ADA // adenosine deaminase // 20q13.12 // 100 /// ENST00000372874 // ADA /	ADA	NM_000022	NM_000022 // GO:0001666 // response to hypoxia // inferred from direct assay /// NM_00	NM_000022 // GO:0005615 // extracellular space // inferred from electronic annotation	NM_000022 // GO:0001883 // purine nucleoside binding // inferred from electronic annota	NM_000022 // RefSeq // Homo sapiens adenosine deaminase (ADA), mRNA. // chr20 // 100 //	---	8066431	---	chr20	43248163	43280383	-	NM_000022 // P00813 /// BC040226 // P00813	26	8066431	NM_000022 // Hs.654536 // blood| bone| bone marrow| brain| cervix| connective tissue| e	2.20698e-05	10.1222	0.121226	10.9907	0.133186	11.3943	0.184746	6.48639e-05	1.82576	1.82576	WT up vs UT	3.90795e-06	2.4151	2.4151	anKB up vs UT	0.00787294	1.32279	1.32279	anKB up vs WT	45.7895	2.71236	0.157961	1
18956	8044225	NM_006588 // SULT1C4 // sulfotransferase family, cytosolic, 1C, member 4 // 2q12.3 // 2	SULT1C4	NM_006588	main	1	NM_006588 // SULT1C4 // sulfotransferase family, cytosolic, 1C, member 4 // 2q12.3 // 2	SULT1C4	NM_006588	NM_006588 // GO:0051923 // sulfation // inferred from direct assay /// ENST00000272452	NM_006588 // GO:0005575 // cellular_component // no biological data available /// NM_0	NM_006588 // GO:0008146 // sulfotransferase activity // inferred from direct assay ///	NM_006588 // RefSeq // Homo sapiens sulfotransferase family, cytosolic, 1C, member 4 (S	---	8044225	---	chr2	108994367	109004505	+	BC058861 // Q6PD90	24	8044225	NM_006588 // Hs.312644 // adipose tissue| brain| connective tissue| embryonic tissue| h	0.0323344	3.68696	0.0814549	3.65173	0.0729284	3.92865	0.0866646	0.666497	0.975877	-1.02472	WT down vs UT	0.0153727	1.18238	1.18238	anKB up vs UT	0.00788881	1.21161	1.21161	anKB up vs WT	4.88826	0.13643	0.0744262	1
8375	7938834	NM_182964 // NAV2 // neuron navigator 2 // 11p15.1 // 89797 /// NM_145117 // NAV2 // ne	NAV2	NM_182964	main	1	NM_182964 // NAV2 // neuron navigator 2 // 11p15.1 // 89797 /// NM_145117 // NAV2 // ne	NAV2	NM_182964	NM_182964 // GO:0007399 // nervous system development // inferred from electronic annot	NM_182964 // GO:0005634 // nucleus // inferred from direct assay /// NM_182964 // GO:0	NM_182964 // GO:0000166 // nucleotide binding // inferred from electronic annotation /	NM_182964 // RefSeq // Homo sapiens neuron navigator 2 (NAV2), transcript variant 1, mR	---	7938834	---	chr11	19372271	20143147	+	NM_182964 // Q8IVL1 /// NM_145117 // Q8IVL1 /// NM_001111018 // Q8IVL1 /// NM_001111019	54	7938834	NM_182964 // Hs.502116 // adipose tissue| adrenal gland| bone| bone marrow| brain| conn	0.000506892	8.3944	0.101482	8.75311	0.0764073	9.12194	0.21476	0.00915746	1.28228	1.28228	WT up vs UT	0.000121313	1.65582	1.65582	anKB up vs UT	0.00794846	1.2913	1.2913	anKB up vs WT	19.3102	0.958856	0.132415	1
29876	8150920	NM_000780 // CYP7A1 // cytochrome P450, family 7, subfamily A, polypeptide 1 // 8q11-q1	CYP7A1	NM_000780	main	1	NM_000780 // CYP7A1 // cytochrome P450, family 7, subfamily A, polypeptide 1 // 8q11-q1	CYP7A1	NM_000780	NM_000780 // GO:0006699 // bile acid biosynthetic process // inferred from direct assay	NM_000780 // GO:0005783 // endoplasmic reticulum // inferred from electronic annotation	NM_000780 // GO:0004497 // monooxygenase activity // inferred from electronic annotatio	NM_000780 // RefSeq // Homo sapiens cytochrome P450, family 7, subfamily A, polypeptide	NM_000780 // GenMAPP // Statin_Pathway_PharmGKB /// M93133 // GenMAPP // Statin_Pathway	8150920	---	chr8	59402737	59412721	-	NM_000780 // P22680 /// M93133 // P22680	28	8150920	NM_000780 // Hs.1644 // liver| testis| liver tumor| normal| adult /// ENST00000301645 /	0.000690132	5.26843	0.0181914	5.72736	0.0856135	6.15794	0.120394	0.00569018	1.37452	1.37452	WT up vs UT	8.78239e-05	1.85255	1.85255	anKB up vs UT	0.00795192	1.34778	1.34778	anKB up vs WT	17.6561	1.19513	0.180504	1
474	7892970	---		---	normgene->intron	---	---		---	---	---	---	--- // --- // neg_control // --- // --- // --- // --- // --- // ---	---	7892970	---	---	0	0	---	---	4	7892970	---	0.0361379	3.5395	0.344402	4.39103	0.242835	3.3194	0.487948	0.0236146	1.80442	1.80442	WT up vs UT	0.491583	0.858505	-1.16482	anKB down vs UT	0.00797083	0.47578	-2.10181	anKB down vs WT	4.67019	1.95984	1.11907	1
23932	8095021	NM_145263 // SPATA18 // spermatogenesis associated 18 homolog (rat) // 4q12 // 132671 /	SPATA18	NM_145263	main	1	NM_145263 // SPATA18 // spermatogenesis associated 18 homolog (rat) // 4q12 // 132671 /	SPATA18	NM_145263	NM_145263 // GO:0007275 // multicellular organismal development // inferred from electr	NM_145263 // GO:0005737 // cytoplasm // inferred from electronic annotation /// ENST00	---	NM_145263 // RefSeq // Homo sapiens spermatogenesis associated 18 homolog (rat) (SPATA1	---	8095021	---	chr4	52917593	52963458	+	NM_145263 // Q8TC71 /// BC025396 // Q8TC71 /// AK304386 // B4E2R0 /// AK304386 // Q8TC7	32	8095021	NM_145263 // Hs.527090 // bone| brain| connective tissue| embryonic tissue| esophagus|	0.000621196	7.90055	0.0372415	7.8722	0.0289502	8.03495	0.0853632	0.55807	0.98054	-1.01985	WT down vs UT	0.0199797	1.09764	1.09764	anKB up vs UT	0.00798191	1.11942	1.11942	anKB up vs WT	18.2059	0.176329	0.0258274	1
17279	8027956	NM_014727 // MLL4 // myeloid/lymphoid or mixed-lineage leukemia 4 // 19q13.1 // 9757 //	MLL4	NM_014727	main	1	NM_014727 // MLL4 // myeloid/lymphoid or mixed-lineage leukemia 4 // 19q13.1 // 9757 //	MLL4	NM_014727	NM_014727 // GO:0006355 // regulation of transcription, DNA-dependent // inferred from	NM_014727 // GO:0005634 // nucleus // non-traceable author statement /// NM_014727 //	NM_014727 // GO:0003677 // DNA binding // inferred from electronic annotation /// NM_0	NM_014727 // RefSeq // Homo sapiens myeloid/lymphoid or mixed-lineage leukemia 4 (MLL4)	---	8027956	ENST00000222270 // Pfam // IPR000637 // HMG-I and HMG-Y, DNA-binding /// ENST0000039692	chr19	36208921	36229779	+	NM_014727 // Q9UMN6	60	8027956	NM_014727 // Hs.92236 // adrenal gland| ascites| blood| bone| brain| connective tissue|	0.0308392	7.94161	0.050844	7.84461	0.0295542	7.95216	0.0343859	0.0133355	0.934977	-1.06955	WT down vs UT	0.739551	1.00734	1.00734	anKB up vs UT	0.00799459	1.0774	1.0774	anKB up vs WT	4.98291	0.0210878	0.0112854	1
19179	8046160	NM_006063 // KBTBD10 // kelch repeat and BTB (POZ) domain containing 10 // 2q31.1 // 10	KBTBD10	NM_006063	main	1	NM_006063 // KBTBD10 // kelch repeat and BTB (POZ) domain containing 10 // 2q31.1 // 10	KBTBD10	NM_006063	NM_006063 // GO:0006941 // striated muscle contraction // traceable author statement /	NM_006063 // GO:0001726 // ruffle // inferred from electronic annotation /// NM_006063	NM_006063 // GO:0005515 // protein binding // inferred from electronic annotation ///	NM_006063 // RefSeq // Homo sapiens kelch repeat and BTB (POZ) domain containing 10 (KB	---	8046160	---	chr2	170366212	170382772	+	NM_006063 // B2RE63 /// NM_006063 // Q3ZTS6 /// AF333387 // O60662 /// AF333387 // B2RE	28	8046160	NM_006063 // Hs.50550 // brain| connective tissue| ear| embryonic tissue| eye| heart| k	0.0403317	4.79779	0.103033	4.62671	0.0642774	4.90073	0.140454	0.0602869	0.888176	-1.1259	WT down vs UT	0.224838	1.07396	1.07396	anKB up vs UT	0.00806198	1.20917	1.20917	anKB up vs WT	4.4606	0.122936	0.0734947	1
25511	8109975	NM_001037738 // NPM1 // nucleophosmin (nucleolar phosphoprotein B23, numatrin) // 5q35	NPM1	NM_001037738	main	1	NM_001037738 // NPM1 // nucleophosmin (nucleolar phosphoprotein B23, numatrin) // 5q35	NPM1	NM_001037738	NM_001037738 // GO:0000055 // ribosomal large subunit export from nucleus // inferred f	NM_001037738 // GO:0001652 // granular component // inferred from electronic annotation	NM_001037738 // GO:0003713 // transcription coactivator activity // inferred from direc	NM_001037738 // RefSeq // Homo sapiens nucleophosmin (nucleolar phosphoprotein B23, num	AY347529 // GenMAPP // Nuclear_Receptors	8109975	---	chr5	170814120	170837888	+	NM_001037738 // Q9NX34 /// AY347529 // P06748	13	8109975	NM_001037738 // Hs.557550 // adipose tissue| adrenal gland| ascites| bladder| blood| bo	0.0106823	5.37275	0.0870609	5.43133	0.0462569	5.6577	0.119392	0.391681	1.04144	1.04144	WT up vs UT	0.00227393	1.21837	1.21837	anKB up vs UT	0.00809378	1.16989	1.16989	anKB up vs WT	7.41737	0.139725	0.0502333	1
12066	7975076	NM_021979 // HSPA2 // heat shock 70kDa protein 2 // 14q24.1 // 3306 /// ENST00000247207	HSPA2	NM_021979	main	1	NM_021979 // HSPA2 // heat shock 70kDa protein 2 // 14q24.1 // 3306 /// ENST00000247207	HSPA2	NM_021979	NM_021979 // GO:0006986 // response to unfolded protein // traceable author statement	NM_021979 // GO:0005739 // mitochondrion // inferred from electronic annotation /// NM	NM_021979 // GO:0000166 // nucleotide binding // inferred from electronic annotation /	NM_021979 // RefSeq // Homo sapiens heat shock 70kDa protein 2 (HSPA2), mRNA. // chr14	---	7975076	---	chr14	65002623	65009955	+	BC036107 // P54652 /// BC036107 // B3KUS2	32	7975076	NM_021979 // Hs.432648 // adrenal gland| blood| bone marrow| brain| cervix| connective	2.34873e-05	7.30246	0.0779412	7.69053	0.0617974	7.87837	0.0821823	9.01411e-05	1.30864	1.30864	WT up vs UT	5.02652e-06	1.49062	1.49062	anKB up vs UT	0.00810603	1.13906	1.13906	anKB up vs WT	45.0369	0.584525	0.0346102	1
16961	8024843	NM_005483 // CHAF1A // chromatin assembly factor 1, subunit A (p150) // 19p13.3 // 1003	CHAF1A	NM_005483	main	1	NM_005483 // CHAF1A // chromatin assembly factor 1, subunit A (p150) // 19p13.3 // 1003	CHAF1A	NM_005483	NM_005483 // GO:0006260 // DNA replication // inferred from electronic annotation ///	NM_005483 // GO:0005634 // nucleus // inferred from electronic annotation /// NM_00548	NM_005483 // GO:0003682 // chromatin binding // traceable author statement /// NM_0054	NM_005483 // RefSeq // Homo sapiens chromatin assembly factor 1, subunit A (p150) (CHAF	---	8024843	---	chr19	4402659	4443394	+	NM_005483 // Q13111 /// BC067093 // Q13111	25	8024843	NM_005483 // Hs.79018 // adrenal gland| ascites| blood| bone| bone marrow| brain| conne	0.0368137	8.01933	0.0210812	7.94119	0.0698912	8.06292	0.0364809	0.0552984	0.947283	-1.05565	WT down vs UT	0.246407	1.03068	1.03068	anKB up vs UT	0.00817316	1.08804	1.08804	anKB up vs WT	4.63443	0.0253402	0.0145808	1
16286	8018364	NM_002086 // GRB2 // growth factor receptor-bound protein 2 // 17q24-q25 // 2885 /// NM	GRB2	NM_002086	main	1	NM_002086 // GRB2 // growth factor receptor-bound protein 2 // 17q24-q25 // 2885 /// NM	GRB2	NM_002086	NM_002086 // GO:0007173 // epidermal growth factor receptor signaling pathway // tracea	NM_002086 // GO:0005737 // cytoplasm // inferred from electronic annotation /// NM_002	NM_002086 // GO:0001784 // phosphotyrosine binding // inferred from electronic annotati	NM_002086 // RefSeq // Homo sapiens growth factor receptor-bound protein 2 (GRB2), tran	NM_002086 // GenMAPP // Integrin-mediated_cell_adhesion_KEGG /// NM_203506 // GenMAPP /	8018364	ENST00000316804 // Pfam // IPR013247 // SH3, type 3 /// ENST00000392562 // Pfam // IPR0	chr17	73314157	73401789	-	NM_002086 // B0LPF3 /// NM_002086 // P62993 /// NM_203506 // B0LPF3 /// NM_203506 // P6	34	8018364	NM_002086 // Hs.444356 // adipose tissue| adrenal gland| ascites| bladder| blood| bone|	4.37573e-05	11.7957	0.0171103	11.6525	0.0209957	11.5794	0.0431582	0.000132394	0.905531	-1.10432	WT down vs UT	6.65327e-06	0.860802	-1.16171	anKB down vs UT	0.00818146	0.950605	-1.05196	anKB down vs WT	38.1243	0.0751685	0.00525779	1
26188	8116418	NM_005110 // GFPT2 // glutamine-fructose-6-phosphate transaminase 2 // 5q34-q35 // 9945	GFPT2	NM_005110	main	1	NM_005110 // GFPT2 // glutamine-fructose-6-phosphate transaminase 2 // 5q34-q35 // 9945	GFPT2	NM_005110	NM_005110 // GO:0006002 // fructose 6-phosphate metabolic process // traceable author s	NM_005110 // GO:0005737 // cytoplasm // inferred from electronic annotation /// ENST00	NM_005110 // GO:0004360 // glutamine-fructose-6-phosphate transaminase (isomerizing) ac	NM_005110 // RefSeq // Homo sapiens glutamine-fructose-6-phosphate transaminase 2 (GFPT	---	8116418	---	chr5	179727690	179780325	-	NM_005110 // B2RB90 /// NM_005110 // B3KMR8 /// NM_005110 // B3KM63 /// AB016789 // O94	25	8116418	NM_005110 // Hs.696497 // adipose tissue| adrenal gland| bladder| bone| bone marrow| br	8.4616e-06	8.33975	0.168524	9.20575	0.0938586	9.54411	0.112191	1.95745e-05	1.8226	1.8226	WT up vs UT	1.64531e-06	2.30434	2.30434	anKB up vs UT	0.00819535	1.26431	1.26431	anKB up vs WT	58.9883	2.49463	0.112774	1
26128	8115806	NM_152277 // UBTD2 // ubiquitin domain containing 2 // 5q35.1 // 92181 /// ENST00000393	UBTD2	NM_152277	main	1	NM_152277 // UBTD2 // ubiquitin domain containing 2 // 5q35.1 // 92181 /// ENST00000393	UBTD2	NM_152277	---	NM_152277 // GO:0005737 // cytoplasm // inferred from electronic annotation /// ENST00	---	NM_152277 // RefSeq // Homo sapiens ubiquitin domain containing 2 (UBTD2), mRNA. // chr	---	8115806	---	chr5	171636650	171710795	-	NM_152277 // B2R886 /// NM_152277 // B3KMW8 /// BC019910 // Q8WUN7 /// BC019910 // B2R8	25	8115806	NM_152277 // Hs.724634 // blood| bone| brain| connective tissue| embryonic tissue| eye|	3.41269e-05	9.84554	0.0444004	10.2845	0.0719482	10.5204	0.0928098	0.000191155	1.35566	1.35566	WT up vs UT	8.69167e-06	1.59641	1.59641	anKB up vs UT	0.00827622	1.17758	1.17758	anKB up vs WT	40.7577	0.840552	0.0549951	1
4160	7896682	---		---	normgene->intron	---	---		---	---	---	---	--- // --- // neg_control // --- // --- // --- // --- // --- // ---	---	7896682	---	---	0	0	---	---	4	7896682	---	0.0228316	5.48131	0.229001	5.02562	0.456236	5.94781	0.330417	0.123549	0.729165	-1.37143	WT down vs UT	0.116109	1.38175	1.38175	anKB up vs UT	0.00828362	1.89498	1.89498	anKB up vs WT	5.61014	1.7698	0.84124	1
884	7893382	---		---	normgene->exon	---	---		---	---	---	---	--- // --- // pos_control // --- // --- // --- // --- // --- // ---	---	7893382	---	---	0	0	---	---	4	7893382	---	0.00756583	12.3361	0.0195128	12.3848	0.0428135	12.5217	0.0340008	0.250657	1.03434	1.03434	WT up vs UT	0.00150186	1.13734	1.13734	anKB up vs UT	0.00829871	1.09958	1.09958	anKB up vs WT	8.35689	0.0581835	0.0185662	1
31306	8164665	NM_005312 // RAPGEF1 // Rap guanine nucleotide exchange factor (GEF) 1 // 9q34.3 // 288	RAPGEF1	NM_005312	main	1	NM_005312 // RAPGEF1 // Rap guanine nucleotide exchange factor (GEF) 1 // 9q34.3 // 288	RAPGEF1	NM_005312	NM_005312 // GO:0007165 // signal transduction // non-traceable author statement /// N	NM_005312 // GO:0005622 // intracellular // inferred from electronic annotation /// NM	NM_005312 // GO:0005085 // guanyl-nucleotide exchange factor activity // inferred from	NM_005312 // RefSeq // Homo sapiens Rap guanine nucleotide exchange factor (GEF) 1 (RAP	BC041710 // GenMAPP // Integrin-mediated_cell_adhesion_KEGG /// D21239 // GenMAPP // In	8164665	---	chr9	134452157	134615461	-	NM_005312 // Q68DL3 /// NM_198679 // Q68DL3 /// BC041710 // Q8IV73 /// BC041710 // Q68D	29	8164665	NM_005312 // Hs.127897 // ascites| blood| bone| brain| cervix| connective tissue| embry	0.0198912	11.8617	0.0257918	11.8486	0.0484304	11.9456	0.009989	0.651375	0.990981	-1.0091	WT down vs UT	0.0167762	1.05986	1.05986	anKB up vs UT	0.00831026	1.0695	1.0695	anKB up vs WT	5.91359	0.0206399	0.00930735	1
26022	8114691	NM_003883 // HDAC3 // histone deacetylase 3 // 5q31 // 8841 /// ENST00000305264 // HDAC	HDAC3	NM_003883	main	1	NM_003883 // HDAC3 // histone deacetylase 3 // 5q31 // 8841 /// ENST00000305264 // HDAC	HDAC3	NM_003883	NM_003883 // GO:0001525 // angiogenesis // inferred from electronic annotation /// NM_	NM_003883 // GO:0000118 // histone deacetylase complex // traceable author statement /	NM_003883 // GO:0003677 // DNA binding // inferred from electronic annotation /// NM_0	NM_003883 // RefSeq // Homo sapiens histone deacetylase 3 (HDAC3), mRNA. // chr5 // 100	U75697 // GenMAPP // Cell_cycle_KEGG	8114691	ENST00000519474 // Pfam // IPR000286 // Histone deacetylase superfamily	chr5	141000443	141016412	-	U75697 // O15379	38	8114691	NM_003883 // Hs.519632 // adipose tissue| adrenal gland| ascites| bladder| blood| bone|	0.00236059	10.4892	0.0561994	10.3184	0.0157582	10.0843	0.108525	0.0348174	0.888339	-1.1257	WT down vs UT	0.000317581	0.755281	-1.32401	anKB down vs UT	0.00834092	0.850217	-1.17617	anKB down vs WT	12.1948	0.248575	0.0543566	1
6601	7920903	NM_003145 // SSR2 // signal sequence receptor, beta (translocon-associated protein beta	SSR2	NM_003145	main	1	NM_003145 // SSR2 // signal sequence receptor, beta (translocon-associated protein beta	SSR2	NM_003145	NM_003145 // GO:0006613 // cotranslational protein targeting to membrane // traceable a	NM_003145 // GO:0005783 // endoplasmic reticulum // inferred from electronic annotation	NM_003145 // GO:0005048 // signal sequence binding // traceable author statement /// E	NM_003145 // RefSeq // Homo sapiens signal sequence receptor, beta (translocon-associat	NM_003145 // GenMAPP // Ribosomal_Proteins /// AK300678 // GenMAPP // Ribosomal_Protein	7920903	---	chr1	155978839	155990758	-	NM_003145 // P62277 /// AK300678 // B4DUJ9 /// AK300678 // P62277	27	7920903	NM_003145 // Hs.74564 // adrenal gland| ascites| bladder| blood| bone| bone marrow| bra	0.000863868	13.0327	0.0230459	12.9756	0.0290799	12.9185	0.0153536	0.0083753	0.961201	-1.04036	WT down vs UT	0.000117991	0.923879	-1.08239	anKB down vs UT	0.00834227	0.961172	-1.0404	anKB down vs WT	16.5301	0.0200715	0.00323798	1
3674	7896192	---		---	normgene->intron	---	---		---	---	---	---	--- // --- // neg_control // --- // --- // --- // --- // --- // ---	---	7896192	---	---	0	0	---	---	4	7896192	---	0.00335768	11.5069	0.0252159	11.4897	0.0600158	11.3366	0.0717577	0.704992	0.988093	-1.01205	WT down vs UT	0.0047517	0.888622	-1.12534	anKB down vs UT	0.00836825	0.899331	-1.11194	anKB down vs WT	10.9145	0.0952504	0.0232718	1
20547	8060940	NM_012261 // C20orf103 // chromosome 20 open reading frame 103 // 20p12 // 24141 /// EN	C20orf103	NM_012261	main	1	NM_012261 // C20orf103 // chromosome 20 open reading frame 103 // 20p12 // 24141 /// EN	C20orf103	NM_012261	---	NM_012261 // GO:0016020 // membrane // inferred from electronic annotation /// NM_0122	---	NM_012261 // RefSeq // Homo sapiens chromosome 20 open reading frame 103 (C20orf103), m	---	8060940	---	chr20	9495271	9511171	+	NM_012261 // Q9UJQ1 /// BC050727 // Q9UJQ1	24	8060940	NM_012261 // Hs.22920 // bone| bone marrow| brain| embryonic tissue| eye| heart| kidney	0.0467725	5.87097	0.0666941	5.65562	0.136117	5.9726	0.0541952	0.0461777	0.86134	-1.16098	WT down vs UT	0.298287	1.07299	1.07299	anKB up vs UT	0.00845124	1.24572	1.24572	anKB up vs WT	4.18647	0.157266	0.100174	1
7520	7930162	NM_017787 // C10orf26 // chromosome 10 open reading frame 26 // 10q24.32 // 54838 /// N	C10orf26	NM_017787	main	1	NM_017787 // C10orf26 // chromosome 10 open reading frame 26 // 10q24.32 // 54838 /// N	C10orf26	NM_017787	---	NM_017787 // GO:0016020 // membrane // inferred from electronic annotation /// NM_0177	---	NM_017787 // RefSeq // Homo sapiens chromosome 10 open reading frame 26 (C10orf26), tra	---	7930162	---	chr10	104536004	104576021	+	NM_017787 // B3KPF4 /// NM_017787 // Q9NX94 /// NM_017787 // Q9NXM7 /// NM_001083913 //	21	7930162	NM_017787 // Hs.500897 // adipose tissue| adrenal gland| ascites| blood| bone| bone mar	1.90064e-05	9.52066	0.0428034	9.18714	0.00971973	9.03811	0.0765961	5.42615e-05	0.793598	-1.26008	WT down vs UT	3.54817e-06	0.715707	-1.39722	anKB down vs UT	0.00846293	0.901851	-1.10883	anKB down vs WT	47.6447	0.395893	0.0221581	1
3130	7895643	---		---	normgene->exon	---	---		---	---	---	---	--- // --- // pos_control // --- // --- // --- // --- // --- // ---	---	7895643	---	---	0	0	---	---	1	7895643	---	0.0405238	11.1167	0.066483	11.0446	0.0700722	11.2206	0.0651158	0.194212	0.951246	-1.05125	WT down vs UT	0.0753691	1.07471	1.07471	anKB up vs UT	0.00857214	1.12979	1.12979	anKB up vs WT	4.45165	0.0518726	0.0310732	1
27953	8133176	NM_014504 // RABGEF1 // RAB guanine nucleotide exchange factor (GEF) 1 // 7q11.21 // 27	RABGEF1	NM_014504	main	1	NM_014504 // RABGEF1 // RAB guanine nucleotide exchange factor (GEF) 1 // 7q11.21 // 27	RABGEF1	NM_014504	NM_014504 // GO:0006897 // endocytosis // inferred from electronic annotation /// NM_0	NM_014504 // GO:0005737 // cytoplasm // inferred from electronic annotation /// NM_014	NM_014504 // GO:0003677 // DNA binding // inferred from electronic annotation /// NM_0	NM_014504 // RefSeq // Homo sapiens RAB guanine nucleotide exchange factor (GEF) 1 (RAB	---	8133176	---	chr7	66205697	66276537	+	NM_014504 // B3KMF1 /// NM_014504 // Q9UJ41 /// BC015330 // Q9UJ41 /// BC015330 // B3KM	19	8133176	NM_014504 // Hs.530053 // adipose tissue| adrenal gland| ascites| blood| bone| brain| c	0.000627993	10.4198	0.0400495	10.6415	0.0853702	10.8452	0.101278	0.00554192	1.16612	1.16612	WT up vs UT	9.11257e-05	1.34294	1.34294	anKB up vs UT	0.00863766	1.15163	1.15163	anKB up vs WT	18.1484	0.283919	0.0417182	1
10785	7962183	NM_001005353 // AK4 // adenylate kinase 4 // 1p31.3 // 205 /// NM_013410 // AK4 // aden	AK4	NM_001005353	main	3	NM_001005353 // AK4 // adenylate kinase 4 // 1p31.3 // 205 /// NM_013410 // AK4 // aden	AK4	NM_001005353	NM_001005353 // GO:0006139 // nucleobase, nucleoside, nucleotide and nucleic acid metab	NM_001005353 // GO:0005739 // mitochondrion // inferred from electronic annotation ///	NM_001005353 // GO:0000166 // nucleotide binding // inferred from electronic annotation	NM_001005353 // RefSeq // Homo sapiens adenylate kinase 4 (AK4), nuclear gene encoding	---	7962183	---	chr12	31768702	31769373	-	CR456830 // P27144	20	7962183	NM_001005353 // Hs.10862 // adipose tissue| blood| bone| brain| cervix| connective tiss	0.0261911	11.2066	0.0289277	11.0966	0.0475657	11.2059	0.051679	0.00844352	0.926528	-1.0793	WT down vs UT	0.982721	0.999509	-1.00049	anKB down vs UT	0.00872565	1.07877	1.07877	anKB up vs WT	5.31801	0.0240901	0.0120798	1
2473	7894984	---		---	normgene->exon	---	---		---	---	---	---	--- // --- // pos_control // --- // --- // --- // --- // --- // ---	---	7894984	---	---	0	0	---	---	4	7894984	---	0.014925	10.011	0.105293	10.0453	0.0707412	9.8284	0.0694523	0.600162	1.02409	1.02409	WT up vs UT	0.0198379	0.881107	-1.13494	anKB down vs UT	0.00872746	0.860382	-1.16227	anKB down vs WT	6.57981	0.117261	0.0475236	1
20715	8062681	---		---	main	1	---		---	---	---	---	ENST00000443530 // ENSEMBL // cdna:known chromosome:GRCh37:20:40176061:40176564:1 gene:	---	8062681	---	chr20	40176053	40176564	+	---	18	8062681	---	0.0332839	6.64331	0.182506	6.37585	0.00985824	6.7279	0.136487	0.0307892	0.830779	-1.20369	WT down vs UT	0.431843	1.06039	1.06039	anKB up vs UT	0.0087619	1.27638	1.27638	anKB up vs WT	4.83094	0.227058	0.125335	1
9406	7948312	NM_001004459 // OR1S2 // olfactory receptor, family 1, subfamily S, member 2 // 11q12.1	OR1S2	NM_001004459	main	1	NM_001004459 // OR1S2 // olfactory receptor, family 1, subfamily S, member 2 // 11q12.1	OR1S2	NM_001004459	NM_001004459 // GO:0007608 // sensory perception of smell // inferred from electronic a	NM_001004459 // GO:0005886 // plasma membrane // inferred from electronic annotation /	NM_001004459 // GO:0004872 // receptor activity // inferred from electronic annotation	NM_001004459 // RefSeq // Homo sapiens olfactory receptor, family 1, subfamily S, membe	---	7948312	---	chr11	57970676	57971653	-	---	15	7948312	NM_001004459 // Hs.553644 // --- /// ENST00000302592 // Hs.553644 // ---	0.015297	3.8908	0.145857	3.96564	0.132185	4.34856	0.153435	0.519771	1.05325	1.05325	WT up vs UT	0.00335477	1.37341	1.37341	anKB up vs UT	0.00876574	1.30398	1.30398	anKB up vs WT	6.52085	0.362651	0.148304	1
21071	8066091	NM_080627 // C20orf117 // chromosome 20 open reading frame 117 // 20q11.23 // 140710 //	C20orf117	NM_080627	main	1	NM_080627 // C20orf117 // chromosome 20 open reading frame 117 // 20q11.23 // 140710 //	C20orf117	NM_080627	---	---	---	NM_080627 // RefSeq // Homo sapiens chromosome 20 open reading frame 117 (C20orf117), t	---	8066091	---	chr20	35405845	35491237	-	NM_080627 // B3KYA9 /// NM_199181 // Q6ZTG8 /// BC113405 // O94964	50	8066091	NM_080627 // Hs.460807 // adrenal gland| ascites| blood| bone| brain| connective tissue	0.0064118	7.62749	0.0312889	7.58497	0.0325813	7.47333	0.0577524	0.226174	0.970955	-1.02991	WT down vs UT	0.00143864	0.898654	-1.11277	anKB down vs UT	0.008793	0.925536	-1.08045	anKB down vs WT	8.83697	0.0418244	0.012621	1
22688	8082165	NM_001024660 // KALRN // kalirin, RhoGEF kinase // 3q21.2 // 8997 /// NM_003947 // KALR	KALRN	NM_001024660	main	1	NM_001024660 // KALRN // kalirin, RhoGEF kinase // 3q21.2 // 8997 /// NM_003947 // KALR	KALRN	NM_001024660	NM_001024660 // GO:0006468 // protein phosphorylation // inferred from electronic annot	NM_001024660 // GO:0005622 // intracellular // inferred from electronic annotation ///	NM_001024660 // GO:0000166 // nucleotide binding // inferred from electronic annotation	NM_001024660 // RefSeq // Homo sapiens kalirin, RhoGEF kinase (KALRN), transcript varia	---	8082165	ENST00000360013 // Pfam // IPR013106 // Immunoglobulin V-set /// ENST00000360013 // Pfa	chr3	123813585	124440036	+	U94190 // O60229	75	8082165	NM_001024660 // Hs.8004 // adipose tissue| ascites| blood| brain| connective tissue| ea	0.0475735	6.94538	0.051409	6.89435	0.0433511	7.04846	0.0676723	0.287398	0.965247	-1.036	WT down vs UT	0.0502995	1.07407	1.07407	anKB up vs UT	0.00879992	1.11274	1.11274	anKB up vs WT	4.15568	0.0374933	0.0240592	1
8331	7938390	NM_001124 // ADM // adrenomedullin // 11p15.4 // 133 /// ENST00000278175 // ADM // adre	ADM	NM_001124	main	1	NM_001124 // ADM // adrenomedullin // 11p15.4 // 133 /// ENST00000278175 // ADM // adre	ADM	NM_001124	NM_001124 // GO:0001666 // response to hypoxia // inferred from electronic annotation	NM_001124 // GO:0005576 // extracellular region // not recorded /// NM_001124 // GO:00	NM_001124 // GO:0005102 // receptor binding // traceable author statement /// NM_00112	NM_001124 // RefSeq // Homo sapiens adrenomedullin (ADM), mRNA. // chr11 // 100 // 100	BC015961 // GenMAPP // Smooth_muscle_contraction	7938390	---	chr11	10326596	10328925	+	BC015961 // P35318	26	7938390	NM_001124 // Hs.441047 // adipose tissue| ascites| bladder| blood| bone| brain| cervix|	9.59814e-08	9.28841	0.0601888	10.7955	0.0565879	11.0746	0.148994	7.40171e-08	2.84227	2.84227	WT up vs UT	1.94612e-08	3.44907	3.44907	anKB up vs UT	0.0089103	1.21349	1.21349	anKB up vs WT	186.822	5.55799	0.0793341	1
19364	8048116	---		---	main	1	---		---	---	---	---	ENST00000384544 // ENSEMBL // ncrna:snoRNA chromosome:GRCh37:2:215711671:215711805:1 ge	---	8048116	---	chr2	215711670	215711805	+	---	24	8048116	---	0.00264141	8.25415	0.0978613	8.08653	0.0591197	7.85501	0.10568	0.0379351	0.890312	-1.1232	WT down vs UT	0.00035667	0.758312	-1.31872	anKB down vs UT	0.00896058	0.851738	-1.17407	anKB down vs WT	11.7741	0.241454	0.0546859	1
11587	7970696	NM_182488 // USP12 // ubiquitin specific peptidase 12 // 13q12.13 // 219333 /// ENST000	USP12	NM_182488	main	1	NM_182488 // USP12 // ubiquitin specific peptidase 12 // 13q12.13 // 219333 /// ENST000	USP12	NM_182488	NM_182488 // GO:0006464 // protein modification process // non-traceable author stateme	NM_182488 // GO:0005575 // cellular_component // no biological data available /// ENST	NM_182488 // GO:0004197 // cysteine-type endopeptidase activity // inferred from mutant	NM_182488 // RefSeq // Homo sapiens ubiquitin specific peptidase 12 (USP12), mRNA. // c	---	7970696	---	chr13	27640293	27746424	-	NM_182488 // O75317 /// BC026072 // O75317	11	7970696	NM_182488 // Hs.42400 // adipose tissue| blood| bone| bone marrow| brain| connective ti	0.000784727	10.7092	0.0561018	10.8808	0.066527	11.0489	0.0510506	0.00808968	1.1263	1.1263	WT up vs UT	0.000121	1.26555	1.26555	anKB up vs UT	0.00896236	1.12363	1.12363	anKB up vs WT	17.0042	0.184007	0.0288567	1
4493	7899502	NR_004407 // RNU11 // RNA, U11 small nuclear // 1p35 // 26824	RNU11	NR_004407	main	1	NR_004407 // RNU11 // RNA, U11 small nuclear // 1p35 // 26824	RNU11	NR_004407	---	---	---	NR_004407 // RefSeq // Homo sapiens RNA, U11 small nuclear (RNU11), small nuclear RNA.	---	7899502	---	chr1	28975112	28975246	+	---	20	7899502	NR_004407 // Hs.640266 // kidney| normal| fetus	2.02263e-05	7.17548	0.173936	8.02603	0.044729	8.3878	0.146454	4.16194e-05	1.80319	1.80319	WT up vs UT	3.00463e-06	2.31709	2.31709	anKB up vs UT	0.00901527	1.285	1.285	anKB up vs WT	46.8639	2.3522	0.133846	1
8145	7936902	---		---	main	1	---		---	---	---	---	ENST00000384763 // ENSEMBL // ncrna:misc_RNA chromosome:GRCh37:10:126503527:126503631:-	---	7936902	---	chr10	126503529	126503631	-	---	25	7936902	---	0.0319588	3.24969	0.0482398	3.33817	0.0930922	3.10523	0.125007	0.229811	1.06325	1.06325	WT up vs UT	0.0665505	0.904715	-1.10532	anKB down vs UT	0.0090528	0.850899	-1.17523	anKB down vs WT	4.91152	0.102376	0.0555842	1
6596	7920839	NM_006912 // RIT1 // Ras-like without CAAX 1 // 1q22 // 6016 /// ENST00000368323 // RIT	RIT1	NM_006912	main	1	NM_006912 // RIT1 // Ras-like without CAAX 1 // 1q22 // 6016 /// ENST00000368323 // RIT	RIT1	NM_006912	NM_006912 // GO:0007165 // signal transduction // inferred from electronic annotation	NM_006912 // GO:0005622 // intracellular // inferred from electronic annotation /// NM	NM_006912 // GO:0000166 // nucleotide binding // inferred from electronic annotation /	NM_006912 // RefSeq // Homo sapiens Ras-like without CAAX 1 (RIT1), mRNA. // chr1 // 10	---	7920839	---	chr1	155867599	155881195	-	NM_006912 // Q5VY90 /// NM_006912 // Q92963 /// U78165 // Q92963 /// U78165 // Q5VY90	29	7920839	NM_006912 // Hs.491234 // bladder| blood| bone| bone marrow| brain| connective tissue|	6.32883e-05	11.2183	0.0514903	11.0693	0.0201637	10.9815	0.0258732	0.000404501	0.901887	-1.10879	WT down vs UT	1.54754e-05	0.848599	-1.17841	anKB down vs UT	0.00906845	0.940915	-1.06279	anKB down vs WT	34.5042	0.102395	0.00791361	1
30917	8160968	NM_013442 // STOML2 // stomatin (EPB72)-like 2 // 9p13.1 // 30968 /// ENST00000356493 /	STOML2	NM_013442	main	1	NM_013442 // STOML2 // stomatin (EPB72)-like 2 // 9p13.1 // 30968 /// ENST00000356493 /	STOML2	NM_013442	---	NM_013442 // GO:0005737 // cytoplasm // inferred from electronic annotation /// NM_013	NM_013442 // GO:0005102 // receptor binding // traceable author statement /// ENST0000	NM_013442 // RefSeq // Homo sapiens stomatin (EPB72)-like 2 (STOML2), mRNA. // chr9 //	---	8160968	---	chr9	35099593	35103155	-	NM_013442 // Q9UJZ1 /// AF190167 // Q9UJZ1	36	8160968	NM_013442 // Hs.3439 // adrenal gland| ascites| bladder| blood| bone| bone marrow| brai	0.000612307	10.1462	0.0578625	9.98668	0.0248967	9.84354	0.0653209	0.00516541	0.895345	-1.11689	WT down vs UT	8.99022e-05	0.81078	-1.23338	anKB down vs UT	0.00910099	0.905551	-1.1043	anKB down vs WT	18.2824	0.144184	0.0210307	1
10285	7956759	NM_020762 // SRGAP1 // SLIT-ROBO Rho GTPase activating protein 1 // 12q14.2 // 57522 //	SRGAP1	NM_020762	main	1	NM_020762 // SRGAP1 // SLIT-ROBO Rho GTPase activating protein 1 // 12q14.2 // 57522 //	SRGAP1	NM_020762	NM_020762 // GO:0007165 // signal transduction // inferred from electronic annotation	NM_020762 // GO:0005622 // intracellular // inferred from electronic annotation /// EN	NM_020762 // GO:0005096 // GTPase activator activity // inferred from electronic annota	NM_020762 // RefSeq // Homo sapiens SLIT-ROBO Rho GTPase activating protein 1 (SRGAP1),	---	7956759	---	chr12	64238541	64537574	+	BC053903 // Q7Z6B7	26	7956759	NM_020762 // Hs.210751 // ascites| bladder| bone| bone marrow| brain| connective tissue	0.000196273	8.62983	0.0491527	9.03373	0.0996993	9.32598	0.167497	0.00149605	1.32308	1.32308	WT up vs UT	3.85074e-05	1.62017	1.62017	anKB up vs UT	0.00912022	1.22455	1.22455	anKB up vs WT	25.2725	0.831635	0.0877514	1
13491	7989157	---		---	main	1	---		---	---	---	---	ENST00000463451 // ENSEMBL // ncrna_pseudogene:rRNA_pseudogene chromosome:GRCh37:15:567	---	7989157	---	chr15	56724895	56724968	-	---	15	7989157	---	0.0269772	3.6041	0.397166	3.56866	0.155615	4.21076	0.14257	0.85512	0.975738	-1.02487	WT down vs UT	0.0120821	1.52273	1.52273	anKB up vs UT	0.00912574	1.56059	1.56059	anKB up vs WT	5.25636	0.83514	0.423685	1
29459	8147439	NM_024613 // PLEKHF2 // pleckstrin homology domain containing, family F (with FYVE doma	PLEKHF2	NM_024613	main	1	NM_024613 // PLEKHF2 // pleckstrin homology domain containing, family F (with FYVE doma	PLEKHF2	NM_024613	---	NM_024613 // GO:0030133 // transport vesicle // inferred from direct assay /// ENST000	NM_024613 // GO:0005515 // protein binding // inferred from physical interaction /// N	NM_024613 // RefSeq // Homo sapiens pleckstrin homology domain containing, family F (wi	---	8147439	---	chr8	96146023	96168911	+	NM_024613 // Q9H8W4 /// BC011806 // Q9H8W4	28	8147439	NM_024613 // Hs.29724 // adipose tissue| bladder| blood| bone marrow| brain| connective	0.000261253	9.32433	0.134934	9.69329	0.15482	10.0066	0.0544424	0.00385327	1.29142	1.29142	WT up vs UT	7.40597e-05	1.6047	1.6047	anKB up vs UT	0.00919568	1.24258	1.24258	anKB up vs WT	23.3244	0.88517	0.101201	1
972	7893470	---		---	normgene->intron	---	---		---	---	---	---	--- // --- // neg_control // --- // --- // --- // --- // --- // ---	---	7893470	---	---	0	0	---	---	4	7893470	---	0.00381841	6.86147	0.242304	6.58567	0.182085	6.02615	0.254328	0.131317	0.825994	-1.21066	WT down vs UT	0.000940725	0.560461	-1.78425	anKB down vs UT	0.00922553	0.678529	-1.47378	anKB down vs WT	10.4746	1.26915	0.323106	1
21109	8066444	NR_034104 // LOC79015 // hypothetical LOC79015 // 20q13.12 // 79015 /// AK090842 // LOC	LOC79015	NR_034104	main	1	NR_034104 // LOC79015 // hypothetical LOC79015 // 20q13.12 // 79015 /// AK090842 // LOC	LOC79015	NR_034104	---	---	---	NR_034104 // RefSeq // Homo sapiens hypothetical LOC79015 (LOC79015), non-coding RNA. /	---	8066444	---	chr20	43285092	43292160	-	---	25	8066444	NR_034104 // Hs.255479 // blood| brain| cervix| connective tissue| eye| ovary| placenta	0.000563566	5.61781	0.15273	6.04612	0.0655419	6.41173	0.160665	0.00401004	1.34565	1.34565	WT up vs UT	7.6604e-05	1.73378	1.73378	anKB up vs UT	0.00928805	1.28843	1.28843	anKB up vs WT	18.7276	0.971502	0.138334	1
9947	7953395	NM_001164094 // COPS7A // COP9 constitutive photomorphogenic homolog subunit 7A (Arabid	COPS7A	NM_001164094	main	1	NM_001164094 // COPS7A // COP9 constitutive photomorphogenic homolog subunit 7A (Arabid	COPS7A	NM_001164094	---	NM_001164094 // GO:0005634 // nucleus // inferred from electronic annotation /// NM_00	---	NM_001164094 // RefSeq // Homo sapiens COP9 constitutive photomorphogenic homolog subun	---	7953395	---	chr12	6833211	6841032	+	NM_001164094 // Q9UBW8 /// NM_001164094 // A8K9A6 /// NM_001164094 // B3KY75 /// NM_016	24	7953395	NM_001164094 // Hs.530823 // adrenal gland| bladder| blood| bone| brain| cervix| connec	4.0999e-05	10.8575	0.0364486	10.6605	0.0131785	10.567	0.0509597	9.57508e-05	0.87238	-1.14629	WT down vs UT	5.61593e-06	0.817606	-1.22308	anKB down vs UT	0.00932426	0.937213	-1.06699	anKB down vs WT	38.7983	0.131977	0.00907097	1
6363	7918759	NM_005872 // BCAS2 // breast carcinoma amplified sequence 2 // 1p13.2 // 10286 /// ENST	BCAS2	NM_005872	main	1	NM_005872 // BCAS2 // breast carcinoma amplified sequence 2 // 1p13.2 // 10286 /// ENST	BCAS2	NM_005872	NM_005872 // GO:0000375 // RNA splicing, via transesterification reactions // traceable	NM_005872 // GO:0005634 // nucleus // inferred from electronic annotation /// NM_00587	NM_005872 // GO:0005515 // protein binding // inferred from physical interaction /// E	NM_005872 // RefSeq // Homo sapiens breast carcinoma amplified sequence 2 (BCAS2), mRNA	---	7918759	---	chr1	115109956	115124265	-	NM_005872 // B2R7W3 /// NM_005872 // Q53HE3 /// BC022880 // O75934 /// BC022880 // B2R7	28	7918759	NM_005872 // Hs.22960 // adipose tissue| adrenal gland| ascites| bladder| blood| bone|	0.000493995	10.1981	0.054252	10.3469	0.0745185	10.5216	0.00821866	0.0200441	1.10863	1.10863	WT up vs UT	0.000234075	1.25137	1.25137	anKB up vs UT	0.00936248	1.12875	1.12875	anKB up vs WT	19.4542	0.231224	0.0316949	1
16545	8020842	NR_003558 // WBP11P1 // WW domain binding protein 11 pseudogene 1 // 18q12.1 // 441818	WBP11P1	NR_003558	main	1	NR_003558 // WBP11P1 // WW domain binding protein 11 pseudogene 1 // 18q12.1 // 441818	WBP11P1	NR_003558	---	---	---	NR_003558 // RefSeq // Homo sapiens WW domain binding protein 11 pseudogene 1 (WBP11P1)	---	8020842	---	chr18	30091626	30094596	+	---	26	8020842	NR_003558 // Hs.549773 // testis| normal| primitive neuroectodermal tumor of the CNS //	0.031315	6.9502	0.0259968	6.87353	0.0320955	6.98043	0.0263027	0.0408088	0.948245	-1.05458	WT down vs UT	0.3649	1.02118	1.02118	anKB up vs UT	0.00940603	1.07691	1.07691	anKB up vs WT	4.95218	0.0220718	0.0118853	1
17457	8029918	NM_014681 // DHX34 // DEAH (Asp-Glu-Ala-His) box polypeptide 34 // 19q13.3 // 9704 ///	DHX34	NM_014681	main	1	NM_014681 // DHX34 // DEAH (Asp-Glu-Ala-His) box polypeptide 34 // 19q13.3 // 9704 ///	DHX34	NM_014681	---	NM_014681 // GO:0005622 // intracellular // inferred from electronic annotation /// EN	NM_014681 // GO:0000166 // nucleotide binding // inferred from electronic annotation /	NM_014681 // RefSeq // Homo sapiens DEAH (Asp-Glu-Ala-His) box polypeptide 34 (DHX34),	---	8029918	---	chr19	47852546	47885961	+	D50924 // Q14147	26	8029918	NM_014681 // Hs.151706 // ascites| bladder| blood| bone| bone marrow| brain| cervix| co	0.00371565	8.11088	0.0390249	8.19528	0.024472	8.32594	0.0613042	0.0596784	1.06024	1.06024	WT up vs UT	0.00051804	1.16075	1.16075	anKB up vs UT	0.0094382	1.09479	1.09479	anKB up vs WT	10.5667	0.07045	0.0177791	1
21380	8069003	NM_005049 // PWP2 // PWP2 periodic tryptophan protein homolog (yeast) // 21q22.3 // 582	PWP2	NM_005049	main	1	NM_005049 // PWP2 // PWP2 periodic tryptophan protein homolog (yeast) // 21q22.3 // 582	PWP2	NM_005049	NM_005049 // GO:0007165 // signal transduction // traceable author statement /// ENST0	NM_005049 // GO:0005634 // nucleus // inferred from electronic annotation /// NM_00504	NM_005049 // GO:0004871 // signal transducer activity // traceable author statement //	NM_005049 // RefSeq // Homo sapiens PWP2 periodic tryptophan protein homolog (yeast) (P	---	8069003	---	chr21	45527208	45551063	+	NM_005049 // Q15269 /// U56085 // Q15269	27	8069003	NM_005049 // Hs.449076 // ascites| blood| bone| bone marrow| brain| cervix| connective	0.0172391	7.42917	0.0309106	7.42853	0.093499	7.21692	0.0407109	0.992097	0.999558	-1.00044	WT down vs UT	0.00933557	0.863192	-1.15849	anKB down vs UT	0.00947772	0.863573	-1.15798	anKB down vs WT	6.2396	0.109304	0.0467139	1
26713	8121257	NM_001198 // PRDM1 // PR domain containing 1, with ZNF domain // 6q21 // 639 /// NM_182	PRDM1	NM_001198	main	1	NM_001198 // PRDM1 // PR domain containing 1, with ZNF domain // 6q21 // 639 /// NM_182	PRDM1	NM_001198	NM_001198 // GO:0000122 // negative regulation of transcription from RNA polymerase II	NM_001198 // GO:0005622 // intracellular // inferred from electronic annotation /// NM	NM_001198 // GO:0003677 // DNA binding // inferred from electronic annotation /// NM_0	NM_001198 // RefSeq // Homo sapiens PR domain containing 1, with ZNF domain (PRDM1), tr	---	8121257	---	chr6	106534195	106557814	+	NM_001198 // Q658W0 /// AY198414 // O75626 /// AY198414 // Q658W0	32	8121257	NM_001198 // Hs.436023 // bladder| blood| bone| bone marrow| brain| cervix| connective	4.2603e-10	10.7439	0.0337282	12.4577	0.0254941	12.6087	0.0888532	2.28122e-10	3.28028	3.28028	WT up vs UT	1.16454e-10	3.64214	3.64214	anKB up vs UT	0.00949367	1.11032	1.11032	anKB up vs WT	732.23	6.53328	0.0237932	1
14120	7995797	NM_175617 // MT1E // metallothionein 1E // 16q13 // 4493 /// BC009699 // MT1E // metall	MT1E	NM_175617	main	1	NM_175617 // MT1E // metallothionein 1E // 16q13 // 4493 /// BC009699 // MT1E // metall	MT1E	NM_175617	NM_175617 // GO:0008150 // biological_process // no biological data available /// BC00	NM_175617 // GO:0005737 // cytoplasm // non-traceable author statement /// BC009699 //	NM_175617 // GO:0005507 // copper ion binding // non-traceable author statement /// NM	NM_175617 // RefSeq // Homo sapiens metallothionein 1E (MT1E), mRNA. // chr16 // 100 //	---	7995797	---	chr16	56659387	56661024	+	BC009699 // P04732	18	7995797	NM_175617 // Hs.534330 // adrenal gland| ascites| bone| brain| connective tissue| embry	0.0318471	11.6373	0.0385374	11.6412	0.0233583	11.5617	0.0245957	0.871628	1.00272	1.00272	WT up vs UT	0.0121822	0.948952	-1.05379	anKB down vs UT	0.00950048	0.946381	-1.05666	anKB down vs WT	4.9185	0.0121749	0.00660086	1
11963	7973972	---		---	main	1	---		---	---	---	---	BC008699 // GenBank // Homo sapiens cDNA clone IMAGE:2822641. // chr14 // 100 // 100 //	---	7973972	---	chr14	37125137	37126384	+	---	28	7973972	---	0.0401485	6.07047	0.0789759	6.02799	0.0202092	6.31119	0.135111	0.624946	0.97099	-1.02988	WT down vs UT	0.0204772	1.18158	1.18158	anKB up vs UT	0.00950823	1.21688	1.21688	anKB up vs WT	4.46918	0.140395	0.0837708	1
27592	8129953	NM_006734 // HIVEP2 // human immunodeficiency virus type I enhancer binding protein 2 /	HIVEP2	NM_006734	main	1	NM_006734 // HIVEP2 // human immunodeficiency virus type I enhancer binding protein 2 /	HIVEP2	NM_006734	NM_006734 // GO:0006355 // regulation of transcription, DNA-dependent // non-traceable	NM_006734 // GO:0005622 // intracellular // inferred from electronic annotation /// NM	NM_006734 // GO:0003677 // DNA binding // traceable author statement /// NM_006734 //	NM_006734 // RefSeq // Homo sapiens human immunodeficiency virus type I enhancer bindin	---	8129953	---	chr6	143072604	143266338	-	NM_006734 // P31629 /// DQ231041 // Q38G99 /// DQ231041 // P31629	30	8129953	NM_006734 // Hs.510172 // bone| bone marrow| brain| connective tissue| ear| embryonic t	1.92748e-09	9.06748	0.0129186	11.2843	0.0759486	11.5209	0.0819774	1.05274e-09	4.64881	4.64881	WT up vs UT	4.70183e-10	5.47726	5.47726	anKB up vs UT	0.00951313	1.17821	1.17821	anKB up vs WT	501.142	10.9904	0.0584821	1
29750	8149811	NM_006167 // NKX3-1 // NK3 homeobox 1 // 8p21 // 4824 /// ENST00000380871 // NKX3-1 //	NKX3-1	NM_006167	main	1	NM_006167 // NKX3-1 // NK3 homeobox 1 // 8p21 // 4824 /// ENST00000380871 // NKX3-1 //	NKX3-1	NM_006167	NM_006167 // GO:0001756 // somitogenesis // inferred from electronic annotation /// NM	NM_006167 // GO:0005634 // nucleus // non-traceable author statement /// ENST000003808	NM_006167 // GO:0003700 // sequence-specific DNA binding transcription factor activity	NM_006167 // RefSeq // Homo sapiens NK3 homeobox 1 (NKX3-1), mRNA. // chr8 // 100 // 10	---	8149811	---	chr8	23536206	23540450	-	AF247704 // Q99801	29	8149811	NM_006167 // Hs.55999 // blood| bone| bone marrow| brain| connective tissue| lung| mamm	6.37465e-06	8.30143	0.0739756	9.05969	0.0972211	9.35577	0.149109	2.44849e-05	1.69145	1.69145	WT up vs UT	2.08039e-06	2.07677	2.07677	anKB up vs UT	0.0095972	1.2278	1.2278	anKB up vs WT	63.5323	2.18968	0.0919083	1
7696	7932160	BC072452 // FAM107B // family with sequence similarity 107, member B // 10p13 // 83641	FAM107B	BC072452	main	1	BC072452 // FAM107B // family with sequence similarity 107, member B // 10p13 // 83641	FAM107B	BC072452	---	---	---	BC072452 // GenBank // Homo sapiens family with sequence similarity 107, member B, mRNA	---	7932160	ENST00000481209 // Pfam // IPR009533 // Protein of unknown function DUF1151	chr10	14560556	14816896	-	BC072452 // Q9H098 /// BC064407 // Q9H098 /// BC004872 // Q9H098 /// AK289959 // Q9H098	31	7932160	BC072452 // Hs.446315 // adipose tissue| adrenal gland| ascites| bladder| blood| bone|	0.000282925	10.9023	0.0626364	11.1709	0.0119494	11.359	0.113774	0.00131009	1.20462	1.20462	WT up vs UT	3.63248e-05	1.37236	1.37236	anKB up vs UT	0.00964135	1.13925	1.13925	anKB up vs WT	22.8059	0.317769	0.0371563	1
13287	7986567	---		---	main	3	---		---	---	---	---	ENST00000492309 // ENSEMBL // ncrna_pseudogene:scRNA_pseudogene chromosome:GRCh37:15:20	---	7986567	---	chr15	20300986	20301282	-	---	21	7986567	---	0.0205934	5.41429	0.0619384	5.22506	0.00850843	5.61524	0.135038	0.139957	0.877072	-1.14016	WT down vs UT	0.120064	1.14945	1.14945	anKB up vs UT	0.0096651	1.31056	1.31056	anKB up vs WT	5.83626	0.35032	0.160066	1
13295	7986633	---		---	main	3	---		---	---	---	---	ENST00000492309 // ENSEMBL // ncrna_pseudogene:scRNA_pseudogene chromosome:GRCh37:15:20	---	7986633	---	chr15	21308172	21308467	-	---	21	7986633	---	0.0205934	5.41429	0.0619384	5.22506	0.00850843	5.61524	0.135038	0.139957	0.877072	-1.14016	WT down vs UT	0.120064	1.14945	1.14945	anKB up vs UT	0.0096651	1.31056	1.31056	anKB up vs WT	5.83626	0.35032	0.160066	1
29564	8148448	NM_006558 // KHDRBS3 // KH domain containing, RNA binding, signal transduction associat	KHDRBS3	NM_006558	main	1	NM_006558 // KHDRBS3 // KH domain containing, RNA binding, signal transduction associat	KHDRBS3	NM_006558	NM_006558 // GO:0006397 // mRNA processing // inferred from electronic annotation ///	NM_006558 // GO:0005634 // nucleus // inferred from direct assay /// NM_006558 // GO:0	NM_006558 // GO:0003727 // single-stranded RNA binding // inferred from electronic anno	NM_006558 // RefSeq // Homo sapiens KH domain containing, RNA binding, signal transduct	---	8148448	ENST00000355849 // Pfam // IPR004088 // KH, type 1 /// ENST00000395313 // Pfam // IPR00	chr8	136469702	136659853	+	NM_006558 // O75525 /// AF051321 // O75525	33	8148448	NM_006558 // Hs.444558 // ascites| blood| bone| brain| connective tissue| ear| embryoni	0.000954643	8.00047	0.0455947	8.25605	0.127867	8.5018	0.0747015	0.00792796	1.19382	1.19382	WT up vs UT	0.000125719	1.41552	1.41552	anKB up vs UT	0.00967477	1.18571	1.18571	anKB up vs WT	16.049	0.38229	0.0635206	1
33204	8180318	---		---	flmrna->unmapped	---	---		---	---	---	---	NM_173211.1 // --- // Homo sapiens TGFB-induced factor (TALE family homeobox) (TGIF), t	---	8180318	---	---	0	0	---	---	13	8180318	---	5.27638e-05	11.293	0.016057	11.6382	0.0315806	11.8082	0.0334229	0.000130375	1.27029	1.27029	WT up vs UT	7.15372e-06	1.42918	1.42918	anKB up vs UT	0.00968808	1.12508	1.12508	anKB up vs WT	36.2465	0.413566	0.0304262	1
922	7893420	---		---	normgene->exon	---	---		---	---	---	---	--- // --- // pos_control // --- // --- // --- // --- // --- // ---	---	7893420	---	---	0	0	---	---	4	7893420	---	0.0105464	10.6242	0.0967969	10.6806	0.109078	10.9584	0.0830361	0.513051	1.03986	1.03986	WT up vs UT	0.00365432	1.26066	1.26066	anKB up vs UT	0.00976445	1.21233	1.21233	anKB up vs WT	7.45082	0.227614	0.0814637	1
16289	8018400	NM_004259 // RECQL5 // RecQ protein-like 5 // 17q25 // 9400 /// NM_001003716 // RECQL5	RECQL5	NM_004259	main	1	NM_004259 // RECQL5 // RecQ protein-like 5 // 17q25 // 9400 /// NM_001003716 // RECQL5	RECQL5	NM_004259	NM_004259 // GO:0006259 // DNA metabolic process // non-traceable author statement ///	NM_004259 // GO:0005634 // nucleus // inferred from electronic annotation /// NM_00425	NM_004259 // GO:0000166 // nucleotide binding // inferred from electronic annotation /	NM_004259 // RefSeq // Homo sapiens RecQ protein-like 5 (RECQL5), transcript variant 1,	---	8018400	---	chr17	73622925	73663269	-	NM_004259 // Q9BSD6 /// NM_004259 // Q9BW80 /// NM_001003716 // B3KQK2 /// NM_001003715	31	8018400	NM_004259 // Hs.632229 // adipose tissue| blood| bone| bone marrow| brain| cervix| conn	0.0102661	7.26944	0.0680983	7.20515	0.0283973	6.98439	0.0700719	0.35497	0.956419	-1.04557	WT down vs UT	0.00243494	0.820716	-1.21845	anKB down vs UT	0.00976548	0.858114	-1.16535	anKB down vs WT	7.52158	0.145124	0.0514515	1
27575	8129773	NM_014739 // BCLAF1 // BCL2-associated transcription factor 1 // 6q22-q23 // 9774 /// N	BCLAF1	NM_014739	main	1	NM_014739 // BCLAF1 // BCL2-associated transcription factor 1 // 6q22-q23 // 9774 /// N	BCLAF1	NM_014739	NM_014739 // GO:0006917 // induction of apoptosis // traceable author statement /// NM	NM_014739 // GO:0005634 // nucleus // inferred from direct assay /// NM_014739 // GO:0	NM_014739 // GO:0003677 // DNA binding // inferred from direct assay /// NM_014739 //	NM_014739 // RefSeq // Homo sapiens BCL2-associated transcription factor 1 (BCLAF1), tr	---	8129773	---	chr6	136579726	136610989	-	NM_014739 // Q9NYF8 /// NM_014739 // Q6DCA8 /// NM_001077441 // Q9NYF8 /// NM_001077441	15	8129773	NM_014739 // Hs.486542 // ascites| bladder| blood| bone| bone marrow| brain| cervix| co	0.00104778	10.6091	0.0122517	10.684	0.0538366	10.7749	0.0289605	0.0240149	1.05329	1.05329	WT up vs UT	0.00027509	1.12174	1.12174	anKB up vs UT	0.00980294	1.06499	1.06499	anKB up vs WT	15.6113	0.051082	0.00872562	1
29437	8147145	NM_152565 // ATP6V0D2 // ATPase, H+ transporting, lysosomal 38kDa, V0 subunit d2 // ---	ATP6V0D2	NM_152565	main	1	NM_152565 // ATP6V0D2 // ATPase, H+ transporting, lysosomal 38kDa, V0 subunit d2 // ---	ATP6V0D2	NM_152565	NM_152565 // GO:0006811 // ion transport // inferred from electronic annotation /// NM	NM_152565 // GO:0005769 // early endosome // inferred from electronic annotation /// N	NM_152565 // GO:0005515 // protein binding // inferred from physical interaction /// N	NM_152565 // RefSeq // Homo sapiens ATPase, H+ transporting, lysosomal 38kDa, V0 subuni	---	8147145	---	chr8	87111133	87166457	+	NM_152565 // Q8N8Y2 /// BC065207 // Q8N8Y2	32	8147145	NM_152565 // Hs.436360 // blood| embryonic tissue| kidney| lung| skin| spleen| kidney t	0.0358097	11.9773	0.0184449	11.8422	0.0813515	12.0076	0.0596163	0.0250436	0.910641	-1.09813	WT down vs UT	0.553508	1.02127	1.02127	anKB up vs UT	0.00980311	1.12148	1.12148	anKB up vs WT	4.68786	0.0508584	0.0289305	1
8332	7938396	NM_000480 // AMPD3 // adenosine monophosphate deaminase 3 // 11p15 // 272 /// NM_001025	AMPD3	NM_000480	main	1	NM_000480 // AMPD3 // adenosine monophosphate deaminase 3 // 11p15 // 272 /// NM_001025	AMPD3	NM_000480	NM_000480 // GO:0006144 // purine base metabolic process // inferred from electronic an	---	NM_000480 // GO:0003876 // AMP deaminase activity // inferred from electronic annotatio	NM_000480 // RefSeq // Homo sapiens adenosine monophosphate deaminase 3 (AMPD3), transc	---	7938396	---	chr11	10472224	10529126	+	NM_000480 // Q01432 /// NM_001025390 // Q01432 /// BC126118 // A0AUX0 /// BC126118 // Q	25	7938396	NM_000480 // Hs.501890 // adrenal gland| blood| bone| bone marrow| brain| connective ti	0.000156231	11.3526	0.00946463	11.4906	0.0646723	11.6258	0.0358464	0.00884566	1.10036	1.10036	WT up vs UT	0.000136843	1.20846	1.20846	anKB up vs UT	0.0098047	1.09823	1.09823	anKB up vs WT	26.9297	0.195159	0.0193253	1
277	7892773	---		---	normgene->exon	---	---		---	---	---	---	--- // --- // pos_control // --- // --- // --- // --- // --- // ---	---	7892773	---	---	0	0	---	---	4	7892773	---	0.0266138	7.89243	0.0725753	7.88565	0.0241085	8.06735	0.0675455	0.903131	0.995307	-1.00471	WT down vs UT	0.011911	1.1289	1.1289	anKB up vs UT	0.00987669	1.13422	1.13422	anKB up vs WT	5.28458	0.0693907	0.0350154	1
13373	7987466	---		---	main	1	---		---	---	---	---	ENST00000477503 // ENSEMBL // ncrna_pseudogene:Mt_tRNA_pseudogene chromosome:GRCh37:15:	---	7987466	---	chr15	40426834	40426890	-	---	25	7987466	---	0.0190165	6.75941	0.0999569	6.57034	0.0367224	6.73203	0.0314249	0.00435871	0.877168	-1.14003	WT down vs UT	0.584849	0.981196	-1.01916	anKB down vs UT	0.00992472	1.1186	1.1186	anKB up vs WT	6.0148	0.0626602	0.0277804	1
24556	8100714	NM_001031732 // YTHDC1 // YTH domain containing 1 // 4q13.2 // 91746 /// NM_133370 // Y	YTHDC1	NM_001031732	main	1	NM_001031732 // YTHDC1 // YTH domain containing 1 // 4q13.2 // 91746 /// NM_133370 // Y	YTHDC1	NM_001031732	NM_001031732 // GO:0000398 // nuclear mRNA splicing, via spliceosome // inferred from e	NM_001031732 // GO:0005634 // nucleus // inferred from electronic annotation /// NM_00	NM_001031732 // GO:0005515 // protein binding // inferred from electronic annotation /	NM_001031732 // RefSeq // Homo sapiens YTH domain containing 1 (YTHDC1), transcript var	---	8100714	---	chr4	69176105	69215824	-	NM_001031732 // Q96MU7 /// NM_133370 // Q96MU7 /// BC041119 // Q96MU7	26	8100714	NM_001031732 // Hs.175955 // adipose tissue| adrenal gland| bladder| blood| bone| bone	7.07444e-05	9.40087	0.0407062	9.77333	0.12881	9.96592	0.0254839	0.00018885	1.29456	1.29456	WT up vs UT	9.46328e-06	1.47944	1.47944	anKB up vs UT	0.00994628	1.14281	1.14281	anKB up vs WT	33.4756	0.495208	0.0394482	1
285	7892781	---		---	normgene->intron	---	---		---	---	---	---	--- // --- // neg_control // --- // --- // --- // --- // --- // ---	---	7892781	---	---	0	0	---	---	4	7892781	---	0.00427475	7.76907	0.0754386	7.6564	0.115573	7.43042	0.0343163	0.132575	0.924873	-1.08123	WT down vs UT	0.00101073	0.790781	-1.26457	anKB down vs UT	0.00995728	0.855016	-1.16957	anKB down vs WT	10.0997	0.205787	0.0543348	1
32485	8175076	NM_017666 // ZNF280C // zinc finger protein 280C // Xq26.1 // 55609 /// ENST00000370978	ZNF280C	NM_017666	main	1	NM_017666 // ZNF280C // zinc finger protein 280C // Xq26.1 // 55609 /// ENST00000370978	ZNF280C	NM_017666	NM_017666 // GO:0045449 // regulation of transcription // inferred from electronic anno	NM_017666 // GO:0005622 // intracellular // inferred from electronic annotation /// NM	NM_017666 // GO:0003677 // DNA binding // inferred from electronic annotation /// NM_0	NM_017666 // RefSeq // Homo sapiens zinc finger protein 280C (ZNF280C), mRNA. // chrX /	---	8175076	---	chrX	129336685	129402873	-	NM_017666 // Q8ND82 /// NM_017666 // Q9UJJ2 /// BC051728 // Q8ND82 /// BC051728 // Q9UJ	25	8175076	NM_017666 // Hs.308418 // adrenal gland| bone marrow| brain| embryonic tissue| kidney|	9.25228e-06	8.29666	0.047275	9.06804	0.112991	9.38341	0.141779	3.62021e-05	1.7069	1.7069	WT up vs UT	2.83465e-06	2.12395	2.12395	anKB up vs UT	0.00997882	1.24433	1.24433	anKB up vs WT	57.6205	2.28865	0.105918	1
23788	8093601	NM_003704 // FAM193A // family with sequence similarity 193, member A // 4p16.3 // 8603	FAM193A	NM_003704	main	1	NM_003704 // FAM193A // family with sequence similarity 193, member A // 4p16.3 // 8603	FAM193A	NM_003704	---	---	---	NM_003704 // RefSeq // Homo sapiens family with sequence similarity 193, member A (FAM1	---	8093601	---	chr4	2627159	2734302	+	AB000459 // P78312 /// AB000460 // P78312 /// BC136646 // B9EGR0 /// BC144340 // B7ZM85	29	8093601	NM_003704 // Hs.652364 // adrenal gland| blood| bone| brain| cervix| connective tissue|	0.0348931	8.77267	0.0307028	8.61656	0.0915944	8.85501	0.137447	0.0595245	0.897441	-1.11428	WT down vs UT	0.280504	1.05874	1.05874	anKB up vs UT	0.0100558	1.17973	1.17973	anKB up vs WT	4.73829	0.107926	0.0607396	1
19669	8051573	NM_006449 // CDC42EP3 // CDC42 effector protein (Rho GTPase binding) 3 // 2p21 // 10602	CDC42EP3	NM_006449	main	1	NM_006449 // CDC42EP3 // CDC42 effector protein (Rho GTPase binding) 3 // 2p21 // 10602	CDC42EP3	NM_006449	NM_006449 // GO:0007165 // signal transduction // traceable author statement /// NM_00	NM_006449 // GO:0005737 // cytoplasm // inferred from electronic annotation /// NM_006	NM_006449 // GO:0005515 // protein binding // inferred from electronic annotation ///	NM_006449 // RefSeq // Homo sapiens CDC42 effector protein (Rho GTPase binding) 3 (CDC4	---	8051573	---	chr2	37870743	37899326	-	NM_006449 // Q9UKI2 /// NM_006449 // B3KY59 /// BC019270 // Q9UKI2 /// BC019270 // B3KY	26	8051573	NM_006449 // Hs.369574 // ascites| blood| bone| bone marrow| brain| cervix| connective	7.89654e-07	9.70593	0.108987	10.6391	0.0383354	10.9097	0.149978	2.88601e-06	1.90954	1.90954	WT up vs UT	4.09004e-07	2.30334	2.30334	anKB up vs UT	0.0101548	1.20623	1.20623	anKB up vs WT	109.107	3.21083	0.0784756	1
15348	8008237	NM_002204 // ITGA3 // integrin, alpha 3 (antigen CD49C, alpha 3 subunit of VLA-3 recept	ITGA3	NM_002204	main	1	NM_002204 // ITGA3 // integrin, alpha 3 (antigen CD49C, alpha 3 subunit of VLA-3 recept	ITGA3	NM_002204	NM_002204 // GO:0001764 // neuron migration // inferred from electronic annotation ///	NM_002204 // GO:0005886 // plasma membrane // not recorded /// NM_002204 // GO:0008305	NM_002204 // GO:0004872 // receptor activity // inferred from electronic annotation //	NM_002204 // RefSeq // Homo sapiens integrin, alpha 3 (antigen CD49C, alpha 3 subunit o	NM_002204 // GenMAPP // Integrin-mediated_cell_adhesion_KEGG /// NM_005501 // GenMAPP /	8008237	---	chr17	48133432	48167845	+	NM_002204 // P26006 /// NM_005501 // P26006 /// BC150190 // P26006	38	8008237	NM_002204 // Hs.265829 // adipose tissue| adrenal gland| ascites| bladder| blood| bone|	0.0126788	9.68727	0.0403434	9.59473	0.0173715	9.71594	0.0484521	0.0339915	0.937872	-1.06624	WT down vs UT	0.451575	1.02008	1.02008	anKB up vs UT	0.0101588	1.08765	1.08765	anKB up vs WT	6.97964	0.0412496	0.01576	1
23374	8089402	NM_005459 // GUCA1C // guanylate cyclase activator 1C // 3q13.1 // 9626 /// ENST0000026	GUCA1C	NM_005459	main	1	NM_005459 // GUCA1C // guanylate cyclase activator 1C // 3q13.1 // 9626 /// ENST0000026	GUCA1C	NM_005459	NM_005459 // GO:0007165 // signal transduction // traceable author statement /// NM_00	---	NM_005459 // GO:0005509 // calcium ion binding // inferred from electronic annotation	NM_005459 // RefSeq // Homo sapiens guanylate cyclase activator 1C (GUCA1C), mRNA. // c	---	8089402	---	chr3	108626650	108672620	-	AF110002 // O95843	17	8089402	NM_005459 // Hs.233363 // blood| brain| connective tissue| eye| testis| germ cell tumor	0.0351364	3.44759	0.0594407	3.79393	0.167575	3.42444	0.167857	0.0140657	1.27133	1.27133	WT up vs UT	0.839567	0.984076	-1.01618	anKB down vs UT	0.0102805	0.774053	-1.2919	anKB down vs WT	4.72474	0.260709	0.147146	1
4635	7901073	NM_000374 // UROD // uroporphyrinogen decarboxylase // 1p34 // 7389 /// NR_036510 // UR	UROD	NM_000374	main	1	NM_000374 // UROD // uroporphyrinogen decarboxylase // 1p34 // 7389 /// NR_036510 // UR	UROD	NM_000374	NM_000374 // GO:0006783 // heme biosynthetic process // inferred by curator /// NM_000	NM_000374 // GO:0005737 // cytoplasm // inferred from electronic annotation /// NM_000	NM_000374 // GO:0004853 // uroporphyrinogen decarboxylase activity // inferred from dir	NM_000374 // RefSeq // Homo sapiens uroporphyrinogen decarboxylase (UROD), transcript v	AK291877 // GenMAPP // Heme_Biosynthesis /// BC001778 // GenMAPP // Heme_Biosynthesis /	7901073	---	chr1	45477819	45481341	+	AK291877 // P06132 /// BC001778 // P06132 /// CR542057 // P06132 /// CR456976 // P06132	26	7901073	NM_000374 // Hs.78601 // adrenal gland| ascites| bladder| blood| bone| bone marrow| bra	7.13847e-06	10.2823	0.0223273	10.0723	0.0303318	10.0006	0.0260334	1.0286e-05	0.864506	-1.15673	WT down vs UT	1.11524e-06	0.822615	-1.21564	anKB down vs UT	0.0104665	0.951543	-1.05092	anKB down vs WT	61.6779	0.128938	0.0055747	1
763	7893261	---		---	normgene->exon	---	---		---	---	---	---	--- // --- // pos_control // --- // --- // --- // --- // --- // ---	---	7893261	---	---	0	0	---	---	4	7893261	---	0.00142709	13.048	0.0489196	12.9646	0.0322294	12.8782	0.0126014	0.0125227	0.943871	-1.05947	WT down vs UT	0.000182839	0.889008	-1.12485	anKB down vs UT	0.0105051	0.941874	-1.06171	anKB down vs WT	14.2296	0.0433022	0.00811493	1
3482	7895998	---		---	normgene->intron	---	---		---	---	---	---	--- // --- // neg_control // --- // --- // --- // --- // --- // ---	---	7895998	---	---	0	0	---	---	4	7895998	---	0.0121385	4.13574	0.265076	3.24515	0.333431	3.91275	0.157661	0.00220463	0.539392	-1.85394	WT down vs UT	0.299838	0.856788	-1.16715	anKB down vs UT	0.010558	1.58843	1.58843	anKB up vs WT	7.08914	1.29082	0.485559	1
28154	8135277	NM_182931 // MLL5 // myeloid/lymphoid or mixed-lineage leukemia 5 (trithorax homolog, D	MLL5	NM_182931	main	1	NM_182931 // MLL5 // myeloid/lymphoid or mixed-lineage leukemia 5 (trithorax homolog, D	MLL5	NM_182931	NM_182931 // GO:0002446 // neutrophil mediated immunity // inferred from sequence or st	NM_182931 // GO:0005634 // nucleus // traceable author statement /// NM_182931 // GO:0	NM_182931 // GO:0003713 // transcription coactivator activity // inferred from mutant p	NM_182931 // RefSeq // Homo sapiens myeloid/lymphoid or mixed-lineage leukemia 5 (trith	---	8135277	---	chr7	104654637	104754808	+	NM_182931 // Q8IZD2 /// NM_018682 // Q8IZD2 /// AY147037 // Q8IZD2 /// AF519459 // Q8IZ	47	8135277	NM_182931 // Hs.592262 // ascites| bladder| blood| bone| bone marrow| brain| cervix| co	0.00146807	11.0657	0.0363177	11.2024	0.0585604	11.3608	0.0884435	0.0210879	1.09938	1.09938	WT up vs UT	0.000265096	1.22703	1.22703	anKB up vs UT	0.0105678	1.11611	1.11611	anKB up vs WT	14.1083	0.14482	0.027373	1
11612	7970924	NM_178006 // STARD13 // StAR-related lipid transfer (START) domain containing 13 // 13q	STARD13	NM_178006	main	1	NM_178006 // STARD13 // StAR-related lipid transfer (START) domain containing 13 // 13q	STARD13	NM_178006	NM_178006 // GO:0007165 // signal transduction // inferred from electronic annotation	NM_178006 // GO:0005622 // intracellular // inferred from electronic annotation /// NM	NM_178006 // GO:0005096 // GTPase activator activity // inferred from electronic annota	NM_178006 // RefSeq // Homo sapiens StAR-related lipid transfer (START) domain containi	---	7970924	---	chr13	33677307	33859892	-	NM_178006 // B2R789 /// NM_052851 // Q9Y3M8 /// AY082589 // Q9Y3M8 /// AY082589 // B2R7	62	7970924	NM_178006 // Hs.507704 // adipose tissue| adrenal gland| blood| bone| brain| connective	0.0575432	5.73182	0.0526895	5.59928	0.0629502	5.79716	0.114909	0.0573994	0.91222	-1.09623	WT down vs UT	0.306172	1.04633	1.04633	anKB up vs UT	0.0106877	1.14701	1.14701	anKB up vs WT	3.8191	0.0613975	0.0428705	1
15620	8011337	NM_002550 // OR3A1 // olfactory receptor, family 3, subfamily A, member 1 // 17p13.3 //	OR3A1	NM_002550	main	1	NM_002550 // OR3A1 // olfactory receptor, family 3, subfamily A, member 1 // 17p13.3 //	OR3A1	NM_002550	NM_002550 // GO:0007165 // signal transduction // non-traceable author statement /// N	NM_002550 // GO:0005886 // plasma membrane // inferred from electronic annotation ///	NM_002550 // GO:0004872 // receptor activity // inferred from electronic annotation //	NM_002550 // RefSeq // Homo sapiens olfactory receptor, family 3, subfamily A, member 1	---	8011337	---	chr17	3194929	3195876	-	BC096187 // P47881	15	8011337	NM_002550 // Hs.647410 // --- /// ENST00000323404 // Hs.647410 // --- /// BC096187 // H	0.00171412	5.29491	0.0235533	5.46695	0.0909592	5.6548	0.09278	0.0163028	1.12665	1.12665	WT up vs UT	0.000223255	1.28333	1.28333	anKB up vs UT	0.0107203	1.13906	1.13906	anKB up vs WT	13.459	0.195223	0.0386802	1
10513	7959251	NR_033948 // P2RX7 // purinergic receptor P2X, ligand-gated ion channel, 7 // 12q24 //	P2RX7	NR_033948	main	1	NR_033948 // P2RX7 // purinergic receptor P2X, ligand-gated ion channel, 7 // 12q24 //	P2RX7	NR_033948	NR_033948 // GO:0000187 // activation of MAPK activity // inferred from electronic anno	NR_033948 // GO:0005639 // integral to nuclear inner membrane // inferred from electron	NR_033948 // GO:0000287 // magnesium ion binding // inferred from electronic annotation	NR_033948 // RefSeq // Homo sapiens purinergic receptor P2X, ligand-gated ion channel,	---	7959251	---	chr12	121570678	121623877	+	NR_033948 // Q59EV2 /// NR_033948 // B3KR29 /// NR_033948 // Q99572 /// NR_033948 // Q0	30	7959251	NR_033948 // Hs.507102 // bladder| blood| bone marrow| brain| connective tissue| intest	2.03636e-07	10.2415	0.0287712	11.3795	0.0455086	11.6084	0.107145	1.88728e-07	2.20075	2.20075	WT up vs UT	4.49706e-08	2.57916	2.57916	anKB up vs UT	0.0107403	1.17194	1.17194	anKB up vs WT	154.293	3.3258	0.0574804	1
8341	7938544	NM_021961 // TEAD1 // TEA domain family member 1 (SV40 transcriptional enhancer factor)	TEAD1	NM_021961	main	1	NM_021961 // TEAD1 // TEA domain family member 1 (SV40 transcriptional enhancer factor)	TEAD1	NM_021961	NM_021961 // GO:0006355 // regulation of transcription, DNA-dependent // inferred from	NM_021961 // GO:0005634 // nucleus // inferred from electronic annotation /// NM_02196	NM_021961 // GO:0003677 // DNA binding // inferred from electronic annotation /// NM_0	NM_021961 // RefSeq // Homo sapiens TEA domain family member 1 (SV40 transcriptional en	---	7938544	---	chr11	12766588	12966283	+	BC115398 // A4FUP2	34	7938544	NM_021961 // Hs.655331 // adipose tissue| ascites| bladder| blood| bone| bone marrow| b	0.0081189	5.53224	0.0135192	5.57983	0.0734897	5.70216	0.0377289	0.234231	1.03354	1.03354	WT up vs UT	0.00177052	1.12499	1.12499	anKB up vs UT	0.0107475	1.08849	1.08849	anKB up vs WT	8.15815	0.0502341	0.0164201	1
11409	7968976	NM_001164211 // LRCH1 // leucine-rich repeats and calponin homology (CH) domain contain	LRCH1	NM_001164211	main	1	NM_001164211 // LRCH1 // leucine-rich repeats and calponin homology (CH) domain contain	LRCH1	NM_001164211	---	---	NM_001164211 // GO:0005515 // protein binding // inferred from electronic annotation /	NM_001164211 // RefSeq // Homo sapiens leucine-rich repeats and calponin homology (CH)	---	7968976	---	chr13	47127303	47325697	+	NM_001164211 // Q9Y2L9 /// NM_015116 // Q9Y2L9 /// NM_001164213 // Q8TAR8 /// AY050632	26	7968976	NM_001164211 // Hs.507971 // adrenal gland| bladder| blood| bone| brain| cervix| connec	0.00196459	11.0544	0.0747982	11.2674	0.0381231	11.515	0.134033	0.0217423	1.15908	1.15908	WT up vs UT	0.000274994	1.37613	1.37613	anKB up vs UT	0.0107846	1.18726	1.18726	anKB up vs WT	12.9078	0.326181	0.0673866	1
3355	7895869	---		---	normgene->exon	---	---		---	---	---	---	--- // --- // pos_control // --- // --- // --- // --- // --- // ---	---	7895869	---	---	0	0	---	---	4	7895869	---	0.0463635	11.589	0.0892552	11.6261	0.0241056	11.436	0.0978289	0.536845	1.02609	1.02609	WT up vs UT	0.0289401	0.899366	-1.11189	anKB down vs UT	0.010823	0.876497	-1.14091	anKB down vs WT	4.20245	0.0627237	0.0398013	1
21496	8070171	---		---	main	1	---		---	---	---	---	ENST00000467060 // ENSEMBL // ncrna_pseudogene:scRNA_pseudogene chromosome:GRCh37:21:35	---	8070171	---	chr21	35291420	35291641	-	---	19	8070171	---	0.0127399	6.46774	0.0599739	6.53835	0.04092	6.75559	0.131765	0.314737	1.05016	1.05016	WT up vs UT	0.00237306	1.22083	1.22083	anKB up vs UT	0.0108632	1.16251	1.16251	anKB up vs WT	6.96763	0.135902	0.0520127	1
24036	8095854	NM_018243 // SEPT11 // septin 11 // 4q21.1 // 55752 /// ENST00000264893 // SEPT11 // se	2012-09-11	NM_018243	main	1	NM_018243 // SEPT11 // septin 11 // 4q21.1 // 55752 /// ENST00000264893 // SEPT11 // se	2012-09-11	NM_018243	NM_018243 // GO:0007049 // cell cycle // inferred from electronic annotation /// NM_01	NM_018243 // GO:0001725 // stress fiber // inferred from direct assay /// NM_018243 //	NM_018243 // GO:0000166 // nucleotide binding // inferred from electronic annotation /	NM_018243 // RefSeq // Homo sapiens septin 11 (SEPT11), mRNA. // chr4 // 100 // 100 //	---	8095854	---	chr4	77870881	77959768	+	NM_018243 // Q9NVA2 /// NM_018243 // Q96KC0 /// BC008083 // Q9NVA2 /// BC008083 // Q96K	35	8095854	NM_018243 // Hs.128199 // adipose tissue| adrenal gland| ascites| bladder| blood| bone|	0.00209909	11.8291	0.0345501	11.943	0.0436588	12.1113	0.11033	0.0563362	1.0821	1.0821	WT up vs UT	0.000555713	1.21604	1.21604	anKB up vs UT	0.0108985	1.12378	1.12378	anKB up vs WT	12.6469	0.148349	0.0312801	1
2488	7894999	---		---	normgene->exon	---	---		---	---	---	---	--- // --- // pos_control // --- // --- // --- // --- // --- // ---	---	7894999	---	---	0	0	---	---	4	7894999	---	0.00153532	13.4752	0.0313268	13.399	0.0317385	13.3189	0.0357763	0.0140161	0.948603	-1.05418	WT down vs UT	0.00020372	0.897353	-1.11439	anKB down vs UT	0.0109454	0.945973	-1.05711	anKB down vs WT	13.918	0.0370467	0.00709809	1
1772	7894276	---		---	normgene->intron	---	---		---	---	---	---	--- // --- // neg_control // --- // --- // --- // --- // --- // ---	---	7894276	---	---	0	0	---	---	4	7894276	---	0.0131793	5.16182	0.51394	5.14892	0.683251	3.93996	0.162316	0.97283	0.991098	-1.00898	WT down vs UT	0.010412	0.42873	-2.33247	anKB down vs UT	0.0109716	0.432581	-2.31171	anKB down vs WT	6.88327	4.17472	1.61734	1
23207	8087739	NM_013324 // CISH // cytokine inducible SH2-containing protein // 3p21.3 // 1154 /// NM	CISH	NM_013324	main	1	NM_013324 // CISH // cytokine inducible SH2-containing protein // 3p21.3 // 1154 /// NM	CISH	NM_013324	NM_013324 // GO:0001558 // regulation of cell growth // non-traceable author statement	NM_013324 // GO:0005575 // cellular_component // no biological data available /// NM_1	NM_013324 // GO:0003674 // molecular_function // no biological data available /// NM_0	NM_013324 // RefSeq // Homo sapiens cytokine inducible SH2-containing protein (CISH), t	---	8087739	---	chr3	50643920	50649203	-	AF035947 // Q9NSE2	31	8087739	NM_013324 // Hs.655334 // blood| bone| bone marrow| brain| connective tissue| intestine	0.049505	8.77232	0.0318213	8.8708	0.0364687	8.61819	0.159076	0.235216	1.07065	1.07065	WT up vs UT	0.079438	0.898675	-1.11275	anKB down vs UT	0.0109845	0.839371	-1.19137	anKB down vs WT	4.08399	0.108202	0.0706512	1
2587	7895099	---		---	normgene->intron	---	---		---	---	---	---	--- // --- // neg_control // --- // --- // --- // --- // --- // ---	---	7895099	---	---	0	0	---	---	1	7895099	---	0.0340055	7.47037	0.394256	7.62287	0.327663	6.29542	0.705797	0.715491	1.11149	1.11149	WT up vs UT	0.0195922	0.442899	-2.25785	anKB down vs UT	0.011062	0.398472	-2.50959	anKB down vs WT	4.78872	3.51331	1.95644	1
8327	7938366	BX641032 // WEE1 // WEE1 homolog (S. pombe) // 11p15.3-p15.1 // 7465	WEE1	BX641032	main	1	BX641032 // WEE1 // WEE1 homolog (S. pombe) // 11p15.3-p15.1 // 7465	WEE1	BX641032	BX641032 // GO:0006468 // protein phosphorylation // inferred from electronic annotatio	BX641032 // GO:0005634 // nucleus // inferred from electronic annotation /// BX641032	BX641032 // GO:0000166 // nucleotide binding // inferred from electronic annotation //	BX641032 // GenBank // Homo sapiens mRNA; cDNA DKFZp686I18166 (from clone DKFZp686I1816	---	7938366	---	chr11	9602453	9602765	+	BX641032 // Q6MZL0	25	7938366	BX641032 // Hs.249441 // adrenal gland| ascites| bladder| blood| bone| bone marrow| bra	0.0574875	4.46913	0.0329321	4.74607	0.0576353	4.35263	0.281438	0.0496045	1.21162	1.21162	WT up vs UT	0.359434	0.922424	-1.0841	anKB down vs UT	0.0111333	0.761312	-1.31352	anKB down vs WT	3.82078	0.246893	0.172316	1
11450	7969341	NM_030794 // TDRD3 // tudor domain containing 3 // 13q21.2 // 81550 /// NM_001146071 //	TDRD3	NM_030794	main	1	NM_030794 // TDRD3 // tudor domain containing 3 // 13q21.2 // 81550 /// NM_001146071 //	TDRD3	NM_030794	---	NM_030794 // GO:0005634 // nucleus // inferred from electronic annotation /// NM_03079	NM_030794 // GO:0003676 // nucleic acid binding // inferred from electronic annotation	NM_030794 // RefSeq // Homo sapiens tudor domain containing 3 (TDRD3), transcript varia	---	7969341	ENST00000196169 // Pfam // IPR008191 // Maternal tudor protein /// ENST00000196169 // P	chr13	60970591	61148011	+	NM_030794 // Q9H7E2 /// NM_001146071 // Q9H7E2 /// BX537910 // Q9H7E2	35	7969341	NM_030794 // Hs.525061 // ascites| bladder| blood| bone| brain| connective tissue| embr	0.0476408	10.1345	0.0532892	10.0298	0.0736075	10.2364	0.109276	0.134765	0.929941	-1.07534	WT down vs UT	0.144391	1.07318	1.07318	anKB up vs UT	0.0111665	1.15404	1.15404	anKB up vs WT	4.15312	0.0741531	0.0476128	1
31572	8167198	---		---	main	1	---		---	---	---	---	ENST00000338709 // ENSEMBL // cdna:pseudogene chromosome:GRCh37:X:47657325:47664188:1 g	---	8167198	---	chrX	47657325	47664188	+	---	17	8167198	---	0.0571273	6.66712	0.0230922	6.76093	0.0665966	6.61384	0.0515012	0.0697452	1.06719	1.06719	WT up vs UT	0.26875	0.963743	-1.03762	anKB down vs UT	0.0111724	0.903068	-1.10734	anKB down vs WT	3.83166	0.0346573	0.02412	1
16565	8021091	NM_213602 // SIGLEC15 // sialic acid binding Ig-like lectin 15 // 18q12.3 // 284266 ///	SIGLEC15	NM_213602	main	1	NM_213602 // SIGLEC15 // sialic acid binding Ig-like lectin 15 // 18q12.3 // 284266 ///	SIGLEC15	NM_213602	---	NM_213602 // GO:0016020 // membrane // inferred from electronic annotation /// NM_2136	---	NM_213602 // RefSeq // Homo sapiens sialic acid binding Ig-like lectin 15 (SIGLEC15), m	---	8021091	---	chr18	43405545	43424047	+	NM_213602 // Q6ZMC9 /// AY971516 // A7E1W7 /// AY971516 // Q6ZMC9	25	8021091	NM_213602 // Hs.287692 // blood| bone| brain| intestine| liver| lymph node| mammary gla	0.0138532	10.3394	0.0893728	10.4163	0.104348	10.6616	0.112301	0.333589	1.05479	1.05479	WT up vs UT	0.0025866	1.25026	1.25026	anKB up vs UT	0.0111993	1.18531	1.18531	anKB up vs WT	6.76049	0.170175	0.0671253	1
7136	7926239	NM_001008211 // OPTN // optineurin // 10p13 // 10133 /// NM_001008213 // OPTN // optine	OPTN	NM_001008211	main	1	NM_001008211 // OPTN // optineurin // 10p13 // 10133 /// NM_001008213 // OPTN // optine	OPTN	NM_001008211	NM_001008211 // GO:0000042 // protein targeting to Golgi // inferred from mutant phenot	NM_001008211 // GO:0005737 // cytoplasm // inferred from electronic annotation /// NM_	NM_001008211 // GO:0005515 // protein binding // inferred from physical interaction //	NM_001008211 // RefSeq // Homo sapiens optineurin (OPTN), transcript variant 1, mRNA. /	---	7926239	---	chr10	13141449	13180291	+	NM_001008211 // Q96CV9 /// NM_001008213 // Q96CV9 /// NM_001008212 // Q96CV9 /// NM_021	40	7926239	NM_001008211 // Hs.332706 // adipose tissue| adrenal gland| ascites| bladder| blood| bo	0.0564432	9.82665	0.0503103	9.72137	0.0388005	9.87015	0.0872492	0.04892	0.92963	-1.0757	WT down vs UT	0.365766	1.03061	1.03061	anKB up vs UT	0.0112091	1.10863	1.10863	anKB up vs WT	3.85255	0.0356953	0.0247076	1
9374	7948125	NM_001004746 // OR5T2 // olfactory receptor, family 5, subfamily T, member 2 // 11q12.1	OR5T2	NM_001004746	main	1	NM_001004746 // OR5T2 // olfactory receptor, family 5, subfamily T, member 2 // 11q12.1	OR5T2	NM_001004746	NM_001004746 // GO:0007608 // sensory perception of smell // inferred from electronic a	NM_001004746 // GO:0005886 // plasma membrane // inferred from electronic annotation /	NM_001004746 // GO:0004872 // receptor activity // inferred from electronic annotation	NM_001004746 // RefSeq // Homo sapiens olfactory receptor, family 5, subfamily T, membe	---	7948125	---	chr11	55999582	56000661	-	BC136876 // Q8NGG2	18	7948125	NM_001004746 // Hs.553627 // --- /// ENST00000313264 // Hs.553627 // --- /// BC136876 /	0.0296147	4.70659	0.197236	4.26404	0.141674	4.68412	0.164065	0.0086541	0.735836	-1.359	WT down vs UT	0.865186	0.984547	-1.0157	anKB down vs UT	0.0112235	1.338	1.338	anKB up vs WT	5.06477	0.374321	0.197085	1
22426	8079383	NM_001837 // CCR3 // chemokine (C-C motif) receptor 3 // 3p21.3 // 1232 /// NM_178329 /	CCR3	NM_001837	main	1	NM_001837 // CCR3 // chemokine (C-C motif) receptor 3 // 3p21.3 // 1232 /// NM_178329 /	CCR3	NM_001837	NM_001837 // GO:0001938 // positive regulation of endothelial cell proliferation // inf	NM_001837 // GO:0005737 // cytoplasm // inferred from electronic annotation /// NM_001	NM_001837 // GO:0004872 // receptor activity // inferred from electronic annotation //	NM_001837 // RefSeq // Homo sapiens chemokine (C-C motif) receptor 3 (CCR3), transcript	NM_001837 // GenMAPP // GPCRDB_Class_A_Rhodopsin-like /// NM_001837 // GenMAPP // Pepti	8079383	---	chr3	46252182	46308168	+	NM_001837 // Q8TDP5 /// NM_001837 // Q8TDP8 /// NM_001837 // Q96T97 /// NM_178329 // Q8	30	8079383	NM_001837 // Hs.506190 // blood| connective tissue| non-neoplasia| normal| soft tissue/	0.0124178	4.30241	0.110818	4.61332	0.0695184	4.37938	0.0756459	0.00242785	1.24049	1.24049	WT up vs UT	0.312373	1.0548	1.0548	anKB up vs UT	0.0112362	0.850312	-1.17604	anKB down vs WT	7.03181	0.161247	0.0611497	1
22258	8077635	NM_016819 // OGG1 // 8-oxoguanine DNA glycosylase // 3p26.2 // 4968 /// NM_016828 // OG	OGG1	NM_016819	main	1	NM_016819 // OGG1 // 8-oxoguanine DNA glycosylase // 3p26.2 // 4968 /// NM_016828 // OG	OGG1	NM_016819	NM_016819 // GO:0006284 // base-excision repair // inferred from electronic annotation	NM_016819 // GO:0005634 // nucleus // inferred from electronic annotation /// NM_01681	NM_016819 // GO:0003684 // damaged DNA binding // inferred from electronic annotation	NM_016819 // RefSeq // Homo sapiens 8-oxoguanine DNA glycosylase (OGG1), nuclear gene e	---	8077635	ENST00000383826 // Pfam // IPR003265 // HhH-GPD	chr3	9790705	9808421	+	NM_016819 // Q9GZT7 /// NM_016819 // Q9HCR6 /// NM_016819 // Q9HCR8 /// NM_016819 // O1	41	8077635	NM_016819 // Hs.380271 // adipose tissue| ascites| blood| bone| bone marrow| brain| cer	0.0537369	6.89208	0.0348223	6.96936	0.0628124	6.84656	0.0416301	0.0731175	1.05503	1.05503	WT up vs UT	0.25913	0.968939	-1.03206	anKB down vs UT	0.0112416	0.9184	-1.08885	anKB down vs WT	3.9384	0.0248926	0.0168546	1
27644	8130539	NM_054114 // TAGAP // T-cell activation RhoGTPase activating protein // 6q25.3 // 11728	TAGAP	NM_054114	main	1	NM_054114 // TAGAP // T-cell activation RhoGTPase activating protein // 6q25.3 // 11728	TAGAP	NM_054114	NM_054114 // GO:0007165 // signal transduction // inferred from electronic annotation	NM_054114 // GO:0005622 // intracellular // inferred from electronic annotation /// NM	NM_054114 // GO:0005085 // guanyl-nucleotide exchange factor activity // inferred from	NM_054114 // RefSeq // Homo sapiens T-cell activation RhoGTPase activating protein (TAG	---	8130539	---	chr6	159455500	159466184	-	NM_054114 // Q96DM2 /// NM_054114 // Q8N103 /// NM_152133 // Q96DM2 /// NM_152133 // Q8	45	8130539	NM_054114 // Hs.529984 // adipose tissue| blood| bone| bone marrow| brain| connective t	3.62361e-06	8.9363	0.0517707	10.1276	0.222974	10.4935	0.109605	5.27068e-06	2.28365	2.28365	WT up vs UT	6.83322e-07	2.9429	2.9429	anKB up vs UT	0.0113079	1.28868	1.28868	anKB up vs WT	73.6146	4.14034	0.149982	1
15646	8011747	NM_003562 // SLC25A11 // solute carrier family 25 (mitochondrial carrier; oxoglutarate	SLC25A11	NM_003562	main	1	NM_003562 // SLC25A11 // solute carrier family 25 (mitochondrial carrier; oxoglutarate	SLC25A11	NM_003562	NM_003562 // GO:0006810 // transport // traceable author statement /// NM_003562 // GO	NM_003562 // GO:0005739 // mitochondrion // inferred from electronic annotation /// NM	NM_003562 // GO:0005215 // transporter activity // inferred from electronic annotation	NM_003562 // RefSeq // Homo sapiens solute carrier family 25 (mitochondrial carrier; ox	---	8011747	---	chr17	4840425	4843463	-	BC006508 // Q02978	29	8011747	NM_003562 // Hs.184877 // adrenal gland| ascites| blood| bone| brain| cervix| connectiv	0.000100242	11.4066	0.0170647	11.1695	0.00893977	11.0435	0.0775321	0.000277001	0.848456	-1.17861	WT down vs UT	1.34209e-05	0.777516	-1.28615	anKB down vs UT	0.0114875	0.916389	-1.09124	anKB down vs WT	30.436	0.204208	0.0178918	1
14965	8004671	NM_001080424 // KDM6B // lysine (K)-specific demethylase 6B // 17p13.1 // 23135 /// ENS	KDM6B	NM_001080424	main	1	NM_001080424 // KDM6B // lysine (K)-specific demethylase 6B // 17p13.1 // 23135 /// ENS	KDM6B	NM_001080424	NM_001080424 // GO:0000122 // negative regulation of transcription from RNA polymerase	NM_001080424 // GO:0005634 // nucleus // inferred from electronic annotation /// ENST0	NM_001080424 // GO:0005488 // binding // inferred from electronic annotation /// NM_00	NM_001080424 // RefSeq // Homo sapiens lysine (K)-specific demethylase 6B (KDM6B), mRNA	---	8004671	---	chr17	7743222	7758106	+	NM_001080424 // O15054	40	8004671	NM_001080424 // Hs.223678 // adrenal gland| bladder| blood| bone| brain| connective tis	2.44825e-08	9.18335	0.049769	10.9744	0.0315393	11.2341	0.057152	1.62317e-08	3.46056	3.46056	WT up vs UT	5.56633e-09	4.14333	4.14333	anKB up vs UT	0.0115168	1.1973	1.1973	anKB up vs WT	264.077	7.54335	0.0761733	1
16225	8017555	NM_001433 // ERN1 // endoplasmic reticulum to nucleus signaling 1 // 17q24.2 // 2081 //	ERN1	NM_001433	main	1	NM_001433 // ERN1 // endoplasmic reticulum to nucleus signaling 1 // 17q24.2 // 2081 //	ERN1	NM_001433	NM_001433 // GO:0006397 // mRNA processing // inferred from electronic annotation ///	NM_001433 // GO:0005637 // nuclear inner membrane // inferred from electronic annotatio	NM_001433 // GO:0000166 // nucleotide binding // inferred from electronic annotation /	NM_001433 // RefSeq // Homo sapiens endoplasmic reticulum to nucleus signaling 1 (ERN1)	---	8017555	ENST00000225768 // Pfam // IPR001245 // Tyrosine protein kinase	chr17	62120760	62207476	-	AB209869 // O75460	40	8017555	NM_001433 // Hs.700027 // bone marrow| brain| embryonic tissue| intestine| liver| lung|	1.37031e-05	9.21126	0.117041	9.80238	0.0517113	10.0265	0.103308	2.58821e-05	1.50641	1.50641	WT up vs UT	2.34598e-06	1.75959	1.75959	anKB up vs UT	0.0115236	1.16807	1.16807	anKB up vs WT	51.9564	1.10493	0.0567106	1
5123	7905700	NM_014847 // UBAP2L // ubiquitin associated protein 2-like // 1q21.3 // 9898 /// NM_001	UBAP2L	NM_014847	main	1	NM_014847 // UBAP2L // ubiquitin associated protein 2-like // 1q21.3 // 9898 /// NM_001	UBAP2L	NM_014847	---	---	NM_014847 // GO:0005515 // protein binding // inferred from physical interaction /// N	NM_014847 // RefSeq // Homo sapiens ubiquitin associated protein 2-like (UBAP2L), trans	---	7905700	---	chr1	154192655	154243985	+	AK302662 // B4DYY5 /// BC003170 // Q14157 /// D63478 // Q14157 /// AK303533 // Q14157 /	41	7905700	NM_014847 // Hs.490551 // adipose tissue| adrenal gland| ascites| bladder| blood| bone|	6.63221e-07	11.4346	0.0237028	11.713	0.0163352	11.7865	0.0462331	1.72106e-06	1.21288	1.21288	WT up vs UT	2.83079e-07	1.27622	1.27622	anKB up vs UT	0.0115698	1.05222	1.05222	anKB up vs WT	114.103	0.260972	0.00609911	1
118	7892614	---		---	normgene->intron	---	---		---	---	---	---	--- // --- // neg_control // --- // --- // --- // --- // --- // ---	---	7892614	---	---	0	0	---	---	4	7892614	---	0.00596168	5.12645	0.218442	4.93309	0.215054	4.36593	0.295388	0.299314	0.874567	-1.14342	WT down vs UT	0.00239577	0.590282	-1.6941	anKB down vs UT	0.011607	0.674942	-1.48161	anKB down vs WT	9.05442	1.23676	0.364244	1
26414	8118086	NM_007109 // TCF19 // transcription factor 19 // 6p21.3 // 6941 /// NM_001077511 // TCF	TCF19	NM_007109	main	3	NM_007109 // TCF19 // transcription factor 19 // 6p21.3 // 6941 /// NM_001077511 // TCF	TCF19	NM_007109	NM_007109 // GO:0006357 // regulation of transcription from RNA polymerase II promoter	NM_007109 // GO:0005634 // nucleus // inferred from electronic annotation /// NM_00107	NM_007109 // GO:0003700 // sequence-specific DNA binding transcription factor activity	NM_007109 // RefSeq // Homo sapiens transcription factor 19 (TCF19), transcript variant	---	8118086	---	chr6	31126315	31131559	+	NM_007109 // Q9Y242 /// NM_001077511 // Q9Y242 /// BC044632 // Q9Y242 /// BC033086 // Q	29	8118086	NM_007109 // Hs.584807 // adrenal gland| ascites| bladder| blood| bone| bone marrow| br	0.059135	6.99674	0.0143123	6.9096	0.0683396	7.08676	0.0852009	0.148232	0.941388	-1.06226	WT down vs UT	0.136894	1.06439	1.06439	anKB up vs UT	0.0116428	1.13066	1.13066	anKB up vs WT	3.77208	0.0503375	0.035586	1
32847	8177947	NM_007109 // TCF19 // transcription factor 19 // 6p21.3 // 6941 /// NM_001077511 // TCF	TCF19	NM_007109	main	3	NM_007109 // TCF19 // transcription factor 19 // 6p21.3 // 6941 /// NM_001077511 // TCF	TCF19	NM_007109	NM_007109 // GO:0006357 // regulation of transcription from RNA polymerase II promoter	NM_007109 // GO:0005634 // nucleus // inferred from electronic annotation /// NM_00107	NM_007109 // GO:0003700 // sequence-specific DNA binding transcription factor activity	NM_007109 // RefSeq // Homo sapiens transcription factor 19 (TCF19), transcript variant	---	8177947	---	chr6	31126332	31131559	+	NM_007109 // Q9Y242 /// NM_001077511 // Q9Y242 /// BC044632 // Q9Y242 /// BC033086 // Q	29	8177947	NM_007109 // Hs.584807 // adrenal gland| ascites| bladder| blood| bone| bone marrow| br	0.059135	6.99674	0.0143123	6.9096	0.0683396	7.08676	0.0852009	0.148232	0.941388	-1.06226	WT down vs UT	0.136894	1.06439	1.06439	anKB up vs UT	0.0116428	1.13066	1.13066	anKB up vs WT	3.77208	0.0503375	0.035586	1
28895	8142102	NM_020725 // ATXN7L1 // ataxin 7-like 1 // 7q22.3 // 222255 /// NM_138495 // ATXN7L1 //	ATXN7L1	NM_020725	main	1	NM_020725 // ATXN7L1 // ataxin 7-like 1 // 7q22.3 // 222255 /// NM_138495 // ATXN7L1 //	ATXN7L1	NM_020725	---	---	---	NM_020725 // RefSeq // Homo sapiens ataxin 7-like 1 (ATXN7L1), transcript variant 1, mR	---	8142102	---	chr7	105305513	105305735	-	NM_020725 // Q9ULK2 /// NM_020725 // Q8N7W9 /// NM_138495 // Q9ULK2 /// NM_138495 // Q8	25	8142102	NM_020725 // Hs.489603 // adrenal gland| bladder| bone| bone marrow| brain| cervix| con	1.52539e-05	9.65286	0.0165145	10.4839	0.106288	10.816	0.219693	3.85787e-05	1.77892	1.77892	WT up vs UT	3.18349e-06	2.23948	2.23948	anKB up vs UT	0.0116464	1.2589	1.2589	anKB up vs WT	50.5043	2.3694	0.125106	1
25126	8106019	NR_003922 // PMCHL2 // pro-melanin-concentrating hormone-like 2, pseudogene // 5q13 //	PMCHL2	NR_003922	main	3	NR_003922 // PMCHL2 // pro-melanin-concentrating hormone-like 2, pseudogene // 5q13 //	PMCHL2	NR_003922	NR_003922 // GO:0007268 // synaptic transmission // inferred from electronic annotation	NR_003922 // GO:0005575 // cellular_component // no biological data available /// AY00	NR_003922 // GO:0003674 // molecular_function // no biological data available /// NR_0	NR_003922 // RefSeq // Homo sapiens pro-melanin-concentrating hormone-like 2, pseudogen	---	8106019	---	chr5	70671612	70681820	+	AY008412 // Q9BQD1 /// AY008411 // Q16048	32	8106019	NR_003921 // Hs.247975 // testis| normal| fetus /// AY008411 // Hs.247975 // testis| no	0.0643525	3.80754	0.108371	3.95302	0.0990676	3.72463	0.0438907	0.0720587	1.1061	1.1061	WT up vs UT	0.271646	0.944147	-1.05916	anKB down vs UT	0.0116628	0.853584	-1.17153	anKB down vs WT	3.62831	0.0805268	0.059184	1
17349	8028770	NM_178544 // ZNF546 // zinc finger protein 546 // 19q13.2 // 339327 /// ENST00000347077	ZNF546	NM_178544	main	1	NM_178544 // ZNF546 // zinc finger protein 546 // 19q13.2 // 339327 /// ENST00000347077	ZNF546	NM_178544	NM_178544 // GO:0006355 // regulation of transcription, DNA-dependent // inferred from	NM_178544 // GO:0005622 // intracellular // inferred from electronic annotation /// NM	NM_178544 // GO:0003677 // DNA binding // inferred from electronic annotation /// NM_1	NM_178544 // RefSeq // Homo sapiens zinc finger protein 546 (ZNF546), mRNA. // chr19 //	---	8028770	---	chr19	40503029	40523514	+	NM_178544 // Q6ZME9 /// NM_178544 // B3KVL3 /// BC045649 // Q86UE3 /// BC045649 // Q6ZM	37	8028770	NM_178544 // Hs.666807 // brain| cervix| eye| lung| mammary gland| muscle| pancreas| sp	0.00790086	5.06851	0.074572	4.95824	0.0904254	4.64196	0.181234	0.290376	0.926413	-1.07943	WT down vs UT	0.0023512	0.744036	-1.34402	anKB down vs UT	0.0117516	0.803136	-1.24512	anKB down vs WT	8.23442	0.351562	0.113851	1
30612	8157688	NM_001004453 // OR1L6 // olfactory receptor, family 1, subfamily L, member 6 // 9q33.2	OR1L6	NM_001004453	main	1	NM_001004453 // OR1L6 // olfactory receptor, family 1, subfamily L, member 6 // 9q33.2	OR1L6	NM_001004453	NM_001004453 // GO:0007608 // sensory perception of smell // inferred from electronic a	NM_001004453 // GO:0005886 // plasma membrane // inferred from electronic annotation /	NM_001004453 // GO:0004872 // receptor activity // inferred from electronic annotation	NM_001004453 // RefSeq // Homo sapiens olfactory receptor, family 1, subfamily L, membe	---	8157688	---	chr9	125512019	125513062	+	---	20	8157688	NM_001004453 // Hs.553790 // --- /// ENST00000373684 // Hs.553790 // --- /// ENST000003	0.0177692	3.55279	0.152433	3.8814	0.0878131	3.51617	0.190244	0.0193074	1.2558	1.2558	WT up vs UT	0.753258	0.974935	-1.02571	anKB down vs UT	0.0117923	0.776344	-1.28809	anKB down vs WT	6.16964	0.351749	0.152034	1
28591	8139281	NM_013284 // POLM // polymerase (DNA directed), mu // 7p13 // 27434 /// ENST00000242248	POLM	NM_013284	main	1	NM_013284 // POLM // polymerase (DNA directed), mu // 7p13 // 27434 /// ENST00000242248	POLM	NM_013284	NM_013284 // GO:0006260 // DNA replication // inferred from electronic annotation ///	NM_013284 // GO:0005622 // intracellular // inferred from electronic annotation /// NM	NM_013284 // GO:0003677 // DNA binding // inferred from electronic annotation /// NM_0	NM_013284 // RefSeq // Homo sapiens polymerase (DNA directed), mu (POLM), mRNA. // chr7	---	8139281	---	chr7	44111846	44122110	-	NM_013284 // Q9H980 /// NM_013284 // Q9NP87 /// BC026306 // Q6PIY2 /// BC026306 // Q9H9	46	8139281	NM_013284 // Hs.596982 // adipose tissue| adrenal gland| ascites| blood| bone marrow| b	0.0102675	8.00574	0.0618138	7.94831	0.036953	7.81345	0.045296	0.204382	0.960973	-1.04061	WT down vs UT	0.00169547	0.875212	-1.14258	anKB down vs UT	0.0117924	0.910757	-1.09799	anKB down vs WT	7.5212	0.0584661	0.0207293	1
2811	7895323	---		---	normgene->intron	---	---		---	---	---	---	--- // --- // neg_control // --- // --- // --- // --- // --- // ---	---	7895323	---	---	0	0	---	---	4	7895323	---	0.00319275	12.6502	0.0419254	12.5638	0.0466973	12.4063	0.0749832	0.112917	0.941835	-1.06176	WT down vs UT	0.00102285	0.844434	-1.18423	anKB down vs UT	0.011825	0.896583	-1.11535	anKB down vs WT	11.0907	0.117706	0.0283014	1
6941	7924450	NM_007207 // DUSP10 // dual specificity phosphatase 10 // 1q41 // 11221 /// NM_144728 /	DUSP10	NM_007207	main	1	NM_007207 // DUSP10 // dual specificity phosphatase 10 // 1q41 // 11221 /// NM_144728 /	DUSP10	NM_007207	NM_007207 // GO:0006470 // protein dephosphorylation // inferred from electronic annota	NM_007207 // GO:0005634 // nucleus // inferred from electronic annotation /// NM_00720	NM_007207 // GO:0004721 // phosphoprotein phosphatase activity // traceable author stat	NM_007207 // RefSeq // Homo sapiens dual specificity phosphatase 10 (DUSP10), transcrip	---	7924450	---	chr1	221874766	221915518	-	NM_007207 // Q9Y6W6 /// NM_144729 // Q9Y6W6 /// BC031405 // Q9Y6W6	30	7924450	NM_007207 // Hs.497822 // ascites| bladder| blood| bone| bone marrow| brain| connective	1.5853e-05	10.1821	0.0872137	10.8918	0.015159	11.1603	0.157759	2.66275e-05	1.63544	1.63544	WT up vs UT	2.42774e-06	1.96995	1.96995	anKB up vs UT	0.0118712	1.20454	1.20454	anKB up vs WT	49.992	1.54438	0.0823801	1
25440	8109326	NM_032947 // C5orf62 // chromosome 5 open reading frame 62 // 5q33.1 // 85027 /// BC106	C5orf62	NM_032947	main	1	NM_032947 // C5orf62 // chromosome 5 open reading frame 62 // 5q33.1 // 85027 /// BC106	C5orf62	NM_032947	---	NM_032947 // GO:0016020 // membrane // inferred from electronic annotation /// NM_0329	---	NM_032947 // RefSeq // Homo sapiens chromosome 5 open reading frame 62 (C5orf62), mRNA.	---	8109326	---	chr5	150157508	150176298	+	NM_032947 // Q6ZUV4 /// BC106040 // Q3MIG3 /// BC106040 // Q6ZUV4	27	8109326	NM_032947 // Hs.29444 // adipose tissue| adrenal gland| blood| bone| bone marrow| brain	0.000562959	8.56736	0.0317784	8.79774	0.0151306	9.00743	0.149972	0.00743064	1.17314	1.17314	WT up vs UT	0.000138534	1.35667	1.35667	anKB up vs UT	0.0119182	1.15644	1.15644	anKB up vs WT	18.7335	0.35359	0.0503327	1
19746	8052399	NM_022893 // BCL11A // B-cell CLL/lymphoma 11A (zinc finger protein) // 2p16.1 // 53335	BCL11A	NM_022893	main	1	NM_022893 // BCL11A // B-cell CLL/lymphoma 11A (zinc finger protein) // 2p16.1 // 53335	BCL11A	NM_022893	NM_022893 // GO:0016925 // protein sumoylation // inferred from sequence or structural	NM_022893 // GO:0005622 // intracellular // inferred from electronic annotation /// NM	NM_022893 // GO:0003676 // nucleic acid binding // inferred from electronic annotation	NM_022893 // RefSeq // Homo sapiens B-cell CLL/lymphoma 11A (zinc finger protein) (BCL1	---	8052399	---	chr2	60678302	60780768	-	NM_022893 // Q9H165 /// NM_022893 // B3KRW8 /// NM_018014 // Q9H165 /// NM_018014 // B3	24	8052399	NM_022893 // Hs.370549 // blood| bone marrow| brain| connective tissue| embryonic tissu	4.21479e-05	8.63379	0.125313	9.55262	0.0204837	9.97127	0.284454	0.000103214	1.89058	1.89058	WT up vs UT	6.71865e-06	2.52708	2.52708	anKB up vs UT	0.0120664	1.33667	1.33667	anKB up vs WT	38.5109	2.9122	0.201654	1
16204	8017312	NM_005121 // MED13 // mediator complex subunit 13 // 17q22-q23 // 9969 /// ENST00000397	MED13	NM_005121	main	1	NM_005121 // MED13 // mediator complex subunit 13 // 17q22-q23 // 9969 /// ENST00000397	MED13	NM_005121	NM_005121 // GO:0006367 // transcription initiation from RNA polymerase II promoter //	NM_005121 // GO:0005634 // nucleus // inferred from direct assay /// NM_005121 // GO:0	NM_005121 // GO:0003712 // transcription cofactor activity // inferred from direct assa	NM_005121 // RefSeq // Homo sapiens mediator complex subunit 13 (MED13), mRNA. // chr17	---	8017312	---	chr17	60019966	60142643	-	NM_005121 // Q9UHV7 /// AF117754 // Q9UHV7	39	8017312	NM_005121 // Hs.282678 // adipose tissue| ascites| bladder| blood| bone| bone marrow| b	2.08e-05	11.6248	0.0213576	11.9119	0.0233596	12.0246	0.0651628	3.5789e-05	1.22018	1.22018	WT up vs UT	3.06191e-06	1.31927	1.31927	anKB up vs UT	0.0121143	1.08121	1.08121	anKB up vs WT	46.5169	0.25511	0.0146247	1
22821	8083569	NM_015508 // TIPARP // TCDD-inducible poly(ADP-ribose) polymerase // 3q25.31 // 25976 /	TIPARP	NM_015508	main	1	NM_015508 // TIPARP // TCDD-inducible poly(ADP-ribose) polymerase // 3q25.31 // 25976 /	TIPARP	NM_015508	NM_015508 // GO:0001570 // vasculogenesis // inferred from electronic annotation /// N	---	NM_015508 // GO:0003676 // nucleic acid binding // inferred from electronic annotation	NM_015508 // RefSeq // Homo sapiens TCDD-inducible poly(ADP-ribose) polymerase (TIPARP)	---	8083569	NM_001184717 // Pfam // IPR000571 // Zinc finger, CCCH-type /// NM_001184718 // Pfam //	chr3	156392379	156424559	+	NM_001184717 // Q7Z3E1 /// NM_001184717 // Q05BQ2 /// NM_001184718 // Q7Z3E1 /// NM_001	32	8083569	NM_015508 // Hs.724498 // bladder| blood| bone| bone marrow| brain| cervix| connective	1.15607e-06	11.5353	0.0668016	12.2963	0.0319059	12.4881	0.0981816	1.30999e-06	1.69469	1.69469	WT up vs UT	2.30635e-07	1.93566	1.93566	anKB up vs UT	0.0121329	1.14219	1.14219	anKB up vs WT	98.922	1.57381	0.0424255	1
24172	8097285	---		---	---	1	---		---	---	---	---	---	---	8097285	---	chr4	125965138	125965693	+	---	19	8097285	---	0.0671308	3.68482	0.163946	3.88565	0.157952	3.48937	0.0819581	0.140733	1.14936	1.14936	WT up vs UT	0.150285	0.873303	-1.14508	anKB down vs UT	0.0121342	0.759817	-1.31611	anKB down vs WT	3.55752	0.241601	0.1811	1
32630	8176245	NM_012151 // F8A1 // coagulation factor VIII-associated (intronic transcript) 1 // Xq28	F8A1	NM_012151	main	3	NM_012151 // F8A1 // coagulation factor VIII-associated (intronic transcript) 1 // Xq28	F8A1	NM_012151	NM_001007524 // GO:0008150 // biological_process // no biological data available /// B	NM_001007524 // GO:0005634 // nucleus // inferred from direct assay /// BC039693 // GO	NM_001007524 // GO:0003674 // molecular_function // no biological data available /// N	NM_012151 // RefSeq // Homo sapiens coagulation factor VIII-associated (intronic transc	BC039693 // GenMAPP // Blood_Clotting_Cascade	8176245	---	chrX	154686575	154688333	-	BC039693 // P23610	62	8176245	NM_012151 // Hs.533543 // adrenal gland| blood| bone marrow| brain| cervix| embryonic t	0.0138216	11.3014	0.0371807	11.2888	0.0186596	11.3979	0.0528871	0.719045	0.991292	-1.00878	WT down vs UT	0.0215072	1.06914	1.06914	anKB up vs UT	0.0122051	1.07853	1.07853	anKB up vs WT	6.76608	0.0348957	0.0137532	1
634	7893132	---		---	normgene->intron	---	---		---	---	---	---	--- // --- // neg_control // --- // --- // --- // --- // --- // ---	---	7893132	---	---	0	0	---	---	4	7893132	---	0.0194554	4.83448	0.10248	4.57729	0.145377	5.26791	0.460482	0.264927	0.836713	-1.19515	WT down vs UT	0.0780421	1.35044	1.35044	anKB up vs UT	0.0122597	1.61398	1.61398	anKB up vs WT	5.9633	1.23529	0.552396	1
24854	8103485	NM_138386 // NAF1 // nuclear assembly factor 1 homolog (S. cerevisiae) // 4q32.2 // 923	NAF1	NM_138386	main	1	NM_138386 // NAF1 // nuclear assembly factor 1 homolog (S. cerevisiae) // 4q32.2 // 923	NAF1	NM_138386	NM_138386 // GO:0006364 // rRNA processing // inferred from electronic annotation ///	NM_138386 // GO:0005634 // nucleus // inferred from electronic annotation /// NM_13838	NM_138386 // GO:0003723 // RNA binding // inferred from direct assay /// NM_138386 //	NM_138386 // RefSeq // Homo sapiens nuclear assembly factor 1 homolog (S. cerevisiae) (	---	8103485	---	chr4	164049821	164088073	-	BC008207 // Q96HR8	26	8103485	NM_138386 // Hs.720218 // bone marrow| brain| connective tissue| embryonic tissue| eye|	8.81446e-05	9.70495	0.0319576	10.2481	0.203515	10.5244	0.036091	0.000226814	1.45714	1.45714	WT up vs UT	1.20401e-05	1.7647	1.7647	anKB up vs UT	0.0122946	1.21107	1.21107	anKB up vs WT	31.527	1.04642	0.0885102	1
3059	7895572	---		---	normgene->intron	---	---		---	---	---	---	--- // --- // neg_control // --- // --- // --- // --- // --- // ---	---	7895572	---	---	0	0	---	---	4	7895572	---	0.0689625	2.8174	0.0871535	2.51474	0.270427	3.23271	0.354061	0.212124	0.810761	-1.23341	WT down vs UT	0.0998037	1.33359	1.33359	anKB up vs UT	0.0122972	1.64486	1.64486	anKB up vs WT	3.51281	0.787436	0.597764	1
24307	8098437	---		---	main	1	---		---	---	---	---	ENST00000364857 // ENSEMBL // ncrna:rRNA chromosome:GRCh37:4:179327849:179327984:1 gene	---	8098437	---	chr4	179327849	179327964	+	---	25	8098437	---	0.0713599	3.72634	0.0258109	3.81823	0.0733854	3.62607	0.104628	0.16285	1.06576	1.06576	WT up vs UT	0.132001	0.932853	-1.07198	anKB down vs UT	0.012344	0.875291	-1.14248	anKB down vs WT	3.45646	0.0555927	0.0428899	1
23349	8089112	NM_182909 // FILIP1L // filamin A interacting protein 1-like // 3q12.1 // 11259 /// NM_	FILIP1L	NM_182909	main	1	NM_182909 // FILIP1L // filamin A interacting protein 1-like // 3q12.1 // 11259 /// NM_	FILIP1L	NM_182909	NM_182909 // GO:0008150 // biological_process // no biological data available /// NM_0	NM_182909 // GO:0005634 // nucleus // inferred from electronic annotation /// NM_18290	NM_182909 // GO:0003674 // molecular_function // no biological data available /// NM_0	NM_182909 // RefSeq // Homo sapiens filamin A interacting protein 1-like (FILIP1L), tra	---	8089112	---	chr3	99551988	99833357	-	AF329092 // Q4L180	46	8089112	NM_182909 // Hs.104672 // adipose tissue| ascites| bladder| bone| brain| connective tis	0.000932698	7.32281	0.0573869	7.44566	0.0655685	7.65254	0.114949	0.0928562	1.08888	1.08888	WT up vs UT	0.000906592	1.25678	1.25678	anKB up vs UT	0.012372	1.15419	1.15419	anKB up vs WT	16.1599	0.301536	0.0497589	1
23434	8090030	NM_024610 // HSPBAP1 // HSPB (heat shock 27kDa) associated protein 1 // 3q21.1 // 79663	HSPBAP1	NM_024610	main	1	NM_024610 // HSPBAP1 // HSPB (heat shock 27kDa) associated protein 1 // 3q21.1 // 79663	HSPBAP1	NM_024610	---	NM_024610 // GO:0005737 // cytoplasm // inferred from electronic annotation /// ENST00	---	NM_024610 // RefSeq // Homo sapiens HSPB (heat shock 27kDa) associated protein 1 (HSPBA	---	8090030	ENST00000306103 // Pfam // IPR013129 // Transcription factor jumonji	chr3	122458846	122512650	-	NM_024610 // Q96EW2 /// BC011897 // Q96EW2	32	8090030	NM_024610 // Hs.29169 // ascites| blood| bone| bone marrow| brain| cervix| connective t	0.0228962	7.82047	0.0445251	7.76793	0.0922198	8.08108	0.177548	0.604561	0.964238	-1.03709	WT down vs UT	0.0282039	1.19799	1.19799	anKB up vs UT	0.0123758	1.24242	1.24242	anKB up vs WT	5.60402	0.239607	0.114017	1
19776	8052703	NM_138458 // WDR92 // WD repeat domain 92 // 2p14 // 116143 /// ENST00000295121 // WDR9	WDR92	NM_138458	main	1	NM_138458 // WDR92 // WD repeat domain 92 // 2p14 // 116143 /// ENST00000295121 // WDR9	WDR92	NM_138458	NM_138458 // GO:0006915 // apoptosis // inferred from electronic annotation /// NM_138	ENST00000406334 // GO:0005829 // cytosol // not recorded /// ENST00000406334 // GO:000	NM_138458 // GO:0035064 // methylated histone residue binding // inferred from direct a	NM_138458 // RefSeq // Homo sapiens WD repeat domain 92 (WDR92), mRNA. // chr2 // 100 /	---	8052703	---	chr2	68350068	68384826	-	NM_138458 // Q6QHF3 /// AK056303 // Q96MX6 /// AK056303 // Q6QHF3	27	8052703	NM_138458 // Hs.631877 // adrenal gland| ascites| bladder| bone| brain| embryonic tissu	0.00161739	7.35518	0.136088	7.09707	0.0937354	6.8326	0.0742035	0.013934	0.836179	-1.19592	WT down vs UT	0.000221837	0.696124	-1.43653	anKB down vs UT	0.0124061	0.832506	-1.20119	anKB down vs WT	13.6995	0.418203	0.0814053	1
13352	7987225	NM_018648 // NOP10 // NOP10 ribonucleoprotein homolog (yeast) // 15q14-q15 // 55505 ///	NOP10	NM_018648	main	1	NM_018648 // NOP10 // NOP10 ribonucleoprotein homolog (yeast) // 15q14-q15 // 55505 ///	NOP10	NM_018648	NM_018648 // GO:0001522 // pseudouridine synthesis // non-traceable author statement /	NM_018648 // GO:0005634 // nucleus // inferred from electronic annotation /// NM_01864	NM_018648 // GO:0005515 // protein binding // inferred from physical interaction /// E	NM_018648 // RefSeq // Homo sapiens NOP10 ribonucleoprotein homolog (yeast) (NOP10), mR	---	7987225	---	chr15	34633917	34635362	-	AB043104 // Q9NPE3	20	7987225	NM_018648 // Hs.14317 // adrenal gland| ascites| bladder| blood| bone| bone marrow| bra	0.000405969	11.6905	0.0119791	11.5561	0.0377931	11.4602	0.0487328	0.00202306	0.911035	-1.09765	WT down vs UT	5.75123e-05	0.852415	-1.17314	anKB down vs UT	0.0124904	0.935656	-1.06877	anKB down vs WT	20.5816	0.0829327	0.0107452	1
5079	7905428	NM_020127 // TUFT1 // tuftelin 1 // 1q21 // 7286 /// NM_001126337 // TUFT1 // tuftelin	TUFT1	NM_020127	main	1	NM_020127 // TUFT1 // tuftelin 1 // 1q21 // 7286 /// NM_001126337 // TUFT1 // tuftelin	TUFT1	NM_020127	NM_020127 // GO:0030282 // bone mineralization // non-traceable author statement /// N	NM_020127 // GO:0005576 // extracellular region // non-traceable author statement ///	NM_020127 // GO:0005515 // protein binding // inferred from electronic annotation ///	NM_020127 // RefSeq // Homo sapiens tuftelin 1 (TUFT1), transcript variant 1, mRNA. //	---	7905428	---	chr1	151512781	151556059	+	NM_020127 // Q9NNX1 /// NM_020127 // Q53FX0 /// NM_001126337 // Q9NNX1 /// NM_001126337	42	7905428	NM_020127 // Hs.489922 // ascites| bladder| blood| brain| connective tissue| embryonic	6.60922e-05	7.02704	0.0587871	7.63515	0.185018	7.9267	0.108386	0.000154627	1.52426	1.52426	WT up vs UT	9.18874e-06	1.86563	1.86563	anKB up vs UT	0.012492	1.22395	1.22395	anKB up vs WT	34.1004	1.26871	0.099214	1
28445	8138067	NM_004227 // CYTH3 // cytohesin 3 // 7p22.1 // 9265 /// ENST00000350796 // CYTH3 // cyt	CYTH3	NM_004227	main	1	NM_004227 // CYTH3 // cytohesin 3 // 7p22.1 // 9265 /// ENST00000350796 // CYTH3 // cyt	CYTH3	NM_004227	NM_004227 // GO:0016192 // vesicle-mediated transport // traceable author statement //	NM_004227 // GO:0001726 // ruffle // inferred from electronic annotation /// NM_004227	NM_004227 // GO:0005086 // ARF guanyl-nucleotide exchange factor activity // inferred f	NM_004227 // RefSeq // Homo sapiens cytohesin 3 (CYTH3), mRNA. // chr7 // 100 // 100 //	---	8138067	---	chr7	6201410	6312275	-	NM_004227 // B2R9C3 /// BC028717 // O43739 /// BC028717 // B2R9C3	36	8138067	NM_004227 // Hs.487479 // adipose tissue| adrenal gland| bladder| blood| bone| brain| c	0.000212623	8.36963	0.150725	8.87272	0.0153045	9.17604	0.168905	0.000713142	1.41725	1.41725	WT up vs UT	2.75924e-05	1.74887	1.74887	anKB up vs UT	0.0124993	1.23398	1.23398	anKB up vs WT	24.7133	0.995465	0.107415	1
3375	7895889	---		---	normgene->intron	---	---		---	---	---	---	--- // --- // neg_control // --- // --- // --- // --- // --- // ---	---	7895889	---	---	0	0	---	---	4	7895889	---	0.0302311	5.52924	0.219596	4.99624	0.22825	5.4962	0.136816	0.00918251	0.691118	-1.44693	WT down vs UT	0.837721	0.977357	-1.02317	anKB down vs UT	0.0125858	1.41417	1.41417	anKB up vs WT	5.02304	0.55126	0.292656	1
9678	7950899	NM_022337 // RAB38 // RAB38, member RAS oncogene family // 11q14 // 23682 /// ENST00000	RAB38	NM_022337	main	1	NM_022337 // RAB38 // RAB38, member RAS oncogene family // 11q14 // 23682 /// ENST00000	RAB38	NM_022337	NM_022337 // GO:0007264 // small GTPase mediated signal transduction // non-traceable a	NM_022337 // GO:0005575 // cellular_component // no biological data available /// NM_0	NM_022337 // GO:0000166 // nucleotide binding // inferred from electronic annotation /	NM_022337 // RefSeq // Homo sapiens RAB38, member RAS oncogene family (RAB38), mRNA. //	---	7950899	---	chr11	87846415	87908635	-	BC015808 // P57729	30	7950899	NM_022337 // Hs.591975 // bladder| connective tissue| eye| heart| intestine| kidney| lu	0.0022215	10.4262	0.0191035	10.6235	0.0380652	10.8729	0.112119	0.0351137	1.14659	1.14659	WT up vs UT	0.000437489	1.36295	1.36295	anKB up vs UT	0.0126061	1.1887	1.1887	anKB up vs WT	12.427	0.339562	0.0728655	1
28120	8134965	NM_020246 // SLC12A9 // solute carrier family 12 (potassium/chloride transporters), mem	SLC12A9	NM_020246	main	1	NM_020246 // SLC12A9 // solute carrier family 12 (potassium/chloride transporters), mem	SLC12A9	NM_020246	NM_020246 // GO:0055085 // transmembrane transport // inferred from electronic annotati	NM_020246 // GO:0005886 // plasma membrane // inferred from electronic annotation ///	NM_020246 // GO:0015377 // cation:chloride symporter activity // traceable author state	NM_020246 // RefSeq // Homo sapiens solute carrier family 12 (potassium/chloride transp	---	8134965	---	chr7	100450358	100464634	+	AF284422 // Q9BXP2	25	8134965	NM_020246 // Hs.521087 // ascites| bladder| blood| bone| brain| cervix| connective tiss	0.0554498	8.66502	0.00822838	8.70357	0.0751398	8.54414	0.091326	0.461485	1.02708	1.02708	WT up vs UT	0.0415008	0.919625	-1.0874	anKB down vs UT	0.0126343	0.895377	-1.11685	anKB down vs WT	3.88346	0.0434111	0.0298092	1
21996	8074939	NM_213720 // CHCHD10 // coiled-coil-helix-coiled-coil-helix domain containing 10 // 22q	CHCHD10	NM_213720	main	1	NM_213720 // CHCHD10 // coiled-coil-helix-coiled-coil-helix domain containing 10 // 22q	CHCHD10	NM_213720	---	NM_213720 // GO:0005739 // mitochondrion // inferred from direct assay /// ENST0000047	---	NM_213720 // RefSeq // Homo sapiens coiled-coil-helix-coiled-coil-helix domain containi	---	8074939	---	chr22	24108021	24110145	-	BC065232 // Q8WYQ3	21	8074939	NM_213720 // Hs.66915 // ascites| brain| connective tissue| embryonic tissue| eye| hear	0.0273518	10.8354	0.0489472	10.7227	0.0107168	10.8286	0.0483902	0.00932837	0.924879	-1.08122	WT down vs UT	0.842099	0.995288	-1.00473	anKB down vs UT	0.0126782	1.07613	1.07613	anKB up vs WT	5.22776	0.0257955	0.0131582	1
1381	7893881	---		---	normgene->intron	---	---		---	---	---	---	--- // --- // neg_control // --- // --- // --- // --- // --- // ---	---	7893881	---	---	0	0	---	---	4	7893881	---	0.014391	7.19209	0.219832	7.04264	0.140256	6.60925	0.11137	0.302991	0.901593	-1.10915	WT down vs UT	0.00264064	0.667649	-1.49779	anKB down vs UT	0.0127615	0.740522	-1.3504	anKB down vs WT	6.66774	0.55305	0.221185	1
19309	8047536	---		---	---	1	---		---	---	---	---	---	---	8047536	---	chr2	203198162	203198451	+	---	23	8047536	---	0.0516993	3.79822	0.021483	3.6767	0.0431193	3.85263	0.119387	0.0586023	0.919215	-1.08788	WT down vs UT	0.352633	1.03843	1.03843	anKB up vs UT	0.0127824	1.12969	1.12969	anKB up vs WT	4.00665	0.0548027	0.0364745	1
11088	7965431	NM_001025232 // CLLU1OS // chronic lymphocytic leukemia up-regulated 1 opposite strand	CLLU1OS	NM_001025232	main	1	NM_001025232 // CLLU1OS // chronic lymphocytic leukemia up-regulated 1 opposite strand	CLLU1OS	NM_001025232	---	---	---	NM_001025232 // RefSeq // Homo sapiens chronic lymphocytic leukemia up-regulated 1 oppo	---	7965431	---	chr12	92813870	92821924	-	NM_001025232 // Q5K130	28	7965431	NM_001025232 // Hs.551199 // --- /// ENST00000378487 // Hs.551199 // ---	0.0137442	5.35972	0.072138	5.29288	0.0921587	5.58849	0.0923558	0.491326	0.954723	-1.04742	WT down vs UT	0.0388208	1.17184	1.17184	anKB up vs UT	0.0128156	1.22741	1.22741	anKB up vs WT	6.77984	0.262106	0.103092	1
15426	8009094	ENST00000416490 // LOC342541 // peptidylprolyl isomerase A (cyclophilin A) pseudogene /	LOC342541	ENST00000416490	main	1	ENST00000416490 // LOC342541 // peptidylprolyl isomerase A (cyclophilin A) pseudogene /	LOC342541	ENST00000416490	---	---	---	ENST00000416490 // ENSEMBL // similar to TRIMCyp gene:ENSG00000228979 // chr17 // 100 /	---	8009094	---	chr17	61548963	61549456	+	---	22	8009094	---	0.0590807	7.97735	0.0510566	8.03359	0.0938288	7.76021	0.146722	0.530707	1.03975	1.03975	WT up vs UT	0.0352547	0.860265	-1.16243	anKB down vs UT	0.0128954	0.827376	-1.20864	anKB down vs WT	3.77366	0.125095	0.0883984	1
32137	8171890	---		---	main	1	---		---	---	---	---	ENST00000364486 // ENSEMBL // ncrna:rRNA chromosome:GRCh37:X:29000969:29001087:-1 gene:	---	8171890	---	chrX	29000969	29001087	-	---	25	8171890	---	0.0393542	6.22491	0.00882869	6.54829	0.074367	6.21075	0.151301	0.0158026	1.25126	1.25126	WT up vs UT	0.897062	0.990236	-1.00986	anKB down vs UT	0.0129134	0.791389	-1.2636	anKB down vs WT	4.50695	0.227886	0.134835	1
13889	7993195	NM_000246 // CIITA // class II, major histocompatibility complex, transactivator // 16p	CIITA	NM_000246	main	1	NM_000246 // CIITA // class II, major histocompatibility complex, transactivator // 16p	CIITA	NM_000246	NM_000246 // GO:0006954 // inflammatory response // inferred from electronic annotation	NM_000246 // GO:0005634 // nucleus // inferred from electronic annotation /// ENST0000	NM_000246 // GO:0000166 // nucleotide binding // inferred from electronic annotation /	NM_000246 // RefSeq // Homo sapiens class II, major histocompatibility complex, transac	---	7993195	---	chr16	10960147	11026175	+	NM_000246 // P33076 /// AF410154 // Q96KL4	53	7993195	NM_000246 // Hs.701991 // adipose tissue| blood| bone marrow| brain| connective tissue|	0.0196168	7.81685	0.0444044	8.03468	0.103931	7.84593	0.0771429	0.00626874	1.16298	1.16298	WT up vs UT	0.63696	1.02036	1.02036	anKB up vs UT	0.0129193	0.877364	-1.13978	anKB down vs WT	5.94473	0.0940114	0.0421713	1
8642	7941164	NM_004927 // MRPL49 // mitochondrial ribosomal protein L49 // 11q13 // 740 /// ENST0000	MRPL49	NM_004927	main	1	NM_004927 // MRPL49 // mitochondrial ribosomal protein L49 // 11q13 // 740 /// ENST0000	MRPL49	NM_004927	NM_004927 // GO:0006412 // translation // inferred from electronic annotation /// ENST	NM_004927 // GO:0005575 // cellular_component // no biological data available /// NM_0	NM_004927 // GO:0003674 // molecular_function // no biological data available /// NM_0	NM_004927 // RefSeq // Homo sapiens mitochondrial ribosomal protein L49 (MRPL49), nucle	---	7941164	---	chr11	64889728	64894843	+	NM_004927 // Q13405 /// BC004378 // Q13405	32	7941164	NM_004927 // Hs.724444 // adrenal gland| ascites| bladder| blood| bone| bone marrow| br	0.000321128	9.88795	0.0295246	9.73877	0.0283198	9.63793	0.0648157	0.00152401	0.901765	-1.10894	WT down vs UT	4.81601e-05	0.840888	-1.18922	anKB down vs UT	0.0129396	0.932492	-1.0724	anKB down vs WT	22.0028	0.0993733	0.0120437	1
22330	8078384	---		---	main	1	---		---	---	---	---	ENST00000516589 // ENSEMBL // ncrna:misc_RNA chromosome:GRCh37:3:32087365:32087471:1 ge	---	8078384	---	chr3	32087366	32087469	+	---	22	8078384	---	0.0198325	3.12608	0.100906	3.15607	0.0219295	3.38246	0.136985	0.684646	1.02101	1.02101	WT up vs UT	0.00697708	1.19448	1.19448	anKB up vs UT	0.0130123	1.1699	1.1699	anKB up vs WT	5.9202	0.135084	0.0608465	1
9210	7946559	NM_001017998 // GNG10 // guanine nucleotide binding protein (G protein), gamma 10 // 9q	GNG10	NM_001017998	main	3	NM_001017998 // GNG10 // guanine nucleotide binding protein (G protein), gamma 10 // 9q	GNG10	NM_001017998	NM_001017998 // GO:0007165 // signal transduction // traceable author statement /// NM	NM_001017998 // GO:0005834 // heterotrimeric G-protein complex // inferred from electro	NM_001017998 // GO:0003924 // GTPase activity // traceable author statement /// NM_001	NM_001017998 // RefSeq // Homo sapiens guanine nucleotide binding protein (G protein),	NM_001017998 // GenMAPP // G_Protein_Signaling /// NM_001198664 // GenMAPP // G_Protein	7946559	---	chr11	10292746	10293828	-	NM_001017998 // P50151 /// NM_001198664 // P50151 /// BC016319 // P50151	42	7946559	NM_001017998 // Hs.534196 // adrenal gland| ascites| bladder| blood| bone| bone marrow|	0.00250109	12.8156	0.0326418	12.7648	0.0195259	12.706	0.0150175	0.0254002	0.965415	-1.03582	WT down vs UT	0.000354545	0.926831	-1.07895	anKB down vs UT	0.013064	0.960034	-1.04163	anKB down vs WT	11.9769	0.0184935	0.00411759	1
22370	8078896	---		---	main	1	---		---	---	---	---	ENST00000496678 // ENSEMBL // ncrna_pseudogene:scRNA_pseudogene chromosome:GRCh37:3:393	---	8078896	---	chr3	39382513	39382641	+	---	20	8078896	---	0.03112	4.10057	0.106132	4.10727	0.13959	3.8297	0.0373797	0.940708	1.00466	1.00466	WT up vs UT	0.0146703	0.828823	-1.20653	anKB down vs UT	0.0130653	0.824979	-1.21215	anKB down vs WT	4.9647	0.170586	0.0916262	1
10101	7954926	NM_013377 // PDZRN4 // PDZ domain containing ring finger 4 // 12q12 // 29951 /// NM_001	PDZRN4	NM_013377	main	1	NM_013377 // PDZRN4 // PDZ domain containing ring finger 4 // 12q12 // 29951 /// NM_001	PDZRN4	NM_013377	---	---	NM_013377 // GO:0004842 // ubiquitin-protein ligase activity // inferred from electroni	NM_013377 // RefSeq // Homo sapiens PDZ domain containing ring finger 4 (PDZRN4), trans	---	7954926	---	chr12	41582258	41968392	+	NM_001164595 // Q6ZMN7 /// NM_001164595 // B3KT02 /// AK131554 // Q6ZMN7	33	7954926	NM_013377 // Hs.380044 // brain| embryonic tissue| mammary gland| nerve| placenta| pros	3.43112e-05	5.15053	0.275599	6.34047	0.229831	6.86894	0.103549	9.75069e-05	2.28143	2.28143	WT up vs UT	6.71016e-06	3.29074	3.29074	anKB up vs UT	0.013125	1.4424	1.4424	anKB up vs WT	40.6989	5.07879	0.332772	1
3569	7896087	---		---	normgene->intron	---	---		---	---	---	---	--- // --- // neg_control // --- // --- // --- // --- // --- // ---	---	7896087	---	---	0	0	---	---	4	7896087	---	0.0222013	10.9693	0.054085	10.9962	0.0194676	10.8085	0.0961714	0.661173	1.01883	1.01883	WT up vs UT	0.0263279	0.894534	-1.1179	anKB down vs UT	0.0131333	0.877997	-1.13896	anKB down vs WT	5.67093	0.0893062	0.0419948	1
5294	7907394	---		---	main	1	---		---	---	---	---	ENST00000383957 // ENSEMBL // ncrna:snRNA chromosome:GRCh37:1:172335680:172335786:1 gen	---	7907394	---	chr1	172335680	172335786	+	---	25	7907394	---	0.0571544	3.14157	0.137371	3.31669	0.092115	3.04859	0.115151	0.0719368	1.12906	1.12906	WT up vs UT	0.303135	0.937585	-1.06657	anKB down vs UT	0.0131336	0.830415	-1.20422	anKB down vs WT	3.83084	0.123061	0.0856637	1
31901	8169898	NM_004794 // RAB33A // RAB33A, member RAS oncogene family // Xq26.1 // 9363 /// ENST000	RAB33A	NM_004794	main	1	NM_004794 // RAB33A // RAB33A, member RAS oncogene family // Xq26.1 // 9363 /// ENST000	RAB33A	NM_004794	NM_004794 // GO:0007264 // small GTPase mediated signal transduction // inferred from e	NM_004794 // GO:0005886 // plasma membrane // inferred from electronic annotation ///	NM_004794 // GO:0000166 // nucleotide binding // inferred from electronic annotation /	NM_004794 // RefSeq // Homo sapiens RAB33A, member RAS oncogene family (RAB33A), mRNA.	---	8169898	---	chrX	129136778	129318846	+	D14889 // Q14088	26	8169898	NM_004794 // Hs.654356 // blood| brain| connective tissue| embryonic tissue| eye| intes	9.05554e-06	7.53098	0.0842866	8.40105	0.105557	8.71749	0.0435876	2.32825e-05	1.82775	1.82775	WT up vs UT	2.28921e-06	2.27602	2.27602	anKB up vs UT	0.0131366	1.24525	1.24525	anKB up vs WT	57.9468	2.5936	0.119355	1
22153	8076365	NM_015704 // PPPDE2 // PPPDE peptidase domain containing 2 // 22q13.2 // 27351 /// AF03	PPPDE2	NM_015704	main	1	NM_015704 // PPPDE2 // PPPDE peptidase domain containing 2 // 22q13.2 // 27351 /// AF03	PPPDE2	NM_015704	---	---	---	NM_015704 // RefSeq // Homo sapiens PPPDE peptidase domain containing 2 (PPPDE2), mRNA.	---	8076365	---	chr22	41996879	42017020	-	---	21	8076365	NM_015704 // Hs.570455 // adrenal gland| ascites| bone| brain| cervix| embryonic tissue	0.00418825	11.7385	0.0534355	11.6894	0.0285368	11.5952	0.0324547	0.136553	0.966515	-1.03464	WT down vs UT	0.00130855	0.905419	-1.10446	anKB down vs UT	0.0131389	0.936787	-1.06748	anKB down vs WT	10.1668	0.0403347	0.0105794	1
19155	8045889	NM_033394 // TANC1 // tetratricopeptide repeat, ankyrin repeat and coiled-coil containi	TANC1	NM_033394	main	1	NM_033394 // TANC1 // tetratricopeptide repeat, ankyrin repeat and coiled-coil containi	TANC1	NM_033394	---	NM_033394 // GO:0005886 // plasma membrane // inferred from electronic annotation ///	NM_033394 // GO:0005515 // protein binding // inferred from electronic annotation ///	NM_033394 // RefSeq // Homo sapiens tetratricopeptide repeat, ankyrin repeat and coiled	---	8045889	---	chr2	159825146	160089170	+	NM_033394 // Q9C0D5 /// NM_001145909 // Q9C0D5 /// BC150597 // B9EK39 /// BC150597 // Q	40	8045889	NM_033394 // Hs.61590 // ascites| bladder| bone| bone marrow| brain| cervix| connective	2.89815e-05	5.98816	0.133395	6.65203	0.0807616	6.9289	0.0987302	6.30012e-05	1.58432	1.58432	WT up vs UT	4.86319e-06	1.91951	1.91951	anKB up vs UT	0.0131954	1.21156	1.21156	anKB up vs WT	42.5804	1.46172	0.0915424	1
10111	7955019	NM_152641 // ARID2 // AT rich interactive domain 2 (ARID, RFX-like) // 12q12 // 196528	ARID2	NM_152641	main	1	NM_152641 // ARID2 // AT rich interactive domain 2 (ARID, RFX-like) // 12q12 // 196528	ARID2	NM_152641	NM_152641 // GO:0006355 // regulation of transcription, DNA-dependent // inferred from	NM_152641 // GO:0005622 // intracellular // inferred from electronic annotation /// NM	NM_152641 // GO:0003677 // DNA binding // inferred from electronic annotation /// NM_1	NM_152641 // RefSeq // Homo sapiens AT rich interactive domain 2 (ARID, RFX-like) (ARID	---	7955019	---	chr12	46123620	46301819	+	NM_152641 // Q68CP9 /// NM_152641 // Q8WV72 /// NM_152641 // Q8NBP1 /// NM_152641 // Q9	34	7955019	NM_152641 // Hs.317304 // bladder| bone| bone marrow| brain| cervix| connective tissue|	0.000101063	10.177	0.044938	10.4898	0.0803032	10.6585	0.0898523	0.000371026	1.24209	1.24209	WT up vs UT	1.78276e-05	1.39616	1.39616	anKB up vs UT	0.013196	1.12404	1.12404	anKB up vs WT	30.368	0.386986	0.033982	1
30305	8154872	NM_016525 // UBAP1 // ubiquitin associated protein 1 // 9p13.3 // 51271 /// NM_00117120	UBAP1	NM_016525	main	1	NM_016525 // UBAP1 // ubiquitin associated protein 1 // 9p13.3 // 51271 /// NM_00117120	UBAP1	NM_016525	---	NM_016525 // GO:0005737 // cytoplasm // inferred from direct assay /// NM_001171203 //	---	NM_016525 // RefSeq // Homo sapiens ubiquitin associated protein 1 (UBAP1), transcript	---	8154872	---	chr9	34178998	34252521	+	NM_016525 // Q9NZ09 /// NM_001171203 // Q9NZ09 /// NM_001171204 // Q9NZ09 /// NR_033243	32	8154872	NM_016525 // Hs.268963 // adipose tissue| adrenal gland| ascites| blood| bone| bone mar	0.0246956	9.80067	0.0298279	9.73974	0.0327848	9.83016	0.0427498	0.0652418	0.958645	-1.04314	WT down vs UT	0.331503	1.02066	1.02066	anKB up vs UT	0.0132122	1.06469	1.06469	anKB up vs WT	5.44193	0.0199382	0.00977014	1
19503	8049657	NM_001040445 // ASB1 // ankyrin repeat and SOCS box-containing 1 // 2q37 // 51665 /// E	ASB1	NM_001040445	main	1	NM_001040445 // ASB1 // ankyrin repeat and SOCS box-containing 1 // 2q37 // 51665 /// E	ASB1	NM_001040445	NM_001040445 // GO:0007275 // multicellular organismal development // inferred from ele	NM_001040445 // GO:0005622 // intracellular // inferred by curator /// ENST00000264607	NM_001040445 // GO:0003674 // molecular_function // no biological data available /// E	NM_001040445 // RefSeq // Homo sapiens ankyrin repeat and SOCS box-containing 1 (ASB1),	---	8049657	---	chr2	239335626	239360891	+	NM_001040445 // Q9Y576 /// BC014528 // Q9Y576	27	8049657	NM_001040445 // Hs.516788 // adrenal gland| ascites| blood| bone| brain| connective tis	0.000360987	8.25049	0.0518809	8.0521	0.0813673	7.9186	0.0192098	0.00152417	0.871523	-1.14742	WT down vs UT	4.87949e-05	0.794494	-1.25866	anKB down vs UT	0.0132213	0.911616	-1.09695	anKB down vs WT	21.2831	0.17001	0.0213014	1
14052	7995258	NM_003414 // ZNF267 // zinc finger protein 267 // 16p11.2 // 10308 /// ENST00000300870	ZNF267	NM_003414	main	1	NM_003414 // ZNF267 // zinc finger protein 267 // 16p11.2 // 10308 /// ENST00000300870	ZNF267	NM_003414	NM_003414 // GO:0006355 // regulation of transcription, DNA-dependent // inferred from	NM_003414 // GO:0005622 // intracellular // inferred from electronic annotation /// NM	NM_003414 // GO:0003677 // DNA binding // inferred from electronic annotation /// NM_0	NM_003414 // RefSeq // Homo sapiens zinc finger protein 267 (ZNF267), transcript varian	---	7995258	---	chr16	31885119	31928627	+	NM_003414 // B3KU17 /// NM_003414 // Q14586 /// BC127088 // A0JNZ9 /// BC127088 // B3KU	23	7995258	NM_003414 // Hs.460645 // bladder| blood| bone| bone marrow| brain| cervix| connective	2.21618e-07	11.1016	0.0193874	11.9265	0.0894785	12.0854	0.0688851	1.89233e-07	1.77143	1.77143	WT up vs UT	4.7663e-08	1.97776	1.97776	anKB up vs UT	0.0132479	1.11648	1.11648	anKB up vs WT	151.001	1.71145	0.030224	1
9464	7948829	NM_024784 // ZBTB3 // zinc finger and BTB domain containing 3 // 11q12.3 // 79842 /// E	ZBTB3	NM_024784	main	1	NM_024784 // ZBTB3 // zinc finger and BTB domain containing 3 // 11q12.3 // 79842 /// E	ZBTB3	NM_024784	NM_024784 // GO:0045449 // regulation of transcription // inferred from electronic anno	NM_024784 // GO:0005622 // intracellular // inferred from electronic annotation /// NM	NM_024784 // GO:0003677 // DNA binding // inferred from electronic annotation /// NM_0	NM_024784 // RefSeq // Homo sapiens zinc finger and BTB domain containing 3 (ZBTB3), mR	---	7948829	---	chr11	62518435	62521614	-	BC025249 // Q9H5J0	32	7948829	NM_024784 // Hs.147554 // brain| heart| intestine| liver| lung| mammary gland| skin| st	0.00417285	7.65589	0.0602255	7.54068	0.0216093	7.35498	0.114403	0.0850411	0.923242	-1.08314	WT down vs UT	0.000894835	0.811736	-1.23193	anKB down vs UT	0.0132652	0.879224	-1.13737	anKB down vs WT	10.1789	0.157537	0.0412713	1
26032	8114814	NM_000176 // NR3C1 // nuclear receptor subfamily 3, group C, member 1 (glucocorticoid r	NR3C1	NM_000176	main	1	NM_000176 // NR3C1 // nuclear receptor subfamily 3, group C, member 1 (glucocorticoid r	NR3C1	NM_000176	NM_000176 // GO:0006351 // transcription, DNA-dependent // traceable author statement	NM_000176 // GO:0005634 // nucleus // inferred from direct assay /// NM_000176 // GO:0	NM_000176 // GO:0003700 // sequence-specific DNA binding transcription factor activity	NM_000176 // RefSeq // Homo sapiens nuclear receptor subfamily 3, group C, member 1 (gl	NM_000176 // GenMAPP // Apoptosis_KEGG /// NM_000176 // GenMAPP // Nuclear_Receptors //	8114814	ENST00000361001 // Pfam // IPR000536 // Nuclear hormone receptor, ligand-binding	chr5	142657496	142815077	-	NM_000176 // Q3MSN4 /// NM_000176 // Q3MSN1 /// NM_000176 // P04150 /// NM_001024094 //	41	8114814	NM_000176 // Hs.122926 // adipose tissue| blood| bone| bone marrow| brain| cervix| conn	2.58124e-05	11.0245	0.0175682	11.3419	0.0595887	11.4685	0.0748177	4.62691e-05	1.24613	1.24613	WT up vs UT	3.87139e-06	1.36044	1.36044	anKB up vs UT	0.0132883	1.09173	1.09173	anKB up vs WT	43.9178	0.31625	0.0192026	1
29213	8144947	---		---	main	1	---		---	---	---	---	ENST00000410335 // ENSEMBL // ncrna:snRNA chromosome:GRCh37:8:20087290:20087388:1 gene:	---	8144947	---	chr8	20087290	20087389	+	---	23	8144947	---	0.0712817	4.93441	0.0470658	5.00053	0.0555365	4.86946	0.0475769	0.149302	1.0469	1.0469	WT up vs UT	0.15567	0.955973	-1.04605	anKB down vs UT	0.0133409	0.913149	-1.09511	anKB down vs WT	3.45826	0.0267308	0.0206121	1
23706	8092726	NM_021101 // CLDN1 // claudin 1 // 3q28-q29 // 9076 /// ENST00000295522 // CLDN1 // cla	CLDN1	NM_021101	main	1	NM_021101 // CLDN1 // claudin 1 // 3q28-q29 // 9076 /// ENST00000295522 // CLDN1 // cla	CLDN1	NM_021101	NM_021101 // GO:0007155 // cell adhesion // traceable author statement /// NM_021101 /	NM_021101 // GO:0005886 // plasma membrane // inferred from electronic annotation ///	NM_021101 // GO:0005198 // structural molecule activity // inferred from electronic ann	NM_021101 // RefSeq // Homo sapiens claudin 1 (CLDN1), mRNA. // chr3 // 100 // 100 // 3	---	8092726	---	chr3	190023493	190040222	-	NM_021101 // A5JSJ9 /// AF101051 // O95832 /// AF101051 // A5JSJ9	31	8092726	NM_021101 // Hs.439060 // adrenal gland| bladder| brain| cervix| embryonic tissue| esop	9.49546e-05	5.16955	0.113962	5.58696	0.100786	5.82966	0.104633	0.000616628	1.33552	1.33552	WT up vs UT	2.58168e-05	1.5802	1.5802	anKB up vs UT	0.0133436	1.1832	1.1832	anKB up vs WT	30.8914	0.818675	0.0706713	1
26336	8117543	NM_080596 // HIST1H2AH // histone cluster 1, H2ah // 6p21.33 // 85235 /// BC093849 // H	HIST1H2AH	NM_080596	main	1	NM_080596 // HIST1H2AH // histone cluster 1, H2ah // 6p21.33 // 85235 /// BC093849 // H	HIST1H2AH	NM_080596	NM_080596 // GO:0006334 // nucleosome assembly // inferred from electronic annotation	NM_080596 // GO:0000786 // nucleosome // inferred from electronic annotation /// NM_08	NM_080596 // GO:0003677 // DNA binding // inferred from electronic annotation /// BC09	NM_080596 // RefSeq // Homo sapiens histone cluster 1, H2ah (HIST1H2AH), mRNA. // chr6	---	8117543	---	chr6	27114861	27115346	+	BC093849 // Q96KK5 /// BC093849 // A3KPC7	21	8117543	NM_080596 // Hs.352225 // bone marrow| brain| eye| stomach| vascular| gastrointestinal	0.016648	5.4349	0.123953	5.53692	0.102869	5.86994	0.138691	0.36123	1.07327	1.07327	WT up vs UT	0.00330076	1.35195	1.35195	anKB up vs UT	0.0133719	1.25966	1.25966	anKB up vs WT	6.32086	0.315692	0.133185	1
17702	8032009	NM_017550 // MIER2 // mesoderm induction early response 1, family member 2 // 19p13.3 /	MIER2	NM_017550	main	1	NM_017550 // MIER2 // mesoderm induction early response 1, family member 2 // 19p13.3 /	MIER2	NM_017550	---	---	---	NM_017550 // RefSeq // Homo sapiens mesoderm induction early response 1, family member	---	8032009	---	chr19	305575	344791	-	BC028203 // Q8N344	30	8032009	NM_017550 // Hs.101891 // adrenal gland| blood| bone| brain| cervix| embryonic tissue|	0.0374279	7.89492	0.0188713	7.89208	0.0669459	7.79802	0.0061316	0.92643	0.998036	-1.00197	WT down vs UT	0.0116065	0.935042	-1.06947	anKB down vs UT	0.0133923	0.936882	-1.06737	anKB down vs WT	4.60263	0.0183497	0.0106314	1
12219	7976648	NM_001099402 // CCNK // cyclin K // 14q32 // 8812 /// NM_001144995 // CCDC85C // coiled	CCNK	NM_001099402	main	1	NM_001099402 // CCNK // cyclin K // 14q32 // 8812 /// NM_001144995 // CCDC85C // coiled	CCNK	NM_001099402	NM_001099402 // GO:0000079 // regulation of cyclin-dependent protein kinase activity //	---	NM_001099402 // GO:0005515 // protein binding // inferred from physical interaction //	NM_001099402 // RefSeq // Homo sapiens cyclin K (CCNK), mRNA. // chr14 // 100 // 100 //	---	7976648	---	chr14	99947739	99977852	+	NM_001144995 // Q9H669 /// AB209373 // O75909	39	7976648	NM_001099402 // Hs.510409 // bone| bone marrow| brain| cervix| connective tissue| ear|	0.076148	11.282	0.0236624	11.1891	0.0911616	11.355	0.0652892	0.114876	0.937626	-1.06652	WT down vs UT	0.201662	1.05195	1.05195	anKB up vs UT	0.0133948	1.12193	1.12193	anKB up vs WT	3.35062	0.0416013	0.0331094	1
23606	8091780	NM_001038628 // B3GALNT1 // beta-1,3-N-acetylgalactosaminyltransferase 1 (globoside blo	B3GALNT1	NM_001038628	main	1	NM_001038628 // B3GALNT1 // beta-1,3-N-acetylgalactosaminyltransferase 1 (globoside blo	B3GALNT1	NM_001038628	NM_001038628 // GO:0006486 // protein glycosylation // inferred from electronic annotat	NM_001038628 // GO:0000139 // Golgi membrane // inferred from electronic annotation //	NM_001038628 // GO:0008378 // galactosyltransferase activity // inferred from electroni	NM_001038628 // RefSeq // Homo sapiens beta-1,3-N-acetylgalactosaminyltransferase 1 (gl	---	8091780	---	chr3	160801671	160823160	-	NM_001038628 // Q7L9G8 /// NM_001038628 // Q53F50 /// NM_001038628 // B3KTQ4 /// NM_001	38	8091780	NM_001038628 // Hs.418062 // ascites| bladder| bone| brain| connective tissue| embryoni	0.0575974	5.86931	0.134863	5.97447	0.00978631	5.7397	0.0363604	0.194939	1.07562	1.07562	WT up vs UT	0.119437	0.914077	-1.094	anKB down vs UT	0.013439	0.849818	-1.17672	anKB down vs WT	3.81748	0.0949546	0.0663298	1
31674	8168028	NM_001142503 // STARD8 // StAR-related lipid transfer (START) domain containing 8 // Xq	STARD8	NM_001142503	main	1	NM_001142503 // STARD8 // StAR-related lipid transfer (START) domain containing 8 // Xq	STARD8	NM_001142503	NM_001142503 // GO:0007165 // signal transduction // inferred from electronic annotatio	NM_001142503 // GO:0005622 // intracellular // inferred from electronic annotation ///	NM_001142503 // GO:0005096 // GTPase activator activity // inferred from electronic ann	NM_001142503 // RefSeq // Homo sapiens StAR-related lipid transfer (START) domain conta	---	8168028	---	chrX	67867504	67945684	+	NM_001142503 // Q92502 /// NM_014725 // Q92502 /// BC035587 // Q92502	27	8168028	NM_001142503 // Hs.95140 // bone| bone marrow| brain| embryonic tissue| eye| intestine|	0.000110926	9.62267	0.0793958	10.0676	0.0405661	10.3101	0.0930831	0.000411018	1.36122	1.36122	WT up vs UT	1.94352e-05	1.61037	1.61037	anKB up vs UT	0.013508	1.18303	1.18303	anKB up vs WT	29.6011	0.787183	0.0709147	1
4521	7899811	---		---	main	1	---		---	---	---	---	ENST00000363721 // ENSEMBL // ncrna:misc_RNA chromosome:GRCh37:1:33105552:33105653:1 ge	---	7899811	---	chr1	33105552	33105651	+	---	25	7899811	---	0.036035	2.67457	0.0649697	2.53433	0.0325671	2.7531	0.0249618	0.0780655	0.907365	-1.10209	WT down vs UT	0.290804	1.05594	1.05594	anKB up vs UT	0.0135784	1.16374	1.16374	anKB up vs WT	4.67571	0.101427	0.0578464	1
29475	8147573	NM_001142462 // OSR2 // odd-skipped related 2 (Drosophila) // 8q22.2 // 116039 /// NM_0	OSR2	NM_001142462	main	1	NM_001142462 // OSR2 // odd-skipped related 2 (Drosophila) // 8q22.2 // 116039 /// NM_0	OSR2	NM_001142462	NM_001142462 // GO:0008284 // positive regulation of cell proliferation // inferred fro	NM_001142462 // GO:0005622 // intracellular // inferred from electronic annotation ///	NM_001142462 // GO:0003676 // nucleic acid binding // inferred from electronic annotati	NM_001142462 // RefSeq // Homo sapiens odd-skipped related 2 (Drosophila) (OSR2), trans	---	8147573	---	chr8	99956670	99964444	+	NM_001142462 // Q8N2R0 /// NM_053001 // Q8N2R0 /// BC016936 // Q8N2R0	31	8147573	NM_001142462 // Hs.253247 // adrenal gland| bone| bone marrow| brain| cervix| connectiv	0.000183415	6.95069	0.109069	7.53535	0.112421	7.89209	0.216382	0.000859578	1.49968	1.49968	WT up vs UT	3.30445e-05	1.92038	1.92038	anKB up vs UT	0.0135816	1.28053	1.28053	anKB up vs WT	25.7547	1.48567	0.153827	1
27568	8129677	NM_001143676 // SGK1 // serum/glucocorticoid regulated kinase 1 // 6q23 // 6446 /// NM_	SGK1	NM_001143676	main	1	NM_001143676 // SGK1 // serum/glucocorticoid regulated kinase 1 // 6q23 // 6446 /// NM_	SGK1	NM_001143676	NM_001143676 // GO:0006468 // protein phosphorylation // inferred from electronic annot	NM_001143676 // GO:0005634 // nucleus // inferred from electronic annotation /// NM_00	NM_001143676 // GO:0000166 // nucleotide binding // inferred from electronic annotation	NM_001143676 // RefSeq // Homo sapiens serum/glucocorticoid regulated kinase 1 (SGK1),	---	8129677	ENST00000367858 // Pfam // IPR001245 // Tyrosine protein kinase /// ENST00000237305 //	chr6	134490388	134639196	-	NM_001143676 // O00141 /// NM_005627 // O00141 /// NM_005627 // Q6AW81 /// NM_001143677	54	8129677	NM_001143676 // Hs.510078 // adipose tissue| adrenal gland| ascites| bladder| blood| bo	0.0122934	11.4219	0.0154722	11.3659	0.047596	11.4614	0.0512617	0.101903	0.961926	-1.03958	WT down vs UT	0.228679	1.02777	1.02777	anKB up vs UT	0.0135838	1.06845	1.06845	anKB up vs WT	7.05715	0.0291874	0.0110289	1
9319	7947652	NM_017749 // AMBRA1 // autophagy/beclin-1 regulator 1 // 11p11.2 // 55626 /// ENST00000	AMBRA1	NM_017749	main	1	NM_017749 // AMBRA1 // autophagy/beclin-1 regulator 1 // 11p11.2 // 55626 /// ENST00000	AMBRA1	NM_017749	NM_017749 // GO:0006914 // autophagy // inferred from electronic annotation /// NM_017	NM_017749 // GO:0005737 // cytoplasm // inferred from direct assay /// NM_017749 // GO	---	NM_017749 // RefSeq // Homo sapiens autophagy/beclin-1 regulator 1 (AMBRA1), mRNA. // c	---	7947652	---	chr11	46417964	46615581	-	NM_017749 // Q9C0C7 /// AK302808 // B4DZ97 /// AK302808 // Q9C0C7	37	7947652	NM_017749 // Hs.654644 // adrenal gland| blood| bone marrow| brain| cervix| connective	0.00993834	8.76789	0.0460989	8.81069	0.00602832	8.89835	0.0285537	0.162758	1.03011	1.03011	WT up vs UT	0.00156999	1.09464	1.09464	anKB up vs UT	0.0136303	1.06264	1.06264	anKB up vs WT	7.60741	0.0265352	0.00930151	1
14127	7995834	NR_003669 // MT1IP // metallothionein 1I (pseudogene) // 16q13 // 644314 /// AF348997 /	MT1IP	NR_003669	main	1	NR_003669 // MT1IP // metallothionein 1I (pseudogene) // 16q13 // 644314 /// AF348997 /	MT1IP	NR_003669	ENST00000394490 // GO:0010038 // response to metal ion // traceable author statement	---	ENST00000394490 // GO:0046872 // metal ion binding // inferred from electronic annotati	NR_003669 // RefSeq // Homo sapiens metallothionein 1I (pseudogene) (MT1IP), non-coding	---	7995834	---	chr16	56710028	56711789	+	AF348997 // Q86YX3 /// AF348997 // B7ZW01	26	7995834	NR_003669 // Hs.434199 // --- /// AF348997 // Hs.434199 // --- /// ENST00000394490 // H	0.0623824	7.63666	0.0764038	7.68396	0.0705716	7.51329	0.0669556	0.408735	1.03333	1.03333	WT up vs UT	0.0525767	0.918043	-1.08927	anKB down vs UT	0.0136895	0.888433	-1.12558	anKB down vs WT	3.68084	0.0487581	0.0353238	1
14351	7998336	NM_022493 // NARFL // nuclear prelamin A recognition factor-like // 16p13.3 // 64428 //	NARFL	NM_022493	main	1	NM_022493 // NARFL // nuclear prelamin A recognition factor-like // 16p13.3 // 64428 //	NARFL	NM_022493	NM_022493 // GO:0001666 // response to hypoxia // inferred from direct assay /// NM_02	---	NM_022493 // GO:0046872 // metal ion binding // inferred from electronic annotation //	NM_022493 // RefSeq // Homo sapiens nuclear prelamin A recognition factor-like (NARFL),	---	7998336	---	chr16	779765	790997	-	NM_022493 // Q9H6Q4 /// AK056467 // B3KPK9 /// AK056467 // Q9H6Q4	29	7998336	NM_022493 // Hs.513247 // adipose tissue| adrenal gland| ascites| blood| bone| bone mar	0.0337938	7.66151	0.0199719	7.66765	0.116637	7.49835	0.033594	0.912115	1.00426	1.00426	WT up vs UT	0.0162797	0.893065	-1.11974	anKB down vs UT	0.0136992	0.889277	-1.12451	anKB down vs WT	4.80099	0.062598	0.0347695	1
24581	8100943	NM_201431 // RASSF6 // Ras association (RalGDS/AF-6) domain family member 6 // 4q13.3 /	RASSF6	NM_201431	main	1	NM_201431 // RASSF6 // Ras association (RalGDS/AF-6) domain family member 6 // 4q13.3 /	RASSF6	NM_201431	NM_201431 // GO:0006915 // apoptosis // inferred from electronic annotation /// NM_201	---	NM_201431 // GO:0005515 // protein binding // inferred from electronic annotation ///	NM_201431 // RefSeq // Homo sapiens Ras association (RalGDS/AF-6) domain family member	---	8100943	ENST00000395777 // Pfam // IPR000159 // RA	chr4	74438160	74486340	-	NM_201431 // Q6ZTQ3 /// NM_177532 // Q6ZTQ3 /// BC058835 // Q6ZTQ3	35	8100943	NM_201431 // Hs.590920 // bladder| brain| embryonic tissue| eye| intestine| kidney| liv	0.0452132	3.85361	0.00619201	3.7043	0.0681858	3.90195	0.0677796	0.0449185	0.901683	-1.10904	WT down vs UT	0.464084	1.03407	1.03407	anKB up vs UT	0.0137327	1.14683	1.14683	anKB up vs WT	4.24834	0.0755776	0.0474397	1
26945	8123467	NM_018341 // C6orf70 // chromosome 6 open reading frame 70 // 6q27 // 55780 /// ENST000	C6orf70	NM_018341	main	1	NM_018341 // C6orf70 // chromosome 6 open reading frame 70 // 6q27 // 55780 /// ENST000	C6orf70	NM_018341	---	NM_018341 // GO:0016020 // membrane // inferred from electronic annotation /// NM_0183	---	NM_018341 // RefSeq // Homo sapiens chromosome 6 open reading frame 70 (C6orf70), mRNA.	---	8123467	---	chr6	170151721	170181680	+	NM_018341 // Q5T6L9 /// AK294090 // B4DFH0 /// AK294090 // Q5T6L9	26	8123467	NM_018341 // Hs.47546 // adrenal gland| ascites| blood| bone| bone marrow| brain| conne	0.0233057	7.63277	0.101083	7.57339	0.182609	7.29222	0.0225124	0.525541	0.95968	-1.04201	WT down vs UT	0.00518647	0.789738	-1.26624	anKB down vs UT	0.0137416	0.822919	-1.21519	anKB down vs WT	5.56577	0.200446	0.0960373	1
10524	7959361	NM_014938 // MLXIP // MLX interacting protein // 12q24.31 // 22877 /// ENST00000319080	MLXIP	NM_014938	main	1	NM_014938 // MLXIP // MLX interacting protein // 12q24.31 // 22877 /// ENST00000319080	MLXIP	NM_014938	NM_014938 // GO:0006913 // nucleocytoplasmic transport // inferred from electronic anno	NM_014938 // GO:0005634 // nucleus // inferred from electronic annotation /// NM_01493	NM_014938 // GO:0003677 // DNA binding // inferred from electronic annotation /// NM_0	NM_014938 // RefSeq // Homo sapiens MLX interacting protein (MLXIP), mRNA. // chr12 //	---	7959361	---	chr12	122516760	122629443	+	NM_014938 // Q9HAP2 /// BC151841 // Q9HAP2	25	7959361	NM_014938 // Hs.437153 // adipose tissue| adrenal gland| ascites| blood| bone| bone mar	0.0131428	9.13748	0.0649907	8.95365	0.0324852	9.08648	0.0449164	0.00246015	0.880362	-1.1359	WT down vs UT	0.262388	0.965264	-1.03599	anKB down vs UT	0.0138092	1.09644	1.09644	anKB up vs WT	6.89014	0.0554884	0.0214755	1
13243	7986250	NM_001271 // CHD2 // chromodomain helicase DNA binding protein 2 // 15q26 // 1106 /// N	CHD2	NM_001271	main	1	NM_001271 // CHD2 // chromodomain helicase DNA binding protein 2 // 15q26 // 1106 /// N	CHD2	NM_001271	NM_001271 // GO:0006333 // chromatin assembly or disassembly // inferred from electroni	NM_001271 // GO:0000785 // chromatin // inferred from electronic annotation /// NM_001	NM_001271 // GO:0000166 // nucleotide binding // inferred from electronic annotation /	NM_001271 // RefSeq // Homo sapiens chromodomain helicase DNA binding protein 2 (CHD2),	---	7986250	ENST00000309818 // Pfam // IPR006935 // Type III restriction enzyme, res subunit	chr15	93443419	93565392	+	NM_001271 // A8K9Y5 /// NM_001271 // Q3YLD5 /// NM_001271 // Q3YLD6 /// AF006514 // O14	48	7986250	NM_001271 // Hs.220864 // adrenal gland| ascites| bladder| blood| bone| bone marrow| br	0.00410065	9.57335	0.0242882	9.76639	0.0934486	10.0414	0.18092	0.0592214	1.14317	1.14317	WT up vs UT	0.000704249	1.38322	1.38322	anKB up vs UT	0.014006	1.20998	1.20998	anKB up vs WT	10.2366	0.355455	0.0925975	1
8326	7938364	BX641032 // WEE1 // WEE1 homolog (S. pombe) // 11p15.3-p15.1 // 7465	WEE1	BX641032	main	1	BX641032 // WEE1 // WEE1 homolog (S. pombe) // 11p15.3-p15.1 // 7465	WEE1	BX641032	BX641032 // GO:0006468 // protein phosphorylation // inferred from electronic annotatio	BX641032 // GO:0005634 // nucleus // inferred from electronic annotation /// BX641032	BX641032 // GO:0000166 // nucleotide binding // inferred from electronic annotation //	BX641032 // GenBank // Homo sapiens mRNA; cDNA DKFZp686I18166 (from clone DKFZp686I1816	---	7938364	---	chr11	9599578	9599676	+	BX641032 // Q6MZL0	25	7938364	BX641032 // Hs.249441 // adrenal gland| ascites| bladder| blood| bone| bone marrow| bra	0.0486552	4.65812	0.0667815	4.61733	0.129953	4.8863	0.137658	0.647957	0.97212	-1.02868	WT down vs UT	0.0291184	1.17136	1.17136	anKB up vs UT	0.0140717	1.20495	1.20495	anKB up vs WT	4.1151	0.13698	0.0887655	1
25265	8107470	NM_002823 // PTMA // prothymosin, alpha // 2q37.1 // 5757 /// NM_001099285 // PTMA // p	PTMA	NM_002823	main	3	NM_002823 // PTMA // prothymosin, alpha // 2q37.1 // 5757 /// NM_001099285 // PTMA // p	PTMA	NM_002823	NM_002823 // GO:0006350 // transcription // traceable author statement /// NM_00109928	NM_002823 // GO:0005634 // nucleus // inferred from electronic annotation /// NM_00109	---	NM_002823 // RefSeq // Homo sapiens prothymosin, alpha (PTMA), transcript variant 2, mR	---	8107470	---	chr5	118309491	118309820	+	NM_002823 // Q53S24 /// NM_001099285 // Q53S24 /// AF348514 // P06454 /// AF348514 // Q	23	8107470	NM_002823 // Hs.459927 // adipose tissue| adrenal gland| ascites| bladder| blood| bone|	0.00101573	13.3619	0.00444543	13.31	0.0195119	13.2659	0.0247709	0.00621965	0.964644	-1.03665	WT down vs UT	0.000137012	0.935595	-1.06884	anKB down vs UT	0.0141035	0.969886	-1.03105	anKB down vs WT	15.7563	0.0141205	0.00238981	1
29853	8150757	NM_014781 // RB1CC1 // RB1-inducible coiled-coil 1 // 8q11 // 9821 /// NM_001083617 //	RB1CC1	NM_014781	main	1	NM_014781 // RB1CC1 // RB1-inducible coiled-coil 1 // 8q11 // 9821 /// NM_001083617 //	RB1CC1	NM_014781	NM_014781 // GO:0000045 // autophagic vacuole assembly // inferred from electronic anno	NM_014781 // GO:0000407 // pre-autophagosomal structure // inferred from electronic ann	NM_014781 // GO:0005515 // protein binding // inferred from physical interaction /// N	NM_014781 // RefSeq // Homo sapiens RB1-inducible coiled-coil 1 (RB1CC1), transcript va	---	8150757	---	chr8	53535016	53626992	-	NM_014781 // Q86YR4 /// NM_014781 // A8K6N4 /// NM_014781 // Q8TDY2 /// NM_001083617 //	36	8150757	NM_014781 // Hs.196102 // ascites| bladder| blood| bone| bone marrow| brain| connective	0.00231316	9.07613	0.0898636	9.32835	0.118009	9.61096	0.160847	0.0236679	1.19104	1.19104	WT up vs UT	0.000357787	1.44878	1.44878	anKB up vs UT	0.014169	1.21639	1.21639	anKB up vs WT	12.272	0.452298	0.0982828	1
7957	7934698	NM_001098668 // SFTPA2 // surfactant protein A2 // 10q22.3 // 729238 /// NM_005411 // S	SFTPA2	NM_001098668	main	3	NM_001098668 // SFTPA2 // surfactant protein A2 // 10q22.3 // 729238 /// NM_005411 // S	SFTPA2	NM_001098668	NM_001098668 // GO:0007585 // respiratory gaseous exchange // inferred from electronic	NM_001098668 // GO:0005576 // extracellular region // inferred from electronic annotati	NM_001098668 // GO:0005488 // binding // inferred from electronic annotation /// NM_00	NM_001098668 // RefSeq // Homo sapiens surfactant protein A2 (SFTPA2), mRNA. // chr10 /	---	7934698	ENST00000394569 // Pfam // IPR008160 // Collagen triple helix repeat /// ENST0000041947	chr10	81315608	81320151	-	NM_005411 // B2R7Z9 /// NM_005411 // Q8IWL2 /// NM_005411 // P78489 /// NM_001164644 //	39	7934698	NM_005411 // Hs.523084 // blood| brain| connective tissue| intestine| lung| pancreas| p	0.0531424	6.5355	0.0591037	6.44116	0.140861	6.67773	0.0656553	0.248367	0.936701	-1.06758	WT down vs UT	0.0973531	1.10361	1.10361	anKB up vs UT	0.0141859	1.17819	1.17819	anKB up vs WT	3.95798	0.10227	0.0689038	1
7959	7934708	NM_001098668 // SFTPA2 // surfactant protein A2 // 10q22.3 // 729238 /// NM_005411 // S	SFTPA2	NM_001098668	main	3	NM_001098668 // SFTPA2 // surfactant protein A2 // 10q22.3 // 729238 /// NM_005411 // S	SFTPA2	NM_001098668	NM_001098668 // GO:0007585 // respiratory gaseous exchange // inferred from electronic	NM_001098668 // GO:0005576 // extracellular region // inferred from electronic annotati	NM_001098668 // GO:0005488 // binding // inferred from electronic annotation /// NM_00	NM_001098668 // RefSeq // Homo sapiens surfactant protein A2 (SFTPA2), mRNA. // chr10 /	---	7934708	ENST00000394569 // Pfam // IPR008160 // Collagen triple helix repeat /// ENST0000041947	chr10	81315617	81320163	-	NM_005411 // B2R7Z9 /// NM_005411 // Q8IWL2 /// NM_005411 // P78489 /// NM_001164644 //	39	7934708	NM_005411 // Hs.523084 // blood| brain| connective tissue| intestine| lung| pancreas| p	0.0531424	6.5355	0.0591037	6.44116	0.140861	6.67773	0.0656553	0.248367	0.936701	-1.06758	WT down vs UT	0.0973531	1.10361	1.10361	anKB up vs UT	0.0141859	1.17819	1.17819	anKB up vs WT	3.95798	0.10227	0.0689038	1
15267	8007493	NM_001661 // ARL4D // ADP-ribosylation factor-like 4D // 17q12-q21 // 379 /// ENST00000	ARL4D	NM_001661	main	1	NM_001661 // ARL4D // ADP-ribosylation factor-like 4D // 17q12-q21 // 379 /// ENST00000	ARL4D	NM_001661	NM_001661 // GO:0007264 // small GTPase mediated signal transduction // inferred from e	NM_001661 // GO:0005622 // intracellular // inferred from electronic annotation /// NM	NM_001661 // GO:0000166 // nucleotide binding // inferred from electronic annotation /	NM_001661 // RefSeq // Homo sapiens ADP-ribosylation factor-like 4D (ARL4D), mRNA. // c	---	8007493	ENST00000320033 // Pfam // IPR013753 // Ras	chr17	41476353	41478504	+	NM_001661 // P49703 /// AB060692 // P49703	26	8007493	NM_001661 // Hs.183153 // blood| bone| brain| cervix| connective tissue| embryonic tiss	0.00387729	7.22753	0.100353	7.4721	0.162623	7.91777	0.225532	0.125344	1.18473	1.18473	WT up vs UT	0.00130373	1.61355	1.61355	anKB up vs UT	0.01425	1.36195	1.36195	anKB up vs WT	10.4231	0.957674	0.245012	1
16471	8020139	---		---	main	1	---		---	---	---	---	ENST00000411206 // ENSEMBL // ncrna:rRNA chromosome:GRCh37:18:9923917:9924018:1 gene:EN	---	8020139	---	chr18	9923916	9923999	+	---	4	8020139	---	0.0228123	8.19864	0.16075	8.22971	0.111252	8.55269	0.15355	0.772102	1.02177	1.02177	WT up vs UT	0.00917076	1.27815	1.27815	anKB up vs UT	0.0143533	1.25092	1.25092	anKB up vs WT	5.61196	0.271637	0.129075	1
7031	7925417	---		---	main	1	---		---	---	---	---	ENST00000516481 // ENSEMBL // ncrna:snoRNA chromosome:GRCh37:1:237718340:237718471:-1 g	---	7925417	---	chr1	237718340	237718465	-	---	25	7925417	---	0.0244587	3.17133	0.106404	3.20023	0.039284	3.35317	0.0396248	0.572506	1.02024	1.02024	WT up vs UT	0.00602574	1.13433	1.13433	anKB up vs UT	0.014368	1.11183	1.11183	anKB up vs WT	5.46241	0.0593091	0.0289538	1
3675	7896193	---		---	normgene->intron	---	---		---	---	---	---	--- // --- // neg_control // --- // --- // --- // --- // --- // ---	---	7896193	---	---	0	0	---	---	4	7896193	---	0.0185467	6.78474	0.273385	6.91812	0.0984427	7.34821	0.0899104	0.362571	1.09686	1.09686	WT up vs UT	0.00354049	1.47783	1.47783	anKB up vs UT	0.0143756	1.34732	1.34732	anKB up vs WT	6.0716	0.521463	0.229028	1
31767	8168731	---		---	main	1	---		---	---	---	---	ENST00000485718 // ENSEMBL // ncrna_pseudogene:rRNA_pseudogene chromosome:GRCh37:X:9677	---	8168731	---	chrX	96772865	96773067	+	---	13	8168731	---	0.0595851	5.13541	0.0661481	4.83798	0.185736	5.22408	0.0761276	0.0433643	0.813698	-1.22896	WT down vs UT	0.495145	1.06339	1.06339	anKB up vs UT	0.0144046	1.30686	1.30686	anKB up vs WT	3.75907	0.260411	0.184734	1
18728	8042283	NM_014181 // HSPC159 // galectin-related protein // 2p14 // 29094 /// BC036082 // HSPC1	HSPC159	NM_014181	main	1	NM_014181 // HSPC159 // galectin-related protein // 2p14 // 29094 /// BC036082 // HSPC1	HSPC159	NM_014181	---	NM_014181 // GO:0005622 // intracellular // inferred from direct assay /// BC036082 //	NM_014181 // GO:0005529 // sugar binding // inferred from electronic annotation /// BC	NM_014181 // RefSeq // Homo sapiens galectin-related protein (HSPC159), mRNA. // chr2 /	---	8042283	---	chr2	64681613	64688515	+	NM_014181 // Q3ZCW2 /// BC036082 // Q3ZCW2	29	8042283	NM_014181 // Hs.372208 // blood| bone| brain| cervix| connective tissue| embryonic tiss	0.00604542	10.2161	0.150171	10.5293	0.0429846	11.0055	0.338881	0.0749199	1.24247	1.24247	WT up vs UT	0.000865737	1.72842	1.72842	anKB up vs UT	0.0144108	1.39111	1.39111	anKB up vs WT	9.01245	0.950027	0.281101	1
30387	8155537	---		---	main	3	---		---	---	---	---	ENST00000418666 // ENSEMBL // cdna:known chromosome:GRCh37:9:46270786:46274928:-1 gene:	---	8155537	---	chr9	47165617	47167023	+	---	27	8155537	---	0.0529313	6.49519	0.0484727	6.37611	0.134545	6.57424	0.00265632	0.0984419	0.920771	-1.08605	WT down vs UT	0.249711	1.05632	1.05632	anKB up vs UT	0.0144256	1.14721	1.14721	anKB up vs WT	3.96499	0.0723758	0.0486765	1
29358	8146460	---		---	main	1	---		---	---	---	---	ENST00000470013 // ENSEMBL // ncrna_pseudogene:scRNA_pseudogene chromosome:GRCh37:8:553	---	8146460	---	chr8	55333480	55333567	+	---	25	8146460	---	0.0757772	3.87466	0.0821379	3.76437	0.198205	4.09693	0.0402938	0.33243	0.926403	-1.07944	WT down vs UT	0.0712238	1.16656	1.16656	anKB up vs UT	0.0144317	1.25924	1.25924	anKB up vs WT	3.35852	0.172737	0.137153	1
13367	7987405	NM_005739 // RASGRP1 // RAS guanyl releasing protein 1 (calcium and DAG-regulated) // 1	RASGRP1	NM_005739	main	1	NM_005739 // RASGRP1 // RAS guanyl releasing protein 1 (calcium and DAG-regulated) // 1	RASGRP1	NM_005739	NM_005739 // GO:0007165 // signal transduction // traceable author statement /// NM_00	NM_005739 // GO:0000139 // Golgi membrane // inferred from electronic annotation /// N	NM_005739 // GO:0005085 // guanyl-nucleotide exchange factor activity // inferred from	NM_005739 // RefSeq // Homo sapiens RAS guanyl releasing protein 1 (calcium and DAG-reg	---	7987405	---	chr15	38780298	38856932	-	NM_005739 // B2RA89 /// NM_005739 // O95267 /// NM_001128602 // B2RA89 /// NM_001128602	43	7987405	NM_005739 // Hs.591127 // adrenal gland| blood| brain| connective tissue| embryonic tis	0.0286738	10.2747	0.0179644	10.1925	0.0422757	10.421	0.164582	0.295909	0.944624	-1.05862	WT down vs UT	0.0816216	1.10676	1.10676	anKB up vs UT	0.0144574	1.17164	1.17164	anKB up vs WT	5.13059	0.124714	0.0648212	1
19388	8048370	NM_004328 // BCS1L // BCS1-like (S. cerevisiae) // 2q33 // 617 /// NM_001079866 // BCS1	BCS1L	NM_004328	main	1	NM_004328 // BCS1L // BCS1-like (S. cerevisiae) // 2q33 // 617 /// NM_001079866 // BCS1	BCS1L	NM_004328	NM_004328 // GO:0007005 // mitochondrion organization // inferred from mutant phenotype	NM_004328 // GO:0005739 // mitochondrion // inferred from direct assay /// NM_004328 /	NM_004328 // GO:0000166 // nucleotide binding // inferred from electronic annotation /	NM_004328 // RefSeq // Homo sapiens BCS1-like (S. cerevisiae) (BCS1L), transcript varia	---	8048370	---	chr2	219523528	219528166	+	NM_004328 // Q9Y276 /// NM_001079866 // Q9Y276 /// BC007500 // Q9Y276 /// BC007500 // A	28	8048370	NM_004328 // Hs.471401 // adrenal gland| ascites| bladder| blood| bone| bone marrow| br	0.0210144	7.34809	0.0572577	7.32006	0.0203119	7.20351	0.0549514	0.476103	0.980759	-1.01962	WT down vs UT	0.00483363	0.904638	-1.10541	anKB down vs UT	0.014472	0.922386	-1.08415	anKB down vs WT	5.79145	0.0366355	0.0168688	1
879	7893377	---		---	normgene->intron	---	---		---	---	---	---	--- // --- // neg_control // --- // --- // --- // --- // --- // ---	---	7893377	---	---	0	0	---	---	4	7893377	---	0.0297844	3.00015	0.12487	2.78634	0.21959	3.26745	0.129495	0.204504	0.862253	-1.15975	WT down vs UT	0.122449	1.20355	1.20355	anKB up vs UT	0.0144815	1.39582	1.39582	anKB up vs WT	5.05318	0.544768	0.287485	1
3749	7896267	---		---	normgene->intron	---	---		---	---	---	---	--- // --- // neg_control // --- // --- // --- // --- // --- // ---	---	7896267	---	---	0	0	---	---	4	7896267	---	0.0801266	3.38294	0.123915	3.73715	0.344286	3.14933	0.278585	0.0979588	1.27829	1.27829	WT up vs UT	0.251771	0.850501	-1.17578	anKB down vs UT	0.0144838	0.665344	-1.50298	anKB down vs WT	3.26875	0.526093	0.42919	1
26125	8115756	NM_004137 // KCNMB1 // potassium large conductance calcium-activated channel, subfamily	KCNMB1	NM_004137	main	1	NM_004137 // KCNMB1 // potassium large conductance calcium-activated channel, subfamily	KCNMB1	NM_004137	NM_004137 // GO:0006811 // ion transport // inferred from electronic annotation /// NM	NM_004137 // GO:0008076 // voltage-gated potassium channel complex // inferred from ele	NM_004137 // GO:0005216 // ion channel activity // inferred from electronic annotation	NM_004137 // RefSeq // Homo sapiens potassium large conductance calcium-activated chann	---	8115756	---	chr5	169805167	169816638	-	NM_004137 // Q16558 /// BC025707 // Q16558	32	8115756	NM_004137 // Hs.484099 // adipose tissue| blood| bone| brain| cervix| connective tissue	0.0153398	7.52163	0.0218187	7.68566	0.110606	7.48751	0.0428415	0.0329859	1.12041	1.12041	WT up vs UT	0.607102	0.976628	-1.02393	anKB down vs UT	0.0144915	0.87167	-1.14722	anKB down vs WT	6.51418	0.119155	0.0487778	1
7186	7926807	NM_014317 // PDSS1 // prenyl (decaprenyl) diphosphate synthase, subunit 1 // 10p12.1 //	PDSS1	NM_014317	main	1	NM_014317 // PDSS1 // prenyl (decaprenyl) diphosphate synthase, subunit 1 // 10p12.1 //	PDSS1	NM_014317	NM_014317 // GO:0006744 // ubiquinone biosynthetic process // inferred from direct assa	NM_014317 // GO:0005739 // mitochondrion // inferred from electronic annotation /// EN	NM_014317 // GO:0000010 // trans-hexaprenyltranstransferase activity // inferred from d	NM_014317 // RefSeq // Homo sapiens prenyl (decaprenyl) diphosphate synthase, subunit 1	---	7926807	---	chr10	26986588	27035727	+	AB210838 // Q5T2R2	17	7926807	NM_014317 // Hs.558468 // ascites| blood| bone| brain| cervix| connective tissue| embry	1.2862e-06	10.2595	0.0419743	11.1803	0.0189183	11.4066	0.0895259	1.45076e-06	1.89312	1.89312	WT up vs UT	2.6587e-07	2.21474	2.21474	anKB up vs UT	0.0145553	1.16989	1.16989	anKB up vs WT	96.2416	2.302	0.0637838	1
25098	8105681	NM_018695 // ERBB2IP // erbb2 interacting protein // 5q12.3 // 55914 /// NM_001006600 /	ERBB2IP	NM_018695	main	1	NM_018695 // ERBB2IP // erbb2 interacting protein // 5q12.3 // 55914 /// NM_001006600 /	ERBB2IP	NM_018695	NM_018695 // GO:0007049 // cell cycle // non-traceable author statement /// NM_018695	NM_018695 // GO:0005604 // basement membrane // traceable author statement /// NM_0186	NM_018695 // GO:0005176 // ErbB-2 class receptor binding // traceable author statement	NM_018695 // RefSeq // Homo sapiens erbb2 interacting protein (ERBB2IP), transcript var	---	8105681	---	chr5	65222303	65378377	+	NM_018695 // Q96RT1 /// NM_001006600 // Q96RT1 /// AF263744 // Q96RT1 /// AF276423 // Q	32	8105681	NM_018695 // Hs.724509 // ascites| bladder| blood| bone| brain| cervix| connective tiss	0.000287836	11.2739	0.0536576	11.4868	0.0823049	11.6229	0.0424362	0.00125886	1.15905	1.15905	WT up vs UT	4.51576e-05	1.2737	1.2737	anKB up vs UT	0.0145615	1.09892	1.09892	anKB up vs WT	22.6953	0.196209	0.0230543	1
23305	8088842	---		---	main	1	---		---	---	---	---	ENST00000516842 // ENSEMBL // ncrna:snRNA chromosome:GRCh37:3:73141299:73141408:-1 gene	---	8088842	---	chr3	73141343	73141407	-	---	4	8088842	---	0.0663775	2.93801	0.37059	2.51739	0.0652621	3.05552	0.166926	0.0414484	0.747105	-1.3385	WT down vs UT	0.517009	1.08486	1.08486	anKB up vs UT	0.0145773	1.45209	1.45209	anKB up vs WT	3.57635	0.483707	0.36067	1
6964	7924701	NM_022735 // ACBD3 // acyl-CoA binding domain containing 3 // 1q42.12 // 64746 /// ENST	ACBD3	NM_022735	main	1	NM_022735 // ACBD3 // acyl-CoA binding domain containing 3 // 1q42.12 // 64746 /// ENST	ACBD3	NM_022735	NM_022735 // GO:0006694 // steroid biosynthetic process // inferred from electronic ann	NM_022735 // GO:0000139 // Golgi membrane // inferred from electronic annotation /// N	NM_022735 // GO:0000062 // acyl-CoA binding // inferred from electronic annotation ///	NM_022735 // RefSeq // Homo sapiens acyl-CoA binding domain containing 3 (ACBD3), mRNA.	---	7924701	ENST00000366812 // Pfam // IPR000582 // Acyl-coA-binding protein, ACBP	chr1	226332380	226374431	-	NM_022735 // Q9H3P7 /// NM_022735 // O43466 /// AY150218 // Q9H3P7 /// AY150218 // O434	34	7924701	NM_022735 // Hs.520207 // adipose tissue| adrenal gland| ascites| bladder| blood| bone|	0.00689604	11.487	0.0218513	11.5763	0.0438382	11.7642	0.106752	0.178648	1.06384	1.06384	WT up vs UT	0.0018098	1.21183	1.21183	anKB up vs UT	0.014611	1.13911	1.13911	anKB up vs WT	8.62335	0.142342	0.0440177	1
25608	8110914	---		---	main	1	---		---	---	---	---	ENST00000363373 // ENSEMBL // ncrna:misc_RNA chromosome:GRCh37:5:6848240:6848575:-1 gen	---	8110914	---	chr5	6848234	6848575	-	---	21	8110914	---	0.0488201	11.4596	0.0683878	11.5035	0.0696246	11.3226	0.101856	0.472863	1.0309	1.0309	WT up vs UT	0.0467592	0.909456	-1.09956	anKB down vs UT	0.0146167	0.882192	-1.13354	anKB down vs WT	4.10901	0.0628308	0.040776	1
24622	8101304	NM_152545 // RASGEF1B // RasGEF domain family, member 1B // 4q21.21 // 153020 /// ENST0	RASGEF1B	NM_152545	main	1	NM_152545 // RASGEF1B // RasGEF domain family, member 1B // 4q21.21 // 153020 /// ENST0	RASGEF1B	NM_152545	NM_152545 // GO:0051056 // regulation of small GTPase mediated signal transduction // i	NM_152545 // GO:0005622 // intracellular // inferred from electronic annotation /// EN	NM_152545 // GO:0005088 // Ras guanyl-nucleotide exchange factor activity // inferred f	NM_152545 // RefSeq // Homo sapiens RasGEF domain family, member 1B (RASGEF1B), mRNA. /	---	8101304	---	chr4	82348219	82393061	-	NM_152545 // Q0VAM2 /// AK303625 // B4E121 /// AK303625 // Q0VAM2	43	8101304	NM_152545 // Hs.591696 // adrenal gland| bladder| blood| brain| connective tissue| embr	2.39251e-06	11.8269	0.0422537	12.4844	0.085592	12.6583	0.078998	2.54827e-06	1.57738	1.57738	WT up vs UT	4.20368e-07	1.77941	1.77941	anKB up vs UT	0.0146239	1.12808	1.12808	anKB up vs WT	81.9868	1.15916	0.0377024	1
14596	8000890	NM_012248 // SEPHS2 // selenophosphate synthetase 2 // 16p11.2 // 22928 /// ENST0000050	SEPHS2	NM_012248	main	1	NM_012248 // SEPHS2 // selenophosphate synthetase 2 // 16p11.2 // 22928 /// ENST0000050	SEPHS2	NM_012248	NM_012248 // GO:0016260 // selenocysteine biosynthetic process // non-traceable author	NM_012248 // GO:0005575 // cellular_component // no biological data available /// ENST	NM_012248 // GO:0000166 // nucleotide binding // inferred from electronic annotation /	NM_012248 // RefSeq // Homo sapiens selenophosphate synthetase 2 (SEPHS2), mRNA. // chr	---	8000890	---	chr16	30454952	30457227	-	NM_012248 // Q8N9T3 /// U43286 // Q99611 /// U43286 // P53680 /// U43286 // Q8NAW0	30	8000890	NM_012248 // Hs.118725 // adrenal gland| ascites| bladder| blood| bone| bone marrow| br	0.0101773	10.8249	0.0297369	10.882	0.072683	10.9948	0.00918898	0.154802	1.0404	1.0404	WT up vs UT	0.00159818	1.12501	1.12501	anKB up vs UT	0.0146438	1.08132	1.08132	anKB up vs WT	7.5445	0.0449129	0.0158749	1
10668	7960984	NM_002864 // PZP // pregnancy-zone protein // 12p13-p12.2 // 5858 /// ENST00000261336 /	PZP	NM_002864	main	1	NM_002864 // PZP // pregnancy-zone protein // 12p13-p12.2 // 5858 /// ENST00000261336 /	PZP	NM_002864	NM_002864 // GO:0007565 // female pregnancy // traceable author statement /// ENST0000	NM_002864 // GO:0005576 // extracellular region // non-traceable author statement ///	NM_002864 // GO:0004866 // endopeptidase inhibitor activity // traceable author stateme	NM_002864 // RefSeq // Homo sapiens pregnancy-zone protein (PZP), mRNA. // chr12 // 100	---	7960984	---	chr12	9301436	9360966	-	NM_002864 // B2R950 /// NM_002864 // P20742 /// BC111756 // P20742	43	7960984	NM_002864 // Hs.707491 // brain| cervix| liver| lung| testis| trachea| uterus| cervical	0.0611306	5.63508	0.0325292	5.68436	0.0739881	5.55469	0.0581647	0.27248	1.03475	1.03475	WT up vs UT	0.0907978	0.945805	-1.0573	anKB down vs UT	0.01465	0.914044	-1.09404	anKB down vs WT	3.7153	0.0292368	0.0209848	1
[truncated: 32,825 more rows]
