# Supplementary material for: The Transcriptome of Legionella pneumophila-Infected Human Monocyte-Derived Macrophages
Source: PLoS One. 2014 Dec 8;9(12):e114914. doi: 10.1371/journal.pone.0114914 (PMC4259488; doi:10.1371/journal.pone.0114914)
Supplement: S2 Table — Metacore enrichment analysis of hMDMs infected with wild type or ankB mutant L. pneumophila at 8 h post-infection showing up-regulated pathways. (XLS) [file pone.0114914.s002.xls]

## Sheet: Pathway Maps
Enrichment analysis report
Enrichment by Pathway Maps					wt data				ankB data
#	Maps	Total	min(pValue)	Min FDR	p-value	FDR	In Data	Network Objects from Active Data	p-value	FDR	In Data	Network Objects from Active Data
1	Immune response_HSP60 and HSP70/ TLR signaling pathway	54	1.88563e-16	1.39725e-13	1.88563e-16	1.39725e-13	27	CD69, Ubiquitin, IL-1 beta, I-kB, CD80, AP-1, NF-kB1 (p105), ICAM1, IL-10, IL-8, TRAF6, MEK3(MAP2K3), MEK6(MAP2K6), c-Jun, IL-6, TPL2(MAP3K8), c-Jun/c-Fos, IRAK1/2, CD83, CD40(TNFRSF5), NF-kB, TAB2, HSP70, IL-12, IL-12 beta, IL-12 alpha, TNF-alpha	3.53005e-12	6.68061e-10	25	IL-1 beta, I-kB, CD80, AP-1, NF-kB1 (p105), ICAM1, IL-10, IL-8, TRAF6, MEK3(MAP2K3), MEK6(MAP2K6), c-Jun, IL-6, TPL2(MAP3K8), c-Jun/c-Fos, IRAK1/2, CD83, CD40(TNFRSF5), NF-kB, TAB2, HSP70, IL-12, IL-12 beta, IL-12 alpha, TNF-alpha
2	Development_Regulation of epithelial-to-mesenchymal transition (EMT)	64	4.15437e-16	1.53919e-13	4.15437e-16	1.53919e-13	29	IL-1 beta, HEY1, TGF-beta 2, EGF, RelA (p65 NF-kB subunit), PDGF-B, NOTCH1 receptor, Endothelin-1, TGF-beta 3, WNT, Bcl-2, c-Jun, Sno-N, IL-1RI, Oncostatin M, FGF2, TGIF, TWIST1, HGF receptor (Met), Jagged1, Vimentin, TCF8, DLL4, Claudin-1, PAI1, PDGF-D, Frizzled, PDGF-R-beta, TNF-alpha	1.29011e-13	4.88307e-11	29	IL-1 beta, HEY1, TGF-beta 2, EGF, RelA (p65 NF-kB subunit), PDGF-B, NOTCH1 receptor, Endothelin-1, WNT, Bcl-2, c-Jun, Sno-N, SIP1 (ZFHX1B), IL-1RI, Oncostatin M, FGF2, TGIF, TWIST1, HGF receptor (Met), Jagged1, Vimentin, TCF8, DLL4, Claudin-1, PAI1, PDGF-D, Frizzled, PDGF-R-beta, TNF-alpha
3	Immune response_TLR5, TLR7, TLR8 and TLR9 signaling pathways	48	1.08175e-13	2.67193e-11	1.08175e-13	2.67193e-11	23	Ubiquitin, IL-1 beta, I-kB, AP-1, NF-kB1 (p105), IFN-alpha, IL-8, TRAF6, MEK3(MAP2K3), MEK6(MAP2K6), c-Jun, IRAK2, IRF7, IL-6, TPL2(MAP3K8), c-Jun/c-Fos, TLR7, NF-kB, TAB2, IRF1, IL-12 beta, IFN-beta, TNF-alpha	9.09268e-11	8.60395e-09	22	IL-1 beta, I-kB, AP-1, NF-kB1 (p105), IFN-alpha, IL-8, TRAF6, MEK3(MAP2K3), MEK6(MAP2K6), c-Jun, IRAK2, IRF7, IL-6, TPL2(MAP3K8), c-Jun/c-Fos, TLR7, NF-kB, TAB2, IRF1, IL-12 beta, IFN-beta, TNF-alpha
4	Immune response_T cell subsets: secreted signals	25	1.19494e-13	4.88307e-11	3.1952e-11	2.46061e-09	15	CCL5, CCL20, Amphiregulin, IL-1 alpha, IL-25 (IL-17E), IL-10, IL-35, GM-CSF, IFN-gamma, IL-6, MIP-1-beta, TGF-beta, MIP-1-alpha, IL-22, TNF-alpha	1.19494e-13	4.88307e-11	18	CCL5, CCL20, Amphiregulin, IL-1 alpha, IL-25 (IL-17E), IL-10, IL-35, GM-CSF, IFN-gamma, IL-6, IL-9, MIP-1-beta, TGF-beta, IL-17, IL-4, MIP-1-alpha, IL-22, TNF-alpha
5	Development_PEDF signaling	49	1.89125e-13	3.50355e-11	1.89125e-13	3.50355e-11	23	NF-kB p50/p50, IL-1 beta, CCL23, c-IAP2, RelA (p65 NF-kB subunit), PI3K reg class IA, NF-kB1 (p50), JunB, Fra-1, SOD2, c-IAP1, Bcl-2, IL-6, Bcl-XL, BFL1, c-FLIP (L), NF-kB, NF-kB p50/p65, MIP-1-alpha, Fra-2, c-FLIP (S), NFKBIA, TNF-alpha	1.50114e-10	1.03306e-08	22	NF-kB p50/p50, IL-1 beta, c-IAP2, RelA (p65 NF-kB subunit), PI3K reg class IA, NF-kB1 (p50), JunB, Fra-1, SOD2, c-IAP1, Bcl-2, IL-6, Bcl-XL, BFL1, c-FLIP (L), NF-kB, NF-kB p50/p65, MIP-1-alpha, Fra-2, c-FLIP (S), NFKBIA, TNF-alpha
6	Immune response_Role of PKR in stress-induced antiviral cell response	57	1.08765e-12	1.61189e-10	1.08765e-12	1.61189e-10	24	IL-1 beta, I-kB, Caspase-7, RelA (p65 NF-kB subunit), IL-10, IFN-alpha, IL-8, TRAF6, IFN-gamma, MEK6(MAP2K6), c-Jun, IL-1RI, IRF7, NFKBIB, IL-6, NF-kB, TAB2, TRIF (TICAM1), IRF1, NF-kB p50/p65, c-Myc, IFN-beta, NFKBIA, TNF-alpha	1.14528e-10	9.63308e-09	24	IL-1 beta, I-kB, RelA (p65 NF-kB subunit), JAK1, IL-10, IFN-alpha, IL-8, TRAF6, IFN-gamma, MEK6(MAP2K6), c-Jun, IL-1RI, IRF7, NFKBIB, IL-6, NF-kB, TAB2, TRIF (TICAM1), IRF1, NF-kB p50/p65, c-Myc, IFN-beta, NFKBIA, TNF-alpha
7	Immune response_IL-1 signaling pathway	44	1.43035e-12	1.76648e-10	1.43035e-12	1.76648e-10	21	COX-2 (PTGS2), Ubiquitin, IL-1 beta, I-kB, AP-1, IL-1 alpha, Endothelin-1, IL-8, c-Jun/c-Jun, TRAF6, MEK3(MAP2K3), MEK6(MAP2K6), c-Jun, IL-1RI, IL-6, TAB2, IRF1, NF-kB p50/p65, Tissue factor, PAI1, TNF-alpha	7.91072e-10	4.27744e-08	20	COX-2 (PTGS2), IL-1 beta, I-kB, AP-1, IL-1 alpha, Endothelin-1, IL-8, c-Jun/c-Jun, TRAF6, MEK3(MAP2K3), MEK6(MAP2K6), c-Jun, IL-1RI, IL-6, TAB2, IRF1, NF-kB p50/p65, Tissue factor, PAI1, TNF-alpha
8	Immune response_Naive CD4+ T cell differentiation	46	3.42968e-12	6.68061e-10	4.20689e-11	2.83391e-09	20	AHR, IL-1 beta, CD80, AP-1, IL-25 (IL-17E), ROR-alpha, RUNX3, IL-18, STAT4, IL-10, IFN-gamma, IL-6, CD40(TNFRSF5), NF-kB, IL-23, IRF4, IL-12, IL-22, NF-AT2(NFATC1), TNF-alpha	3.42968e-12	6.68061e-10	23	AHR, IL-1 beta, GATA-3, CD80, AP-1, IL-25 (IL-17E), ROR-alpha, IL-18, STAT4, IL-10, IFN-gamma, IL-6, IL-9, IL-17, CD40(TNFRSF5), NF-kB, IL-23, IL-4, IRF4, IL-12, IL-22, NF-AT2(NFATC1), TNF-alpha
9	Immune response_IL-17 signaling pathways	60	4.1614e-12	4.40513e-10	4.1614e-12	4.40513e-10	24	COX-2 (PTGS2), IL-1 beta, I-kB, CCL20, GRO-1, PI3K reg class IA, c-Fos, ICAM1, MMP-1, IL-8, NGAL, GM-CSF, TRAF6, MEK3(MAP2K3), MEK6(MAP2K6), c-Jun, IL-6, c-Jun/c-Fos, NF-kB, IL-23, Beta-defensin 2, G-CSF, Stromelysin-1, C/EBPdelta	8.58578e-12	1.29989e-09	26	COX-2 (PTGS2), IL-1 beta, I-kB, CCL20, GRO-1, PI3K reg class IA, c-Fos, GCP2, JAK1, ICAM1, MMP-1, IL-8, GM-CSF, TRAF6, MEK3(MAP2K3), MEK6(MAP2K6), c-Jun, IL-6, c-Jun/c-Fos, IL-17, NF-kB, IL-23, Beta-defensin 2, G-CSF, Stromelysin-1, C/EBPdelta
10	Development_NOTCH1-mediated pathway for NF-KB activity modulation	34	6.07162e-12	5.62384e-10	6.07162e-12	5.62384e-10	18	NOTCH1 (NICD), I-kB, DLL1, IL-1 alpha, NOTCH1 receptor, Histone H3, c-Rel (NF-kB subunit), SMRT, TRAF6, IL-1RI, IRAK1/2, SAP30, NF-kB, NOTCH1 (NEXT), Jagged1, ADAM17, NFKBIA, Histone H4	2.05867e-11	2.59736e-09	19	NOTCH1 (NICD), I-kB, IL-1 alpha, NOTCH1 receptor, Histone H3, c-Rel (NF-kB subunit), SMRT, MAML1, TRAF6, IL-1RI, IRAK1/2, SAP30, NF-kB, p300, NOTCH1 (NEXT), Jagged1, ADAM17, NFKBIA, Histone H4

## Sheet: Process Networks
Enrichment analysis report
Enrichment by Process Networks					wt data				ankB data
#	Networks	Total	min(pValue)	Min FDR	p-value	FDR	In Data	Network Objects from Active Data	p-value	FDR	In Data	Network Objects from Active Data
1	Inflammation_IL-10 anti-inflammatory response	87	5.20522e-12	8.32836e-10	5.20522e-12	8.32836e-10	38	NF-kB p50/p50, IRF8, IL-1 beta, I-kB, STAT5A, IL-1 alpha, NF-kB2 (p100), MAPKAPK2, PI3K reg class IA, NF-kB1 (p50), IL10RA, NF-kB2 (p52), IL-10, IL-8, NFKBIE, NF-kB p50/c-Rel, TRAF6, SOCS3, IFN-gamma, MEK6(MAP2K6), FasR(CD95), NFKBIB, CRP2, IL-6, Bcl-XL, STAT5, IRAK1/2, NF-kB, NF-kB p50/p65, MIP-1-alpha, IL-12, c-Myc, IL-12 beta, IL-12 alpha, Pim-1, NFKBIA, NF-kB p65/p65, TNF-alpha	4.89773e-11	7.83636e-09	41	NF-kB p50/p50, IRF8, IL-1 beta, I-kB, STAT5A, IL-1 alpha, NF-kB2 (p100), MAPKAPK2, PI3K reg class IA, NF-kB1 (p50), JAK1, NF-kB2 (p52), IL-10, IL-8, NFKBIE, NF-kB p50/c-Rel, TRAF6, NF-kB p52/RelB, SOCS3, IFN-gamma, MEK6(MAP2K6), FasR(CD95), NFKBIB, CRP2, IL-6, Bcl-XL, STAT5, IRAK1/2, PIAS1, NF-kB, NF-kB p50/p65, MIP-1-alpha, IL-12, c-Myc, STAT5B, IL-12 beta, IL-12 alpha, Pim-1, NFKBIA, NF-kB p65/…
2	Inflammation_Interferon signaling	110	7.89252e-11	6.31401e-09	7.89252e-11	6.31401e-09	42	CCL5, IRF8, IL-1 beta, TAP1 (PSF1), Fc gamma RI, IFN-kappa, GBP1, Pyrin (MEFV), OTR, B-Raf, IL28B, PML, c-Fos, MICA, ISG15, ICAM1, IFN-alpha, ISG54, ISG20, SSAT, SOCS3, IFN-gamma, Bcl-2, FasR(CD95), SOCS1, SERPINB9, CIITA, IRF7, Bcl-XL, MIP-1-beta, STAT5, CD40(TNFRSF5), Apo-2L(TNFSF10), IRF1, MIP-1-alpha, IL-12, KLF4, IFN-beta, IFI56, IL29, IL28A, GBP2	6.34461e-07	1.26892e-05	40	CCL5, IRF8, IL-1 beta, TAP1 (PSF1), IFN-kappa, GBP1, Pyrin (MEFV), OTR, B-Raf, PML, c-Fos, ISG15, JAK1, ICAM1, IFN-alpha, ISG54, ISG20, SSAT, SOCS3, IFN-gamma, Bcl-2, FasR(CD95), SOCS1, SERPINB9, IRF7, IRF2, Bcl-XL, MIP-1-beta, STAT5, IRF9, c-Raf-1, CD40(TNFRSF5), Apo-2L(TNFSF10), IRF1, MIP-1-alpha, IL-12, KLF4, IFN-beta, IL29, GBP2
3	Inflammation_Amphoterin signaling	118	1.02097e-09	5.44517e-08	1.02097e-09	5.44517e-08	42	NF-kB p50/p50, IL-1 beta, I-kB, AP-1, IL-1 alpha, NF-kB2 (p100), RelA (p65 NF-kB subunit), NF-kB1 (p105), PI3K reg class IA, NF-kB1 (p50), ICAM1, NF-kB p65/c-Rel, PLAT (TPA), NF-kB2 (p52), MMP-1, IL-8, c-Jun/c-Jun, NFKBIE, NF-kB p50/c-Rel, TRAF6, MRLC, c-Jun, IRAK2, NFKBIB, IL-6, c-Jun/c-Fos, IRAK1/2, NF-kB, c-Jun/Fra-1, c-Jun/Fra-2, NF-kB p50/p65, MyHC, IL-12, IL-12 beta, IL-12 alpha, Elk-1, PAI…	2.25692e-07	6.01845e-06	43	NF-kB p50/p50, IL-1 beta, I-kB, AP-1, IL-1 alpha, NF-kB2 (p100), RelA (p65 NF-kB subunit), NF-kB1 (p105), PI3K reg class IA, NF-kB1 (p50), ICAM1, NF-kB p65/c-Rel, NF-kB2 (p52), MMP-1, IL-8, c-Jun/c-Jun, NFKBIE, NF-kB p50/c-Rel, TRAF6, NF-kB p52/RelB, MRLC, c-Jun, IRAK2, NFKBIB, IL-6, c-Jun/c-Fos, IRAK1/2, c-Raf-1, NF-kB, c-Jun/Fra-1, PAK1, c-Jun/Fra-2, NF-kB p50/p65, MyHC, IL-12, IL-12 beta, IL-1…
4	Signal transduction_NOTCH signaling	236	3.85705e-09	3.08564e-07	1.39315e-05	0.000123836	56	NOTCH1 (NICD), Ubiquitin, HEY1, Rictor, TGF-beta 2, I-kB, DLL1, EGF, Amphiregulin, RelA (p65 NF-kB subunit), B-Raf, PDGF-B, RHEB2, NOTCH1 receptor, NF-kB1 (p105), PI3K reg class IA, c-Fos, NF-kB1 (p50), CD44, WNT7B, c-Rel (NF-kB subunit), TGF-beta 3, HIF1A, HES1, Neuregulin 1, Epiregulin, WNT, SMRT, MEK3(MAP2K3), MEK6(MAP2K6), c-Jun, MPDZ, NOTCH1 precursor, FZD8, FZD1, TGF-beta, c-FLIP (L), NF-kB…	3.85705e-09	3.08564e-07	76	NOTCH1 (NICD), NOTCH2 (2ICD), TCF12, HEY1, Rictor, TGF-beta 2, GATA-3, I-kB, Shc, EGF, GLUT1, Amphiregulin, RelA (p65 NF-kB subunit), B-Raf, PDGF-B, DVL-3, RHEB2, NOTCH1 receptor, NF-kB1 (p105), PI3K reg class IA, c-Fos, NF-kB1 (p50), c-Rel (NF-kB subunit), HIF1A, HES1, HEYL, Epiregulin, PTCRA, WNT16, WNT, E2F1, SMRT, Presenilin 2, MAML1, DVL-1, MAP2, Presenilin 1, MEK3(MAP2K3), MEK6(MAP2K6), c-J…
5	Development_Blood vessel morphogenesis	228	1.04408e-08	3.50275e-07	1.09461e-08	3.50275e-07	63	NOTCH1 (NICD), Prokineticin 2, IL-1 beta, HEY1, S1P1 receptor, Galpha(q)-specific nucleotide-like GPCRs, EGF, Galpha(i)-specific amine GPCRs, Amphiregulin, IL-1 alpha, RelA (p65 NF-kB subunit), MAPKAPK2, Notch, Galpha(s)-specific CRF GPCRs, VEGF-C, NOTCH1 receptor, F263, Adenosine A2b receptor, PI3K reg class IA, c-Fos, Endothelin-1, ICAM1, c-Rel (NF-kB subunit), FKHR, PGAR, PDE, PLAT (TPA), VHL,…	1.04408e-08	5.56843e-07	73	NOTCH1 (NICD), Neuropilin-2, Plasminogen, Prokineticin 2, IL-1 beta, HEY1, G-protein alpha-i1, Shc, S1P1 receptor, Galpha(q)-specific nucleotide-like GPCRs, EGF, Galpha(i)-specific amine GPCRs, Amphiregulin, IL-1 alpha, RelA (p65 NF-kB subunit), MAPKAPK2, Notch, Endostatin, Galpha(s)-specific CRF GPCRs, NOTCH1 receptor, F263, Adenosine A2b receptor, PI3K reg class IA, c-Fos, Transferrin, EG-VEGF,…
6	Apoptosis_Anti-Apoptosis mediated by external signals via PI3K/AKT	233	1.07522e-08	3.50275e-07	1.07522e-08	3.50275e-07	64	NF-kB p50/p50, GAB2, IL-1 beta, RAET1G, CCL23, c-IAP2, NGFR(TNFRSF16), EGF, CD80, G-protein alpha-12 family, IL-15RA, Caspase-7, RelA (p65 NF-kB subunit), FGF7, PDGF-B, VEGF-C, FGFR2, PI3K reg class IA, MICA, NF-kB1 (p50), FGF16, JunB, Fra-1, FKHR, SOD2, Neuregulin 1, c-IAP1, IL-8, GM-CSF, GFRalpha1, ULBP3, Bcl-2, FOXO3A, IL-6, Bcl-XL, BFL1, NOXA, VEGFR-1, PP2A regulatory, FGF2, CCR5, Bcl-10, c-F…	2.85862e-05	0.000231508	64	NF-kB p50/p50, GAB2, IL-1 beta, RAET1G, Shc, FGFR3, c-IAP2, EGF, CD80, G-protein alpha-12 family, IL-15RA, RelA (p65 NF-kB subunit), PDGF-B, PI3K reg class IA, NF-kB1 (p50), GAB1, JAK1, JunB, Fra-1, IRS-2, FKHR, SOD2, c-IAP1, IL-8, FGFR4, TC21, Insulin receptor, G-protein alpha-i family, GM-CSF, Bcl-2, FOXO3A, c-MPL, IL-6, Bcl-XL, BFL1, NOXA, VEGFR-1, PP2A regulatory, FGF2, CCR5, Bcl-10, c-FLIP (…
7	Immune response_Th17-derived cytokines	98	2.31577e-08	6.17539e-07	2.31577e-08	6.17539e-07	35	COX-2 (PTGS2), IL-1 beta, IKBZ, I-kB, CCL20, GRO-1, PI3K reg class IA, c-Fos, ICAM1, IL-10, MMP-1, IL-8, NGAL, GM-CSF, TRAF6, SOCS3, MEK3(MAP2K3), MEK6(MAP2K6), Bcl-2, c-Jun, C/EBP, IL-6, Bcl-XL, STAT5, c-Jun/c-Fos, NF-kB, IL-23, Beta-defensin 2, G-CSF, Stromelysin-1, c-Myc, Mcl-1, IL-22, IL20RA, C/EBPdelta	1.73961e-06	2.31948e-05	36	COX-2 (PTGS2), IL-1 beta, IKBZ, I-kB, CCL20, GRO-1, PI3K reg class IA, c-Fos, GCP2, JAK1, ICAM1, IL-10, MMP-1, IL-8, GM-CSF, TRAF6, SOCS3, MEK3(MAP2K3), MEK6(MAP2K6), Bcl-2, c-Jun, C/EBP, IL-6, Bcl-XL, STAT5, c-Jun/c-Fos, IL-17, NF-kB, IL-23, Beta-defensin 2, G-CSF, Stromelysin-1, c-Myc, Mcl-1, IL-22, C/EBPdelta
8	Cell adhesion_Platelet-endothelium-leucocyte interactions	174	3.5469e-08	7.2998e-07	3.5469e-08	7.2998e-07	51	CCL5, Ephrin-B1, NF-kB p50/p50, IL-1 beta, TGF-beta 2, I-kB, EGF, gp130, PDGF-B, Thrombin, NF-kB1 (p50), IL-18, Endothelin-1, ICAM1, CD44, SERPINE2, TFPI-2, PLAT (TPA), TGF-beta 3, IL-8, LDLR, MAdCAM-1, OLR1, NFKBIE, NF-kB p50/c-Rel, Cyr61, GPR56, IL-6, PAI2, PLAUR (uPAR), SREC-I, TGF-beta, FGF2, SLAM, CD40(TNFRSF5), NF-kB, PDGF receptor, NF-kB p50/p65, MIP-1-alpha, HGF receptor (Met), G-CSF, c-S…	2.89385e-05	0.000231508	51	CCL5, Ephrin-B1, NF-kB p50/p50, Plasminogen, IL-1 beta, TGF-beta 2, I-kB, JAM2, EGF, gp130, PDGF-B, Thrombospondin 4, NF-kB1 (p50), IL-18, Endothelin-1, ICAM1, SERPINE2, TFPI-2, IL-8, GP-IB beta, LDLR, OLR1, NFKBIE, NF-kB p50/c-Rel, IL-6, PAI2, PLAUR (uPAR), SREC-I, TGF-beta, FGF2, SREC-II, SLAM, Plasmin, CD40(TNFRSF5), NF-kB, PDGF receptor, NF-kB p50/p65, MIP-1-alpha, HGF receptor (Met), G-CSF, …
9	Proliferation_Negative regulation of cell proliferation	184	3.6499e-08	7.2998e-07	3.6499e-08	7.2998e-07	53	Cullin 1, COX-2 (PTGS2), GAB2, IL-1 beta, MAD, Hrs, CCL23, IFN-kappa, gp130, Amphiregulin, IL-1 alpha, GRO-1, B-Raf, SSTR2, BTG3, GAS11, WIP1, TGF-beta 3, VHL, GnRH receptor, IL-8, TOB2, TRAF6, Pitx2, IFN-gamma, Bcl-2, CCL3L1, IL-1RI, p15, IL-6, Oncostatin M, EGR1, Galpha(i)-specific peptide GPCRs, TGF-beta, GML, PTHrP, IRAK1/2, BTG2, CGR11, p21, TFF1, PI3K reg class IB (p101), c-Myc, SSTR5, G-pr…	1.47353e-06	2.14332e-05	57	Cullin 1, COX-2 (PTGS2), GAB2, SSTR4, IL-1 beta, MAD, Hrs, Shc, FGFR3, ING1, IFN-kappa, gp130, Amphiregulin, IL-1 alpha, GRO-1, B-Raf, Endostatin, SSTR2, NCK2 (Grb4), GAB1, BTG3, Nucleophosmin, WIP1, VHL, IL-8, ETS1, TOB2, G-protein alpha-i family, TRAF6, IFN-gamma, Bcl-2, CCL3L1, IL-1RI, p15, IL-6, Oncostatin M, EGR1, Galpha(i)-specific peptide GPCRs, TGF-beta, GML, IRAK1/2, c-Raf-1, BTG2, p21, …
10	Inflammation_IL-12,15,18 signaling	59	4.84788e-08	1.93915e-06	1.02448e-06	1.49016e-05	23	NF-kB p50/p50, I-kB, STAT5A, AP-1, RelA (p65 NF-kB subunit), Pellino 1, EBI3, NF-kB1 (p105), c-Fos, Pellino 2, NF-kB1 (p50), IL-18, STAT4, NF-kB p50/c-Rel, TRAF6, IFN-gamma, c-Jun, NF-kB, c-Jun/Fra-1, NF-kB p50/p65, IL-12, IL-12 beta, IL-12 alpha	4.84788e-08	1.93915e-06	28	NF-kB p50/p50, I-kB, STAT5A, AP-1, RelA (p65 NF-kB subunit), Pellino 1, EBI3, NF-kB1 (p105), c-Fos, Pellino 2, NF-kB1 (p50), JAK1, IL-18, STAT4, NF-kB p50/c-Rel, TRAF6, ATF-1, NF-kB p52/RelB, IFN-gamma, c-Jun, NF-kB, c-Jun/Fra-1, IL-3, IL-4, NF-kB p50/p65, IL-12, IL-12 beta, IL-12 alpha

## Sheet: Diseases (by Biomarkers)
Enrichment analysis report
Enrichment by Diseases (by Biomarkers)					wt data				ankB data
#	Diseases	Total	min(pValue)	Min FDR	p-value	FDR	In Data	Network Objects from Active Data	p-value	FDR	In Data	Network Objects from Active Data
1	Lung Diseases, Obstructive	2151	1.48919e-37	3.44747e-34	1.48919e-37	3.44747e-34	442	miR-155-3p, CD69, CCL5, TRUNDD(TNFRSF10D), DNAH5, MBL2, microRNA 203, PRC (PGC-1 related), NF-kB p50/p50, AHR, COX-2 (PTGS2), miR-203-3p, Tubulin beta, CACNG, GRO-2, microRNA 509-1, IL-1 beta, ATP6V1G2, TAP1 (PSF1), Desmin, PGE2R4, TGF-beta 2, PTX3, Fc gamma RI, microRNA 146a, ST2(L), IKBZ, Keratin 4, CHRM, I-kB, miR-509-3-5p, Sirtuin, STAT5A, NGFR (ICD), S1P1 receptor, CAT-1 (SLC7A1), Galpha(q)-…	3.70788e-21	4.89235e-19	469	miR-155-3p, CCL5, PTPR-delta, DNAH5, PRC (PGC-1 related), MLCP (cat), NF-kB p50/p50, AHR, COX-2 (PTGS2), HAS, Tubulin beta, CACNG, GRO-2, microRNA 509-1, CLCA1, IL-1 beta, Galectin-3, Myosin-IIA, Substance P extracellular region, TAP1 (PSF1), Desmin, PGE2R4, ZPBP2, TGF-beta 2, GATA-3, PTX3, microRNA 146a, Galpha(q)-specific Class A Orphan/other GPCRs, IKBZ, Keratin 4, KIR2DS5, G-protein alpha-i1,…
2	Asthma	1642	3.06209e-36	3.54437e-33	3.06209e-36	3.54437e-33	360	miR-155-3p, CD69, CCL5, TRUNDD(TNFRSF10D), DNAH5, MBL2, microRNA 203, TRIM26, NF-kB p50/p50, AHR, COX-2 (PTGS2), miR-203-3p, Tubulin beta, CACNG, GRO-2, IL-1 beta, ATP6V1G2, TAP1 (PSF1), Desmin, SLC22A2, PGE2R4, TGF-beta 2, PTX3, microRNA 146a, ST2(L), IKBZ, Keratin 4, CHRM, I-kB, STAT5A, NGFR (ICD), S1P1 receptor, CAT-1 (SLC7A1), Galpha(q)-specific nucleotide-like GPCRs, CBP, SRGAP2(WRP), SVIL, …	6.87217e-21	7.41882e-19	377	miR-155-3p, CCL5, PTPR-delta, DNAH5, TRIM26, MLCP (cat), NF-kB p50/p50, AHR, COX-2 (PTGS2), HAS, Tubulin beta, CACNG, GRO-2, CLCA1, IL-1 beta, Substance P extracellular region, TAP1 (PSF1), Desmin, PGE2R4, ZPBP2, TGF-beta 2, GATA-3, PTX3, microRNA 146a, Galpha(q)-specific Class A Orphan/other GPCRs, IKBZ, Keratin 4, I-kB, miR-205-5p, HABP2, STAT5A, FUT2, S1P1 receptor, CAT-1 (SLC7A1), Galpha(q)-s…
3	Respiratory Hypersensitivity	1647	6.00825e-36	3.79701e-33	6.00825e-36	3.79701e-33	360	miR-155-3p, CD69, CCL5, TRUNDD(TNFRSF10D), DNAH5, MBL2, microRNA 203, TRIM26, NF-kB p50/p50, AHR, COX-2 (PTGS2), miR-203-3p, Tubulin beta, CACNG, GRO-2, IL-1 beta, ATP6V1G2, TAP1 (PSF1), Desmin, SLC22A2, PGE2R4, TGF-beta 2, PTX3, microRNA 146a, ST2(L), IKBZ, Keratin 4, CHRM, I-kB, STAT5A, NGFR (ICD), S1P1 receptor, CAT-1 (SLC7A1), Galpha(q)-specific nucleotide-like GPCRs, CBP, SRGAP2(WRP), SVIL, …	1.19553e-20	1.09207e-18	377	miR-155-3p, CCL5, PTPR-delta, DNAH5, TRIM26, MLCP (cat), NF-kB p50/p50, AHR, COX-2 (PTGS2), HAS, Tubulin beta, CACNG, GRO-2, CLCA1, IL-1 beta, Substance P extracellular region, TAP1 (PSF1), Desmin, PGE2R4, ZPBP2, TGF-beta 2, GATA-3, PTX3, microRNA 146a, Galpha(q)-specific Class A Orphan/other GPCRs, IKBZ, Keratin 4, I-kB, miR-205-5p, HABP2, STAT5A, FUT2, S1P1 receptor, CAT-1 (SLC7A1), Galpha(q)-s…
4	Pathologic Processes	2694	6.56071e-36	3.79701e-33	6.56071e-36	3.79701e-33	517	CCL5, NOTCH1 (NICD), TRUNDD(TNFRSF10D), MBL2, NF-kB p50/p50, AHR, COX-2 (PTGS2), Tubulin beta, GAB2, Ubiquitin, GRO-2, G2A, NR3B, IL-1 beta, UBB, Guanylate cyclase, HEY1, TAP1 (PSF1), HFE2, SP7, Pyk2(FAK2), PGE2R4, TGF-beta 2, PTX3, Fc gamma RI, microRNA 146a, ST2(L), ABC50, CHRM, I-kB, DMBT1, IL-1F9, Sirtuin, Ep-CAM, NGFR (ICD), MURC, Galpha(q)-specific nucleotide-like GPCRs, Galpha(q)-specific …	1.50789e-21	2.75479e-19	565	CCL5, NOTCH1 (NICD), PTPR-delta, NF-kB p50/p50, AHR, COX-2 (PTGS2), HAS, Tubulin beta, GAB2, Plasminogen, MFGE8, Tip110, GRO-2, G2A, CLCA1, NR3B, IL-1 beta, Galectin-3, Acid sphingomyelinase, Guanylate cyclase, Substance P extracellular region, HEY1, TAP1 (PSF1), Pyk2(FAK2), MetAP-2, PGE2R4, TGF-beta 2, PTX3, microRNA 146a, TPH2, ABC50, CD30L (TNFSF8), I-kB, DMBT1, IL-1F9, CAPON, Sirtuin, MutYH, …
5	Immune System Diseases	6940	1.79119e-35	8.29321e-33	1.79119e-35	8.29321e-33	1077	miR-155-3p, ARC, CD69, Cullin 1, TCL6 RNA, CCL5, Ephrin-B1, IL-1F7, NOTCH1 (NICD), TRUNDD(TNFRSF10D), MAL2, NF-AT5, DNAH5, MBL2, microRNA 203, TAF4B, TRIM26, NF-kB p50/p50, AHR, COX-2 (PTGS2), miR-203-3p, SPHK1, Hinderin, OATP-D, G-protein gamma 2, Tubulin beta, GAB2, CACNG, Ubiquitin, IRF8, AMD1, SLAC2-B, GRO-2, IFNA5, Prokineticin 2, miR-9-3p, NR3B, IL-1 beta, ATP6V1G2, ARHGAP10, microRNA 30a, …	4.41738e-21	5.52173e-19	1248	miR-155-3p, ARC, Cullin 1, CCL5, Ephrin-B1, NOTCH1 (NICD), PTPR-delta, MAL2, DNAH5, NF-AT5, NOTCH2 (2ICD), TRIM26, TAF4B, MLCP (cat), NF-kB p50/p50, TRIO, AHR, COX-2 (PTGS2), HAS, SPHK1, OATP-D, G-protein gamma 2, Tubulin beta, GAB2, CACNG, Plasminogen, ZBTB38, MFGE8, IRF8, AMD1, Tip110, SSTR4, SLAC2-B, GRO-2, Prokineticin 2, miR-99a-5p, CLCA1, NR3B, IL-1 beta, Galectin-3, Acid sphingomyelinase, …
6	Hypersensitivity, Immediate	1792	1.17081e-34	4.51737e-32	1.17081e-34	4.51737e-32	379	miR-155-3p, CD69, CCL5, TRUNDD(TNFRSF10D), DNAH5, MBL2, microRNA 203, TRIM26, NF-kB p50/p50, AHR, COX-2 (PTGS2), miR-203-3p, Tubulin beta, CACNG, GRO-2, IL-1 beta, ATP6V1G2, TAP1 (PSF1), Desmin, SLC22A2, PGE2R4, TGF-beta 2, PTX3, microRNA 146a, ST2(L), IKBZ, Keratin 4, CHRM, I-kB, IL-1F9, CCL23, STAT5A, NGFR (ICD), S1P1 receptor, CAT-1 (SLC7A1), Galpha(q)-specific nucleotide-like GPCRs, CBP, SRGA…	1.31716e-20	1.15861e-18	403	miR-155-3p, CCL5, PTPR-delta, DNAH5, TRIM26, MLCP (cat), NF-kB p50/p50, AHR, COX-2 (PTGS2), HAS, Tubulin beta, CACNG, GRO-2, CLCA1, IL-1 beta, Acid sphingomyelinase, Substance P extracellular region, TAP1 (PSF1), Desmin, PGE2R4, ZPBP2, TGF-beta 2, GATA-3, PTX3, microRNA 146a, Galpha(q)-specific Class A Orphan/other GPCRs, IKBZ, Keratin 4, CD30L (TNFSF8), I-kB, miR-205-5p, IL-1F9, HABP2, STAT5A, F…
7	Bronchial Diseases	1689	2.80174e-34	9.26574e-32	2.80174e-34	9.26574e-32	362	miR-155-3p, CD69, CCL5, TRUNDD(TNFRSF10D), DNAH5, MBL2, microRNA 203, TRIM26, NF-kB p50/p50, AHR, COX-2 (PTGS2), miR-203-3p, Tubulin beta, CACNG, GRO-2, IL-1 beta, ATP6V1G2, TAP1 (PSF1), Desmin, SLC22A2, PGE2R4, TGF-beta 2, PTX3, microRNA 146a, ST2(L), IKBZ, Keratin 4, CHRM, I-kB, STAT5A, NGFR (ICD), S1P1 receptor, CAT-1 (SLC7A1), Galpha(q)-specific nucleotide-like GPCRs, CBP, SRGAP2(WRP), SVIL, …	1.722e-20	1.41025e-18	384	miR-155-3p, CCL5, PTPR-delta, DNAH5, TRIM26, MLCP (cat), NF-kB p50/p50, TRIO, AHR, COX-2 (PTGS2), HAS, Tubulin beta, CACNG, GRO-2, CLCA1, IL-1 beta, Substance P extracellular region, TAP1 (PSF1), Desmin, PGE2R4, ZPBP2, TGF-beta 2, GATA-3, PTX3, microRNA 146a, Galpha(q)-specific Class A Orphan/other GPCRs, IKBZ, Keratin 4, KIR2DS5, I-kB, miR-205-5p, HABP2, STAT5A, FUT2, S1P1 receptor, CAT-1 (SLC7A…
8	Joint Diseases	1863	5.35484e-34	1.54956e-31	5.35484e-34	1.54956e-31	388	miR-155-3p, CD69, Cullin 1, CCL5, Ephrin-B1, IL-1F7, NOTCH1 (NICD), MBL2, microRNA 203, NF-kB p50/p50, COX-2 (PTGS2), miR-203-3p, REV-ERBalpha, AMD1, IFNA5, IL-1 beta, ATP6V1G2, TAP1 (PSF1), Tenr, PGE2R4, TGF-beta 2, Fc gamma RI, microRNA 146a, ST2(L), CHRM, I-kB, IL-1F9, CCL23, Sirtuin, S1P1 receptor, PNUTS, Galpha(q)-specific nucleotide-like GPCRs, NKp30, DLL1, Galpha(s)-specific prostanoid GPC…	1.02657e-18	4.60021e-17	408	miR-155-3p, Cullin 1, CCL5, Ephrin-B1, NOTCH1 (NICD), NOTCH2 (2ICD), NF-kB p50/p50, COX-2 (PTGS2), HAS, ZBTB38, REV-ERBalpha, AMD1, IL-1 beta, Galectin-3, Substance P extracellular region, CD229, TAP1 (PSF1), Tenr, PGE2R4, TGF-beta 2, microRNA 146a, I-kB, PDF, IL-1F9, Sirtuin, S1P1 receptor, PNUTS, Galpha(q)-specific nucleotide-like GPCRs, Galpha(s)-specific prostanoid GPCRs, EGF, DR5(TNFRSF10B),…
9	Rheumatic Diseases	1754	6.70147e-34	1.72377e-31	6.70147e-34	1.72377e-31	371	miR-155-3p, CD69, Cullin 1, CCL5, Ephrin-B1, NOTCH1 (NICD), MBL2, microRNA 203, NF-kB p50/p50, COX-2 (PTGS2), miR-203-3p, REV-ERBalpha, AMD1, IFNA5, IL-1 beta, ATP6V1G2, TAP1 (PSF1), Tenr, PGE2R4, TGF-beta 2, Fc gamma RI, microRNA 146a, ST2(L), CHRM, I-kB, Sirtuin, S1P1 receptor, PNUTS, Galpha(q)-specific nucleotide-like GPCRs, NKp30, DLL1, Galpha(s)-specific prostanoid GPCRs, EGF, DR5(TNFRSF10B)…	4.02579e-17	1.34666e-15	382	miR-155-3p, Cullin 1, CCL5, Ephrin-B1, NOTCH1 (NICD), NOTCH2 (2ICD), NF-kB p50/p50, COX-2 (PTGS2), HAS, ZBTB38, REV-ERBalpha, AMD1, IL-1 beta, Galectin-3, Substance P extracellular region, CD229, TAP1 (PSF1), Tenr, PGE2R4, TGF-beta 2, microRNA 146a, I-kB, PDF, Sirtuin, S1P1 receptor, PNUTS, Galpha(q)-specific nucleotide-like GPCRs, Galpha(s)-specific prostanoid GPCRs, EGF, DR5(TNFRSF10B), CLSP, V…
10	Arthritis	1835	9.52386e-34	2.20477e-31	9.52386e-34	2.20477e-31	383	miR-155-3p, CD69, Cullin 1, CCL5, Ephrin-B1, IL-1F7, NOTCH1 (NICD), MBL2, microRNA 203, NF-kB p50/p50, COX-2 (PTGS2), miR-203-3p, REV-ERBalpha, AMD1, IFNA5, IL-1 beta, ATP6V1G2, TAP1 (PSF1), Tenr, PGE2R4, TGF-beta 2, Fc gamma RI, microRNA 146a, ST2(L), CHRM, I-kB, IL-1F9, CCL23, Sirtuin, S1P1 receptor, PNUTS, Galpha(q)-specific nucleotide-like GPCRs, NKp30, DLL1, Galpha(s)-specific prostanoid GPC…	3.15956e-18	1.33999e-16	401	miR-155-3p, Cullin 1, CCL5, Ephrin-B1, NOTCH1 (NICD), NOTCH2 (2ICD), NF-kB p50/p50, COX-2 (PTGS2), HAS, ZBTB38, REV-ERBalpha, AMD1, IL-1 beta, Galectin-3, Substance P extracellular region, CD229, TAP1 (PSF1), Tenr, PGE2R4, TGF-beta 2, microRNA 146a, I-kB, PDF, IL-1F9, Sirtuin, S1P1 receptor, PNUTS, Galpha(q)-specific nucleotide-like GPCRs, Galpha(s)-specific prostanoid GPCRs, EGF, DR5(TNFRSF10B),…

## Sheet: Metabolic Networks
Enrichment analysis report
Enrichment by Metabolic Networks					wt data				ankB data
#	Networks	Total	min(pValue)	Min FDR	p-value	FDR	In Data	Network Objects from Active Data	p-value	FDR	In Data	Network Objects from Active Data
1	Lyso-Phosphatidylserine pathway	81	1.64714e-07	3.62824e-05	0.0405978	0.140247	7	MYR8, MALS, Alpha-1 catenin, SPAR (SIPA1L1), Syndecan-4, Synaptotagmin, Synaptotagmin III	1.64714e-07	3.62824e-05	18	CNTNAP4, GLUT1, cPKC (conventional), Synaptotagmin II, MYR8, Beta-fodrin, MALS, Alpha-1 catenin, SPAR (SIPA1L1), Syndecan-4, Synaptotagmin, Synaptotagmin III, SPTBN(spectrin1-4), PKC-gamma, Na(v) I alpha, K(+) channel, subfamily J, PDZK3, CASKIN1
2	6'-sialyllactose pathways and transport	102	3.01099e-07	3.62824e-05	0.108852	0.306397	7	ERBIN, SLC2A6, CalDAG-GEFIII, ARAP2, PDZ-GEF1, c-Src, PLC-epsilon	3.01099e-07	3.62824e-05	20	ERBIN, SLC2A6, Shc, GLUT1, GLUT2, PKC, CalDAG-GEFIII, SLC2A10, CalDAG-GEFII, Presenilin 1, DYRK1a, F-spondin, GLUT5, SGLT3, Caveolin-1, Uromodulin, ARAP2, PDZ-GEF1, c-Src, SynGAP
3	Pentose phosphate pathways and transport	113	1.67128e-06	0.00013426	0.000133035	0.0107369	14	SLC2A6, AP-1, JunB, GCR-alpha, c-Jun/c-Jun, c-Jun, c-Jun/c-Fos, FosB/JunB, c-Jun/Fra-1, c-Jun/Fra-2, GCR-beta, JunB/Fra-1, Fra-2, RPIA	1.67128e-06	0.00013426	20	SLC2A6, GLUT1, AP-1, GLUT2, JunB, GCR-alpha, SLC2A10, c-Jun/c-Jun, c-Jun, TKT2, GLUT5, c-Jun/c-Fos, SGLT3, FosB/JunB, c-Jun/Fra-1, c-Jun/Fra-2, RBSK, GCR-beta, JunB/Fra-1, Fra-2
4	Phosphatidylethanolamine pathway	91	2.24371e-06	0.000511565	2.24371e-06	0.000511565	15	B-Raf, PDGF-B, PLAP-like, Thrombin, CD44, PLAT (TPA), LDLR, Tissue kallikreins, ENPP3, PLAUR (uPAR), PTHrP, Beta-2-glycoprotein I (APOH), PDGF-D, PDGF-R-beta, Kallikrein 3 (PSA)	0.00306709	0.0373494	12	Acid sphingomyelinase, HABP2, B-Raf, PDGF-B, LDLR, Tissue kallikreins, Kallikrein 2, PLAUR (uPAR), PDGF-D, PDGF-R-beta, Kallikrein 3 (PSA), KNG
5	N-acyl-sphingosine phosphate pathway	99	1.54609e-05	0.000931518	0.00173341	0.0241548	11	SPHK1, IL-1 beta, SERPINE2, PLAT (TPA), MMP-1, SGPP2, PLAUR (uPAR), Galpha(q)-specific peptide GPCRs, HGF receptor (Met), NRF2, PDGF-D	1.54609e-05	0.000931518	17	SPHK1, Plasminogen, IL-1 beta, PPAP2, SERPINE2, MMP-1, SGPP2, PLAUR (uPAR), c-Raf-1, ITGA6, Galpha(q)-specific peptide GPCRs, PP2A catalytic, HGF receptor (Met), NRF2, LPP3, PDGF-D, CDK6
6	Sphingomyelin pathway	97	4.60402e-05	0.00221914	0.00480405	0.0365108	10	SPHK1, DMBT1, PLC-beta, ROR-alpha, Fatty acid-binding protein, Synaptotagmin, PLAUR (uPAR), SP4, PIB4, PLC-epsilon	4.60402e-05	0.00221914	16	SPHK1, Acid sphingomyelinase, DMBT1, SP-A, Sphingomyelinase, PLC-beta, ROR-alpha, Lipocalin 1, G-protein alpha-i family, Fatty acid-binding protein, Synaptotagmin, PLAUR (uPAR), SP4, PIB4, PCY1B, ENPP7
7	1,2-didocosahexaenoyl-sn-glycerol_3-phosphate pathway	99	5.95201e-05	0.00239072	0.0160793	0.0831515	9	Tubulin alpha, PA2G6, PLC-beta, SGPP2, ORP-family, Alpha-actinin 2, GUCY1A3, iPLA2, PLA2	5.95201e-05	0.00239072	16	CDK5R1 (p35), SP-A, Tubulin alpha, Rab-7, PPAP2, Gamma-synuclein, PLC-beta, Beta-synuclein, SGPP2, Alpha-actinin 2, GUCY1A3, DAGK, iPLA2, Diacylglycerol kinase, zeta, PLA2, LPP3
8	(L)-valine pathways and transport	100	0.000141276	0.0107369	0.000141276	0.0107369	13	ACSL1, SLC6A14, AP-1, PLC-beta, ICAM1, SLC7A5, TCF7L2 (TCF4), AMD3, SLC7A10, PIB4, LHPP, AMP deaminase, Acyl-CoA synthetase	0.00664603	0.0616036	12	ACSL1, SLC6A14, AP-1, ACSBG1, PLC-beta, ICAM1, SLC7A5, TCF7L2 (TCF4), AMD3, PIB4, AMP deaminase, Acyl-CoA synthetase
9	Ceramide pathway	76	0.00016258	0.00559741	0.0795749	0.241908	6	SPHK1, RPS6KC1, SGPP2, PLA2, NRF2, TNF-alpha	0.00016258	0.00559741	13	SPHK1, Acid sphingomyelinase, RPS6KC1, PKC, Sphingomyelinase, SGPP2, c-Raf-1, PP2A catalytic, PLA2, NRF2, LPP3, ENPP7, TNF-alpha
10	CYP3A4-4-LPS-CAR	105	0.000232535	0.0112503	0.000232535	0.0112503	13	NF-kB p50/p50, I-kB, NF-kB2 (p100), RelA (p65 NF-kB subunit), NF-kB1 (p50), NF-kB2 (p52), NF-kB p50/c-Rel, TRAF6, IRAK1/2, NF-kB, NF-kB p50/p65, c-Myc, NF-kB p65/p65	0.00127788	0.02369	14	NF-kB p50/p50, I-kB, NF-kB2 (p100), RelA (p65 NF-kB subunit), NF-kB1 (p50), NF-kB2 (p52), NF-kB p50/c-Rel, TRAF6, NF-kB p52/RelB, IRAK1/2, NF-kB, NF-kB p50/p65, c-Myc, NF-kB p65/p65

## Sheet: GO Processes
Enrichment analysis report
Enrichment by GO Processes					wt data				ankB data
#	Processes	Total	min(pValue)	Min FDR	p-value	FDR	In Data	Network Objects from Active Data	p-value	FDR	In Data	Network Objects from Active Data
1	positive regulation of biological process	4865	2.73622e-51	2.30034e-47	2.73622e-51	2.30034e-47	823	Metallothionein-III, CD69, Cullin 1, CCL5, Ephrin-B1, NF-AT5, MBL2, MILI, AHR, COX-2 (PTGS2), ZFP36L2, SPHK1, GAB2, Ubiquitin, REV-ERBalpha, IRF8, SLAC2-B, GRO-2, Prokineticin 2, HOXD10, IL-1 beta, G0/G1switch 2, MLCP (reg), SOX11, SAM68, UBB, Guanylate cyclase, HEY1, PTPRF (LAR), Tip60, TAP1 (PSF1), HFE2, SP7, Pyk2(FAK2), Rictor, Calcineurin B1, SHOX2, HOXB4, PLK3 (CNK), PGE2R4, TGF-beta 2, PTX3…	1.94521e-45	1.43427e-42	984	BMP3B, Cullin 1, CCL5, Ephrin-B1, RhoN, PTPR-delta, PAX1, RhoG, NF-AT5, ZNF703, MILI, TRIO, AHR, COX-2 (PTGS2), ZFP36L2, HAS, SPHK1, ARHGEF4, GAB2, Neuropilin-2, Plasminogen, ZBTB38, REV-ERBalpha, MFGE8, IRF8, SSTR4, SLAC2-B, GRO-2, Prokineticin 2, IL-1 beta, Acid sphingomyelinase, G0/G1switch 2, MLCP (reg), Myosin-IIA, SAM68, Guanylate cyclase, TCF12, HEY1, PTPRF (LAR), Tip60, TAP1 (PSF1), Pyk2(…
2	developmental process	5978	5.28524e-51	4.64308e-47	9.88461e-38	3.19615e-35	912	Metallothionein-III, ARC, Cullin 1, CCL5, Ephrin-B1, SLFN5, Keratin HB5, microRNA 203, MILI, AHR, COX-2 (PTGS2), ZFP36L2, SPHK1, MUSTANG, Tubulin beta, GAB2, NOC3L, HIRA, Ubiquitin, PMGE, IRF8, AMD1, SLAC2-B, Prokineticin 2, MAMLD1, EMX1, HOXD10, IL-1 beta, microRNA 30a, CHL1, MAD, SOX11, GAMT, UBB, Guanylate cyclase, HEY1, PTPRF (LAR), HFE2, SP7, Pyk2(FAK2), DHRS2, Desmin, Rictor, Tenr, Calcineu…	5.28524e-51	4.64308e-47	1177	BMP3B, ARC, Cullin 1, CCL5, Ephrin-B1, LCE3E, SLFN5, RhoN, Keratin HB5, PTPR-delta, PAX1, SPAG6, RhoG, ZNF703, MILI, TRIO, AHR, COX-2 (PTGS2), ZFP36L2, HAS, SPHK1, MUSTANG, Tubulin beta, GAB2, GCNT2, NOC3L, Neuropilin-2, Plasminogen, PMGE, Histone H1 testis, MFGE8, IRF8, AMD1, SSTR4, SLAC2-B, Prokineticin 2, RTN4RL1, IL-1 beta, Galectin-3, Acid sphingomyelinase, CHL1, MAD, GAMT, Guanylate cyclase…
3	multicellular organismal development	5406	1.65872e-50	7.28594e-47	3.18542e-39	1.40946e-36	849	Metallothionein-III, ARC, Cullin 1, CCL5, Ephrin-B1, Keratin HB5, microRNA 203, MILI, AHR, COX-2 (PTGS2), ZFP36L2, SPHK1, MUSTANG, Tubulin beta, GAB2, HIRA, Ubiquitin, PMGE, IRF8, AMD1, SLAC2-B, Prokineticin 2, MAMLD1, EMX1, HOXD10, IL-1 beta, microRNA 30a, CHL1, MAD, SOX11, GAMT, UBB, Guanylate cyclase, HEY1, PTPRF (LAR), HFE2, SP7, Pyk2(FAK2), DHRS2, Desmin, Rictor, Tenr, Calcineurin B1, SHOX2,…	1.65872e-50	7.28594e-47	1087	BMP3B, ARC, Cullin 1, CCL5, Ephrin-B1, LCE3E, RhoN, Keratin HB5, PTPR-delta, PAX1, RhoG, ZNF703, MILI, TRIO, AHR, COX-2 (PTGS2), ZFP36L2, HAS, SPHK1, MUSTANG, Tubulin beta, GAB2, GCNT2, Neuropilin-2, Plasminogen, PMGE, Histone H1 testis, MFGE8, IRF8, AMD1, SSTR4, SLAC2-B, Prokineticin 2, RTN4RL1, IL-1 beta, Galectin-3, Acid sphingomyelinase, CHL1, MAD, GAMT, Guanylate cyclase, TCF12, HEY1, PTPRF …
4	multicellular organismal process	8059	1.77965e-48	5.21141e-45	2.64455e-36	6.73719e-34	1146	Metallothionein-III, ARC, Cullin 1, TECTB, CCL5, Ephrin-B1, TRIP8, Keratin HB5, CRYM, NF-AT5, microRNA 203, MILI, AHR, COX-2 (PTGS2), ZFP36L2, SPHK1, MUSTANG, G-protein gamma 2, Tubulin beta, GAB2, CACNG, ABCA5, OR1L4, HIRA, Ubiquitin, BAIAP3, PMGE, IRF8, AMD1, SLAC2-B, IFNA5, Prokineticin 2, MAMLD1, EMX1, HOXD10, NR3B, IL-1 beta, microRNA 30a, CHL1, OR9G1, MAD, SOX11, GAMT, microRNA 29b-1, UBB, …	1.77965e-48	5.21141e-45	1476	OR2D3, BMP3B, ARC, Cullin 1, CCL5, Ephrin-B1, LCE3E, TRIP8, RhoN, Keratin HB5, PTPR-delta, CRYM, PAX1, SPAG6, RhoG, NF-AT5, ZNF703, MILI, TRIO, AHR, COX-2 (PTGS2), NPVF, ZFP36L2, HAS, SPHK1, MYPS, MUSTANG, G-protein gamma 2, Tubulin beta, GAB2, GCNT2, ABCA5, CACNG, OR1L4, Neuropilin-2, BAIAP3, Plasminogen, PMGE, Histone H1 testis, MFGE8, IRF8, AMD1, SSTR4, SLAC2-B, Prokineticin 2, RTN4RL1, NR3B, …
5	biological regulation	12519	2.1243e-48	8.92947e-45	2.1243e-48	8.92947e-45	1659	Metallothionein-III, ARC, CD69, Cullin 1, ZNF695, CCL5, Ephrin-B1, FLJ20309, microRNA 182, TRIP8, TRUNDD(TNFRSF10D), CUTL2, CRYM, NF-AT5, MBL2, microRNA 203, TAF4B, PRC (PGC-1 related), MILI, AHR, COX-2 (PTGS2), ZFP36L2, SPHK1, G-protein gamma 2, GAB2, ERBIN, CACNG, ABCA5, OR1L4, HIRA, Ubiquitin, BAIAP3, PMGE, REV-ERBalpha, IRF8, PPP2R2A, NRIP2 (NIX1), PKIG, SLAC2-B, GRO-2, G2A, IFNA5, Prokinetic…	2.21757e-40	8.85516e-38	2052	OR2D3, BMP3B, ARC, Cullin 1, CCL5, Ephrin-B1, FLJ20309, microRNA 182, TRIP8, RhoN, PTPR-delta, CRYM, PAX1, RhoG, NF-AT5, ZNF703, TAF4B, PRC (PGC-1 related), MLCP (cat), MILI, TRIO, AHR, COX-2 (PTGS2), Gpr156, NPVF, ZFP36L2, HAS, SPHK1, G-protein gamma 2, ARHGEF4, GAB2, ERBIN, Derlin-3, ABCA5, CACNG, OR1L4, Neuropilin-2, BAIAP3, Plasminogen, ZBTB38, PMGE, REV-ERBalpha, MFGE8, IRF8, PPP2R2A, SSTR4,…
6	system development	4665	3.76736e-48	8.27406e-45	2.45348e-40	1.28915e-37	762	Metallothionein-III, Cullin 1, CCL5, Ephrin-B1, Keratin HB5, microRNA 203, AHR, COX-2 (PTGS2), ZFP36L2, SPHK1, Tubulin beta, GAB2, Ubiquitin, PMGE, IRF8, SLAC2-B, Prokineticin 2, MAMLD1, EMX1, HOXD10, IL-1 beta, microRNA 30a, CHL1, SOX11, GAMT, UBB, Guanylate cyclase, HEY1, PTPRF (LAR), HFE2, SP7, Pyk2(FAK2), DHRS2, Desmin, Calcineurin B1, SHOX2, HOXB4, PGE2R4, TGF-beta 2, SEZ6L2, SPRR3, CHRM, PP…	3.76736e-48	8.27406e-45	962	BMP3B, Cullin 1, CCL5, Ephrin-B1, LCE3E, RhoN, Keratin HB5, PTPR-delta, PAX1, RhoG, ZNF703, TRIO, AHR, COX-2 (PTGS2), ZFP36L2, HAS, SPHK1, Tubulin beta, GAB2, Neuropilin-2, Plasminogen, PMGE, MFGE8, IRF8, SSTR4, SLAC2-B, Prokineticin 2, RTN4RL1, IL-1 beta, Galectin-3, Acid sphingomyelinase, CHL1, GAMT, Guanylate cyclase, TCF12, HEY1, PTPRF (LAR), Collagen XIV, Pyk2(FAK2), Desmin, DHRS2, Calcineur…
7	negative regulation of biological process	4393	5.51715e-48	1.54609e-44	5.51715e-48	1.54609e-44	753	Metallothionein-III, Cullin 1, CCL5, TRUNDD(TNFRSF10D), CUTL2, CRYM, MBL2, microRNA 203, MILI, AHR, COX-2 (PTGS2), ZFP36L2, SPHK1, ABCA5, Ubiquitin, REV-ERBalpha, IRF8, NRIP2 (NIX1), PKIG, Prokineticin 2, IL-1 beta, ARHGAP10, microRNA 30a, CHL1, SOX11, SAM68, UBB, Guanylate cyclase, HEY1, PTPRF (LAR), Tip60, TAP1 (PSF1), Pyk2(FAK2), DHRS2, SHOX2, HOXB4, PLK3 (CNK), PGE2R4, TGF-beta 2, PRAMEF10, S…	2.65087e-46	2.91099e-43	912	Cullin 1, CCL5, CRYM, ZNF703, MLCP (cat), MILI, AHR, COX-2 (PTGS2), NPVF, ZFP36L2, HAS, SPHK1, ABCA5, Plasminogen, REV-ERBalpha, IRF8, SSTR4, PKIG, Prokineticin 2, IL-1 beta, Acid sphingomyelinase, ARHGAP10, CHL1, SAM68, Guanylate cyclase, HEY1, PTPRF (LAR), Tip60, TAP1 (PSF1), Pyk2(FAK2), DHRS2, HOXB4, PLK3 (CNK), PGE2R4, TGF-beta 2, GATA-3, Galpha(q)-specific Class A Orphan/other GPCRs, PRAMEF1…
8	positive regulation of cellular process	4306	2.21793e-47	4.66153e-44	2.21793e-47	4.66153e-44	740	Metallothionein-III, Cullin 1, CCL5, Ephrin-B1, NF-AT5, MILI, AHR, COX-2 (PTGS2), ZFP36L2, SPHK1, GAB2, Ubiquitin, IRF8, SLAC2-B, Prokineticin 2, HOXD10, IL-1 beta, G0/G1switch 2, MLCP (reg), SOX11, SAM68, UBB, Guanylate cyclase, HEY1, PTPRF (LAR), Tip60, HFE2, SP7, Pyk2(FAK2), Rictor, Calcineurin B1, SHOX2, HOXB4, PLK3 (CNK), PGE2R4, TGF-beta 2, PTX3, PRAMEF10, ST2(L), ABC50, CHP2, CHRM, FSRP, I…	1.44622e-41	7.47354e-39	881	BMP3B, Cullin 1, CCL5, Ephrin-B1, RhoN, PTPR-delta, PAX1, RhoG, NF-AT5, ZNF703, MILI, TRIO, AHR, COX-2 (PTGS2), ZFP36L2, HAS, SPHK1, ARHGEF4, GAB2, Neuropilin-2, ZBTB38, MFGE8, IRF8, SSTR4, SLAC2-B, Prokineticin 2, IL-1 beta, Acid sphingomyelinase, G0/G1switch 2, MLCP (reg), SAM68, Guanylate cyclase, TCF12, HEY1, PTPRF (LAR), Tip60, Pyk2(FAK2), Rictor, RBM22, Calcineurin B1, HOXB4, PLK3 (CNK), GH…
9	regulation of multicellular organismal process	2803	3.05853e-47	5.14262e-44	3.05853e-47	5.14262e-44	540	Metallothionein-III, ARC, CCL5, AHR, COX-2 (PTGS2), SPHK1, Ubiquitin, IRF8, Prokineticin 2, IL-1 beta, SOX11, GAMT, UBB, Guanylate cyclase, HEY1, PTPRF (LAR), Tip60, Pyk2(FAK2), Desmin, SHOX2, PLK3 (CNK), PGE2R4, TGF-beta 2, TRIM56, ST2(L), CHRM, FSRP, I-kB, DMBT1, IL-1F9, Sirtuin, STAT5A, CLEC2D, HRPT2, Galpha(q)-specific nucleotide-like GPCRs, Galpha(q)-specific metabotropic glutamate GPCRs, CB…	1.78922e-46	2.58965e-43	648	BMP3B, ARC, CCL5, RhoN, PTPR-delta, ZNF703, AHR, COX-2 (PTGS2), NPVF, SPHK1, Neuropilin-2, Plasminogen, IRF8, Prokineticin 2, IL-1 beta, RIMS4, GAMT, Guanylate cyclase, TCF12, HEY1, PTPRF (LAR), Tip60, Collagen XIV, Pyk2(FAK2), Desmin, PLK3 (CNK), GH-RH receptor, PGE2R4, TGF-beta 2, GATA-3, Galpha(q)-specific Class A Orphan/other GPCRs, TRIM56, FSRP, G-protein alpha-i1, I-kB, HDAC9, DMBT1, IL-1F9…
10	anatomical structure development	5314	5.45391e-47	9.58252e-44	3.57971e-38	1.30846e-35	834	Metallothionein-III, ARC, Cullin 1, CCL5, Ephrin-B1, Keratin HB5, microRNA 203, MILI, AHR, COX-2 (PTGS2), ZFP36L2, SPHK1, MUSTANG, Tubulin beta, GAB2, HIRA, Ubiquitin, PMGE, IRF8, AMD1, SLAC2-B, Prokineticin 2, MAMLD1, EMX1, HOXD10, IL-1 beta, microRNA 30a, CHL1, SOX11, GAMT, UBB, Guanylate cyclase, HEY1, PTPRF (LAR), HFE2, SP7, Pyk2(FAK2), DHRS2, Desmin, Rictor, Tenr, Calcineurin B1, SHOX2, HOXB…	5.45391e-47	9.58252e-44	1060	BMP3B, ARC, Cullin 1, CCL5, Ephrin-B1, LCE3E, RhoN, Keratin HB5, PTPR-delta, PAX1, SPAG6, RhoG, ZNF703, MILI, TRIO, AHR, COX-2 (PTGS2), ZFP36L2, HAS, SPHK1, MUSTANG, Tubulin beta, GAB2, Neuropilin-2, Plasminogen, PMGE, MFGE8, IRF8, AMD1, SSTR4, SLAC2-B, Prokineticin 2, RTN4RL1, IL-1 beta, Galectin-3, Acid sphingomyelinase, CHL1, GAMT, Guanylate cyclase, TCF12, HEY1, PTPRF (LAR), Collagen XIV, Pyk…

## Sheet: Info
Info
General
Date	2014-04-04
Server	portal.genego.com
Version	6.17.64668
Name	UNIV OF LOUISVILLE | Christopher Price | christopher.price@louisville.edu
Login	louisville-price
Workflow Settings
Type	Enrichment analysis
Signals	positive
Active Data
Name	Type	Size		Threshold	0
wt data	General	7255		P-value	0.15
ankB data	General	8743
