# Supplementary material for: The Transcriptome of Legionella pneumophila-Infected Human Monocyte-Derived Macrophages
Source: PLoS One. 2014 Dec 8;9(12):e114914. doi: 10.1371/journal.pone.0114914 (PMC4259488; doi:10.1371/journal.pone.0114914)
Supplement: S3 Table — Metacore enrichment analysis of hMDMs infected with wild type or ankB mutant L. pneumophila at 8 h post-infection showing down-regulated pathways. (XLS) [file pone.0114914.s003.xls]

## Sheet: Pathway Maps
Enrichment analysis report
Enrichment by Pathway Maps					wt data				ankB data
#	Maps	Total	min(pValue)	Min FDR	p-value	FDR	In Data	Network Objects from Active Data	p-value	FDR	In Data	Network Objects from Active Data
1	Transport_Clathrin-coated vesicle cycle	71	2.45427e-18	1.93887e-15	1.22715e-12	9.58406e-10	34	Rab-4, PI3K reg class III (p150), NSF, VTI1A, VAMP8, VAMP7, Myosin I, HIP1, Rab11-FIP1, Coatomer, GCC2, Eps15, VTI1B, PI3K cat class III (Vps34), VAMP4, DAB2, Dynamin-2, YKT6, Syntaxin 7, GS15, RAB9P40, RABGEF1, Rab-11A, Endophilin B1, PLEKHA8 (FAPP2), Rab11-FIP2, VPS45A, PREB, TIP47, GDI2, Optineurin, Clathrin, Syntaxin 16, Clathrin heavy chain	2.45427e-18	1.93887e-15	43	Syntaxin 6, Rab-4, PI3K reg class III (p150), NSF, AP complex 1, VTI1A, VAMP8, VAMP7, Myosin I, HIP1, Rab11-FIP1, PIP5KIII, Rab-8, GCC2, SAR1A, VTI1B, PICALM, PI3K cat class III (Vps34), VAMP4, ARF1, DAB2, Dynamin-2, Actin, Syntaxin 8, YKT6, Syntaxin 7, GS15, RAB9P40, RABGEF1, SAR1, Rab-11A, Endophilin B1, RILP (Rab interacting lysosomal protein), Epsin 1, VPS45A, PREB, TIP47, GDI2, Actin cytoske…
2	GTP-XTP metabolism	90	1.39501e-10	5.51027e-08	7.28554e-06	0.0002845	28	ITPA, POLR3F, GMPS, NDPK complex, RPB8, IMD2, PR44 (DIS3), POLR2B, RRP40, RPA16, RRP42, NDPK 6, POLR2C, 5'-NTC, CSL4, POLR1A, RRP4, RPB5, NDPK A, RRP46, PPAL, POLR2I, PM/SCL-100, POLR2J, GMP2, HPRT, POLR3K, NDPK B	1.39501e-10	5.51027e-08	39	ITPA, RRP41, RPOM, POLR3F, NDPK 7, GMPS, NDPK complex, RPB8, IMD2, PR44 (DIS3), POLR2B, RPB6, POLR3B, RRP40, POLR2G, RRP42, RPB7.0, NDPK 6, POLR3A, POLR2C, POLR1B, 5'-NTC, CSL4, POLR1A, RRP4, RPB5, NDPK A, PPA5, RRP46, PNPH, PPAL, POLR2I, PM/SCL-100, RPA39, POLR2J, GMP2, HPRT, POLR3K, NDPK B
3	Development_S1P1 receptor signaling via beta-arrestin	34	4.39719e-09	1.7171e-06	4.39719e-09	1.7171e-06	19	Tuberin, PI3K reg class IA (p85-alpha), GRB2, G-protein alpha-i family, ERK1/2, G-protein alpha-i3, SOS, Dynamin-2, G-protein alpha-i2, p90Rsk, p70 S6 kinases, G-protein beta/gamma, Clathrin, ERK2 (MAPK1), Beta-arrestin1, p70 S6 kinase2, ERK1 (MAPK3), GRK2, mTOR	1.12057e-05	0.000443262	16	Tuberin, GRB2, G-protein alpha-i family, ERK1/2, G-protein alpha-i3, Dynamin-2, G-protein alpha-i2, p90Rsk, p70 S6 kinases, G-protein beta/gamma, Clathrin, ERK2 (MAPK1), Beta-arrestin1, p70 S6 kinase2, GRK2, mTOR
4	Oxidative phosphorylation	105	7.93045e-09	2.08835e-06	8.79565e-07	8.78199e-05	33	NDUFB9, NDUFS1, ATP5H, NDUFS3, NDUFS7, UQCRH, UQCRC2, NDUFA6, NDUFS4, NDUFA2, ATP5B, NDUFV2, ATP5L, NDUFA10, NDUFS6, ATP5A, NDUFB10, UQCRC1, NDUFA8, UQCR10, NDUFV1, DAP13, UQCRFS1, NDUFB5, NDUFV3, NDUFA9, ATP5E, COX Va, NDUFS2, CYC1, NDUFA4, NDUFB8, COX Vb	7.93045e-09	2.08835e-06	40	NDUFB9, ATP5H, NDUFS3, COX VIIa-2, ATP5C, UQCRH, Succinate dehydrogenase, UQCRC2, NDUFA6, NDUFC1, NDUFS4, NDUFA2, NDUFB2, ATP5B, NDUFA3, NDUFV2, ATP5L, ATP5F1, NDUFB4, NDUFA10, ATP5A, NDUFB10, UQCRC1, NDUFA8, NDUFS8, UQCR10, DAP13, UQCRQPC, UQCRFS1, NDUFC2, NDUFV3, UQCR11, ATP5J, NDUFA9, ATP5E, COX Va, NDUFS2, CYC1, ATPK, NDUFA4
5	ATP/ITP metabolism	124	1.80778e-08	3.57037e-06	0.000589206	0.00547821	30	ITPA, POLR3F, NDPK complex, RPB8, PR44 (DIS3), POLR2B, RRP40, RPA16, RRP42, NDPK 6, ADSL, AK3, POLR2C, 5'-NTC, CSL4, POLR1A, RRP4, RRM2B, RPB5, NDPK A, RRP46, PPAL, POLR2I, PM/SCL-100, POLR2J, Adenosine kinase, HPRT, POLR3K, Small RR subunit, NDPK B	1.80778e-08	3.57037e-06	44	ITPA, RRP41, RPOM, POLR3F, NDPK 7, ADAR2, NDPK complex, ADAR1, RPB8, PR44 (DIS3), POLR2B, RPB6, POLR3B, RRP40, POLR2G, RRP42, RPB7.0, NDPK 6, ADSL, POLR3A, POLR2C, POLR1B, AK2, 5'-NTC, CSL4, POLR1A, RRP4, RRM2B, RPB5, NDPK A, ENTPD6, PPA5, RRP46, PNPH, PPAL, POLR2I, PM/SCL-100, RPA39, POLR2J, Adenosine kinase, HPRT, POLR3K, Small RR subunit, NDPK B
6	LRRK2 in neurons in Parkinson's disease	33	2.57199e-08	4.06374e-06	5.91947e-06	0.000271947	15	Alpha-synuclein, NSF, LRRK2, ERK1/2, AP2A1, 14-3-3, PAK1, AP2A2, Rac1, AP-2 alpha subunits, MSN (moesin), Beta-adaptin 2, RAB-5B, HSP90, Clathrin heavy chain	2.57199e-08	4.06374e-06	19	Alpha-synuclein, NSF, LRRK2, ERK1/2, AP2A1, 14-3-3, Actin cytoplasmic 2, PAK1, AP2A2, Rac1, AP-2 alpha subunits, MSN (moesin), Beta-adaptin 2, Actin cytoskeletal, RAB-5B, HSP90, Clathrin heavy chain, PKA-cat (cAMP-dependent), Tubulin (in microtubules)
7	Translation_Regulation of EIF4F activity	53	5.71891e-08	1.48882e-05	5.71891e-08	1.48882e-05	23	Tuberin, MLK3(MAP3K11), GRB2, TGF-beta receptor type II, ERK1/2, eIF4H, SOS, eIF4G1/3, PAK1, eIF4G1, Hamartin, Rac1, MEK4(MAP2K4), p70 S6 kinase1, PI3K reg class IA, IGBP1, eIF4A, AKT(PKB), PDK (PDPK1), p70 S6 kinase2, p38 MAPK, mTOR, TGF-beta receptor type I	1.81137e-07	1.78873e-05	24	Tuberin, TGF-beta 1, MLK3(MAP3K11), GRB2, TGF-beta receptor type II, ERK1/2, eIF4G1/3, PAK1, MNK1, eIF4G1, Hamartin, Rac1, MEK4(MAP2K4), p70 S6 kinase1, IGBP1, eIF4G2, eIF4A, TAB1, AKT(PKB), PDK (PDPK1), p70 S6 kinase2, p38 MAPK, mTOR, TGF-beta receptor type I
8	CTP/UTP metabolism	108	6.75143e-08	8.88938e-06	0.000266056	0.00340639	28	ITPA, CTP synthase II, POLR3F, NDPK complex, KCY, RPB8, PR44 (DIS3), POLR2B, RRP40, RPA16, RRP42, UCK1, NDPK 6, AK3, POLR2C, CSL4, POLR1A, RRP4, RPB5, NDPK A, UCK2, RRP46, CTP synthase, POLR2I, PM/SCL-100, POLR2J, POLR3K, NDPK B	6.75143e-08	8.88938e-06	39	ITPA, RRP41, RPOM, CTP synthase II, POLR3F, PCY1A, NDPK 7, NDPK complex, KCY, RPB8, PR44 (DIS3), POLR2B, RPB6, POLR3B, RRP40, POLR2G, RRP42, UCK1, RPB7.0, NDPK 6, POLR3A, POLR2C, POLR1B, AK2, CSL4, POLR1A, RRP4, RPB5, NDPK A, UCK2, RRP46, CTP synthase, PD-ECGF (TdRPase), POLR2I, PM/SCL-100, RPA39, POLR2J, POLR3K, NDPK B
9	DNA damage_Nucleotide excision repair	36	1.7036e-07	1.78873e-05	2.15739e-05	0.000543524	15	XAB2, RAD23A, Centrin-2, DDB1, XPC, XPF, ERCC8, RAD23B, DNA ligase III, POLD reg (p68), XPG, XPA, RPA1, POLD reg (p50), RPA2	1.7036e-07	1.78873e-05	19	XAB2, RAD23A, Centrin-2, DDB1, XPC, XPF, POLD cat (p125), Cul4/DDB1/Rbx1 E3 ligase, PCNA, DDB2, RAD23B, ERCC-1, DNA ligase III, POLD reg (p68), POLD reg (p12), XPG, XPA, RPA1, RPA2
10	Chemotaxis_CXCR4 signaling pathway	34	2.53704e-07	4.95358e-05	2.53704e-07	4.95358e-05	17	RhoA, CD45, GRB2, c-Cbl, G-protein alpha-i family, CrkL, SOS, VAV-1, Paxillin, Rac1, SHP-2, FAK1, G-protein beta/gamma, Fyn, ERK2 (MAPK1), ERK1 (MAPK3), CXCR4	0.000235717	0.00344845	14	CD45, GRB2, c-Cbl, G-protein alpha-i family, CrkL, CRK, VAV-1, Rac1, p120GAP, SHP-2, G-protein beta/gamma, DOK1, Fyn, ERK2 (MAPK1)

## Sheet: Process Networks
Enrichment analysis report
Enrichment by Process Networks					wt data				ankB data
#	Networks	Total	min(pValue)	Min FDR	p-value	FDR	In Data	Network Objects from Active Data	p-value	FDR	In Data	Network Objects from Active Data
1	Translation_Translation initiation	171	9.26075e-24	1.48172e-21	1.1567e-15	1.85073e-13	81	Casein kinase II, alpha chains, Casein kinase II, beta chain (Phosvitin), RACK1, RPS12, RPL13A, Casein kinase I delta, RPS15a, M9, RPL7, eIF3S4, eIF2B1, RPL35, RPS2, eIF2B4, rpL23a, RPS3, Casein kinase I epsilon, eIF4H, RPS15, RPL36A, RPL8, eIF3S5, eIF3S7, eIF3S3, eIF4A1, eIF4G1/3, RPS4, RPS7, PAIP1, RPL41, RPS24, eIF4G1, RPL3, RPS3A, RPS23, RPL7A, RPLP2, eIF2S2, RPL11, DYRK2, RPLP0, RPS28, RENT2…	9.26075e-24	1.48172e-21	101	Casein kinase II, beta chain (Phosvitin), RACK1, RPS12, RPL13A, Casein kinase I delta, eIF6 (ITGB4BP), RPS15a, M9, RPL7, eIF3S4, eIF2B1, RPL23, RPL27, RPL35, RPS2, eIF2B4, rpL23a, RPS3, Casein kinase I epsilon, RP40, RPL36A, eIF3S7, eIF3S3, eIF4A1, eIF4G1/3, RPS4, RPS7, PAIP1, RPL37A, RPL41, RPS24, eIF4G1, RPL3, RPS3A, eIF5A, RPS23, RPL7A, eIF1A, RPLP2, eIF2S2, RPL11, DYRK2, RPLP0, RPS28, RPS10, …
2	Proteolysis_Ubiquitin-proteasomal proteolysis	166	6.60502e-14	5.28401e-12	4.24319e-08	1.35782e-06	64	MDM4, RAD18, Otubain1, UBE3C, UBPY, SYVN1, SENP3, SPOP, RAD23A, KEAP1, c-Cbl, SUMO-1, UBE3A (E6-AP), STARING, SMURF2, PSMD13, SAE1/2, TGT, PSMB1, TRC8, Bleomycin hydrolase, PSMC6, PSMA7, PSMC4, SAE1, PSMD10 (Gankyrin), PSME1, NRDP1, Rnf14 (ARA54), PSMD1, PSMD2, PSMA1, UBE1, RAD23B, PSMB6, MUF1, Tubulin gamma 1, USP6, Itch, Glutaredoxin, ECM29, AMFR, CDC34, UBE3B, VCIP135, SMURF, MJD (ataxin-3), P…	6.60502e-14	5.28401e-12	83	MDM4, RAD18, Otubain1, UBE3C, Birc6, Cullin 5, Brca1, SYVN1, SENP3, SPOP, RAD23A, KEAP1, PSMA4, Cul3/KEAP1/Rbx1 E3 ligase, c-Cbl, SUMO-1, UBE3A (E6-AP), SMURF1, STARING, SMURF2, PSMD13, UBCH7, SAE1/2, PSMC2, TGT, PSMB1, PSMB5, PSMD11, TRC8, PSMC3, Bleomycin hydrolase, PSMC6, E2N(UBC13), VCP, PSMA7, PSMC4, SAE1, PSMD10 (Gankyrin), PSME1, NRDP1, Rnf14 (ARA54), PSMD3, PSMD1, PSMD2, PSMA1, UBE1, RAD2…
3	Transcription_Transcription by RNA polymerase II	159	1.36871e-12	7.2998e-11	4.22159e-08	1.35782e-06	62	TAF3, TFIIE, alpha subunit, TRRAP, PARP-1, PAF1, DRIP130, HMGB1, ABT1, Cyclin K, ADA2, CDK11, CRSP9, ASH2L, COBRA1, SRB7, TAFII150, RPB8, TBP, TAF8, POLR2B, SSRP1, MED6, TBP-like (TRF2), SNAP50, SURF5, TAF12, TFIIH p52 subunit, HSPC296, TAFII70, TAF4 (TAFII130), TRAP18, TFIIH p34 subunit, TFIID 30 kDa subunit, POLR2C, TRAP170, MED18, TAFs, EG1, RPB5, PCAF, TMF1, TRAP100, ADA3-like protein, TFIID,…	1.36871e-12	7.2998e-11	78	TAF3, TFIIE, alpha subunit, PARP-1, PAF1, DRIP130, HMGB1, ABT1, ADA2, CDK11, CRSP9, LEO1, ASH2L, COBRA1, SRB7, RPB8, TBP, TAF8, POLR2B, RPB6, SSRP1, PAF65A, SNAP45, MED6, TBP-like (TRF2), SNAP50, POLR2G, SURF5, TAF12, TAFII28, DRAP1, TFIIH p52 subunit, TAF13, RPB7.0, HSPC296, Tat-SF1, TAFII70, TRAP18, TFIIH p34 subunit, TFIID 30 kDa subunit, POLR2C, Cyclin H, TH1L, TFIIE, TRAP170, MED18, TAFs, EG…
4	Translation_Elongation-Termination	233	6.96179e-11	2.22777e-09	6.96005e-08	1.59087e-06	82	NARS, RACK1, RPS12, SRP68, RPL13A, Dicer, IRP, GluProRS, RPS15a, IleRS, RPL7, IRP1, RARS, ValRS2, RPL35, RPS2, SerRS, rpL23a, eEF2K, EMAPII, RPS3, FARSB, SRP72, RPS15, RPL36A, eIF2C1 (Argonaute-1), RPL8, GSPT2, SRP14, PheRS, RPS4, RPS7, RPL41, SYQ, RPS24, FARSA, RPL3, RPS3A, RPS23, RPL7A, RPLP2, SELB, RPL11, RPLP0, RPS28, RPL39, RPL12, TyrRS, RPS5, eRF1, RPL6, GlyRS, RPS18, SRP9, MARS, RPL24, PI3…	6.96179e-11	2.22777e-09	99	NARS, RACK1, RPS12, SRP68, eEF2, RPL13A, Dicer, IRP, GluProRS, eIF6 (ITGB4BP), RPS15a, RPL7, IRP1, RARS, KARS, SKIV2L, RPL23, RPL27, RPL35, RPS2, SerRS, rpL23a, eEF2K, EMAPII, RPS3, RP40, FARSB, SRP72, RPL36A, GSPT2, SRP14, PheRS, RPS4, RPS7, RPL37A, RPL41, SYQ, RPS24, FARSA, RPL3, RPS3A, RPS23, RPL7A, eIF1A, RPLP2, SELB, RPL11, RPLP0, RPS28, RPS10, RPS19, RPL39, RPS30, RPL12, TyrRS, RPS5, RPS14,…
5	Translation_Elongation-Termination_test	233	6.96179e-11	2.22777e-09	6.96005e-08	1.59087e-06	82	NARS, RACK1, RPS12, SRP68, RPL13A, Dicer, IRP, GluProRS, RPS15a, IleRS, RPL7, IRP1, RARS, ValRS2, RPL35, RPS2, SerRS, rpL23a, eEF2K, EMAPII, RPS3, FARSB, SRP72, RPS15, RPL36A, eIF2C1 (Argonaute-1), RPL8, GSPT2, SRP14, PheRS, RPS4, RPS7, RPL41, SYQ, RPS24, FARSA, RPL3, RPS3A, RPS23, RPL7A, RPLP2, SELB, RPL11, RPLP0, RPS28, RPL39, RPL12, TyrRS, RPS5, eRF1, RPL6, GlyRS, RPS18, SRP9, MARS, RPL24, PI3…	6.96179e-11	2.22777e-09	99	NARS, RACK1, RPS12, SRP68, eEF2, RPL13A, Dicer, IRP, GluProRS, eIF6 (ITGB4BP), RPS15a, RPL7, IRP1, RARS, KARS, SKIV2L, RPL23, RPL27, RPL35, RPS2, SerRS, rpL23a, eEF2K, EMAPII, RPS3, RP40, FARSB, SRP72, RPL36A, GSPT2, SRP14, PheRS, RPS4, RPS7, RPL37A, RPL41, SYQ, RPS24, FARSA, RPL3, RPS3A, RPS23, RPL7A, eIF1A, RPLP2, SELB, RPL11, RPLP0, RPS28, RPS10, RPS19, RPL39, RPS30, RPL12, TyrRS, RPS5, RPS14,…
6	Translation_Regulation of initiation	127	9.09721e-11	7.27777e-09	9.09721e-11	7.27777e-09	58	Casein kinase II, alpha chains, Casein kinase II, beta chain (Phosvitin), p38alpha (MAPK14), Tuberin, MLK3(MAP3K11), AKT1, PI3K reg class IA (p85-alpha), GRB2, c-Cbl, p38delta (MAPK13), eIF3S4, eIF2B1, TGF-beta receptor type II, PP1-cat, ERK1/2, eIF2B4, GSK3 alpha, MSK1/2 (RPS6KA5/4), eIF3S5, eIF3S7, eIF3S3, SOS, eIF4A1, eIF4G1/3, PAK1, G-protein alpha-q/11, eIF4G1, Hamartin, eIF2S2, Rac1, MEK4(M…	1.52688e-06	2.22091e-05	54	Casein kinase II, beta chain (Phosvitin), p38alpha (MAPK14), Tuberin, TGF-beta 1, MLK3(MAP3K11), AKT1, GRB2, c-Cbl, eIF3S4, eIF2B1, TGF-beta receptor type II, PP1-cat, ERK1/2, eIF2B4, MSK1/2 (RPS6KA5/4), eIF3S7, eIF3S3, eIF4A1, eIF4G1/3, PAK1, G-protein alpha-q/11, MNK1, eIF4G1, Hamartin, eIF2S2, Rac1, MEK4(MAP2K4), eIF2B3, p70 S6 kinase1, eIF2, eIF3S2, PP1-cat gamma, IGBP1, eIF3S8, eIF4G2, PP1-c…
7	Immune response_Antigen presentation	197	6.41127e-10	1.70967e-08	0.000822756	0.00598368	59	Cathepsin L, IFNGR1, HLA-DRB1, MHC class II, CD45, SEC61 alpha, Fc epsilon RI gamma, Endoplasmin, PSMD13, RING6, PSMB1, HLADPA1, AP-3 mu subunits, HA2Z, KLRC4 (NKG2F), HLA-DQB1, HLA-DRA1, PSMA7, AP3S2, Tapasin, HLA-DQA1, KLRK1 (NKG2D), HLA-DM, KIR2DL3, PSMD10 (Gankyrin), KIR2DL1, KIR2DS4, KIR2DL4, PSME1, PSMD1, PSMD2, PSMA1, AP-3 sigma subunits, CD74, PSMB6, KIR3DL1, IKK-alpha, TRAP-1, TRUSS, ECM…	6.41127e-10	1.70967e-08	85	Cathepsin L, IFNGR1, PDIA3, HLA-DRB1, SEC61 complex, MHC class II, NFYB, GRP78, FCGRT, CD45, SEC61 alpha, PSMA4, Fc epsilon RI gamma, Endoplasmin, PSMD13, RING6, PSMB1, PSMB5, CD1b, HLADPA1, PSMD11, AP-3 mu subunits, HA2Z, HLA-DQB1, HLA-DRA1, PSMA7, SEC61 gamma, AP3S2, Tapasin, HLA-DQA1, KLRK1 (NKG2D), HLA-DM, CD3 gamma, PSMD10 (Gankyrin), KIR2DL1, KIR2DL4, PSME1, AP3M1, Beta-2-microglobulin, PSM…
8	Cytoskeleton_Regulation of cytoskeleton rearrangement	183	2.53553e-09	5.79551e-08	9.40091e-05	0.000879151	59	Tubulin beta, Tubulin gamma, RhoA, Alpha-actinin 4, CAPZA, EPB41, CAPZ beta, NCK1, CAPZA1, G-protein alpha-i family, DOCK1, ROCK1, Beta-sarcoglycan, ERK1/2, 14-3-3, KLEIP, Alpha-actinin, BPAG1, Alpha adducin, PAK1, ARPC1, MyHC, VAV-1, Myosin IXb, Paxillin, Rac1, MRCK, Talin, Cytohesin2, 14-3-3 beta/alpha, RhoGAP1, ROCK, TARA, PKC, PKC-lambda/iota, MSN (moesin), Tubulin gamma 1, ERM proteins, DIA1…	2.53553e-09	5.79551e-08	79	Plectin 1, Tubulin beta, Tubulin gamma, Alpha-actinin 4, CAPZA, Tubulin beta 1, EPB41, CAPZ beta, Tubulin alpha 1A, CAPZA1, G-protein alpha-i family, ROCK1, ARPC4, ERK1/2, 14-3-3, 14-3-3 gamma, Myosin II, KLEIP, Alpha-actinin, CRK, Alpha adducin, PAK1, ARF1, ARPC5, Thymosin beta-4, LIMK1, ARPC1, MyHC, Actin, VAV-1, Myosin IXb, Rac1, MRCK, PARD6B, DIP1, Talin, FGD2, RAP-1A, TAO2, Cytohesin2, 14-3-…
9	Cell cycle_Mitosis	179	4.91125e-09	9.8225e-08	4.49517e-07	7.99141e-06	65	Tubulin beta, Tubulin gamma, DCTN2, ANAPC4, MIS12, Importin (karyopherin)-beta, CAPZA, EPB41, ZW10, LIC-1, CAPZ beta, Nek2A, ESR1 (nuclear), SMC1, CAPZA1, CDC25B, Importin (karyopherin)-alpha, NF45/90 complex, BUB3, Rod, DSN1, CAP-D2/D3, Karyopherin beta 1, Kid, HDAC6, Sirtuin2, MPP6, Dynamin-2, CSE1L, Aurora-A, CDC25, HP1, CAP-E, RanBPM, ANAPC7, CDC23, XRCC1, PARP-2, ACTR10, DCTN5, SMC3, Alpha-c…	4.91125e-09	9.8225e-08	77	Tubulin beta, Tubulin gamma, DCTN2, ANAPC4, MIS12, Importin (karyopherin)-beta, CAPZA, EPB41, ZW10, CAPZ beta, Tubulin alpha 1A, SMC1, CAPZA1, CDC25B, HMG20B, INCENP, Importin (karyopherin)-alpha, NF45/90 complex, BUB3, 14-3-3 gamma, DSN1, RCC1, CAP-D2/D3, Karyopherin beta 1, CRK, HDAC6, Pin1, Sirtuin2, Dynamin-2, CSE1L, Aurora-A, Actin, CDC25, CDCA1, HP1, AKAP8, RanBPM, PARD6B, ANAPC7, KATNB1, C…
10	DNA damage_BER-NER repair	110	1.2498e-08	2.22187e-07	0.00035524	0.00284192	38	XAB2, RFC4, PARP-1, RAD23A, APEX2, MBD4, DDB1, Rad50, XPC, XPF, ERCC8, MMS19L, TFIIH p52 subunit, TFIIH p34 subunit, XRCC1, PARP-2, Aprataxin, RFC3, RAD23B, VPARP, DNA ligase III, WRNIP1, POLD reg (p68), ATM, RFC1, MJD (ataxin-3), XPB, XPG, XPA, RPA1, POLD reg (p50), SP1, p53, APEX, MBD1, XPD, RPA2, TFB5	1.2498e-08	2.22187e-07	53	XAB2, RFC4, NFBD1, Brca1, PARP-1, POLE4, RAD23A, APEX2, MBD4, DDB1, Rad50, XPC, XPF, POLD cat (p125), RFC5, MMS19L, ATR, TFIIH p52 subunit, TDG, TFIIH p34 subunit, PCNA, Cyclin H, SMUG1, PARP-2, DDB2, Aprataxin, RFC3, RAD23B, ERCC-1, VPARP, DNA ligase III, WRNIP1, POLD reg (p68), ATM, POLD reg (p12), POLE3-POLE4 complex, RFC1, MJD (ataxin-3), XPG, XPB, XPA, TFIIH p44 subunit, RPA1, SP1, POLE3 (YB…

## Sheet: Diseases (by Biomarkers)
Enrichment analysis report
Enrichment by Diseases (by Biomarkers)					wt data				ankB data
#	Diseases	Total	min(pValue)	Min FDR	p-value	FDR	In Data	Network Objects from Active Data	p-value	FDR	In Data	Network Objects from Active Data
1	Neoplasms by Site	20088	2.34609e-29	5.54146e-26	9.43246e-23	2.11098e-19	4152	PPP2R2D, MHC class II alpha chain, PQLC3, ZNF510, ESE3, FAM70B, GTF2IRD2B, ZNF627, HDHD2, Casein kinase II, alpha chains, FLJ45032, XAB2, Noxin, SDHA, PU.1, Semaphorin 3C, RFC4, SIAT4A, FAM89B, OR7G1, HMGN4, Prolylcarboxypeptidase, Carbonic anhydrase VB (mitochondrial), SLC31A1, RCAD, ZNF639, CRHSP-24, Cerebellin 3, NARS, CCDC5, MDM4, VMA21, KIAA0265, Junctin, SLC35D2, GLG1, PRIC320, HDLBP, SEC22…	2.34609e-29	5.54146e-26	4712	MHC class II alpha chain, SSR-delta, PQLC3, MKP6, ZNF668, ESE3, GTF2IRD2B, G3P2, HDHD2, FLJ45032, XAB2, Noxin, Syntaxin 6, TRMU, SDHA, PU.1, RFC4, SIAT4A, ANKRD32, FAM89B, HMGN4, ALK-4, SLC31A1, RCAD, ZNF639, Cerebellin 3, NARS, C4orf43, dUTPase (DUT), CCDC5, MDM4, VMA21, KIAA0265, Junctin, SLC35D2, Plectin 1, PRIC320, HDLBP, SEC22C, UNC119B, SH3TC1, RPP21, DEM1, Cathepsin L, Peroxiredoxin, ZFR, …
2	Neoplasms	20487	7.56942e-27	8.93948e-24	1.98134e-21	2.21712e-18	4209	PPP2R2D, MHC class II alpha chain, PQLC3, ZNF510, ESE3, FAM70B, GTF2IRD2B, ITPA, ZNF627, HDHD2, Casein kinase II, alpha chains, FLJ45032, XAB2, Noxin, SDHA, PU.1, Semaphorin 3C, RFC4, SIAT4A, FAM89B, OR7G1, HMGN4, Prolylcarboxypeptidase, Carbonic anhydrase VB (mitochondrial), SLC31A1, RCAD, ZNF639, CRHSP-24, Cerebellin 3, NARS, CCDC5, MDM4, VMA21, KIAA0265, Junctin, SLC35D2, GLG1, PRIC320, HDLBP,…	7.56942e-27	8.93948e-24	4773	MHC class II alpha chain, SSR-delta, PQLC3, MKP6, ZNF668, ESE3, GTF2IRD2B, ITPA, G3P2, HDHD2, FLJ45032, XAB2, Noxin, Syntaxin 6, TRMU, SDHA, PU.1, RFC4, SIAT4A, ANKRD32, FAM89B, HMGN4, ALK-4, SLC31A1, RCAD, ZNF639, Cerebellin 3, NARS, C4orf43, dUTPase (DUT), CCDC5, MDM4, VMA21, KIAA0265, Junctin, SLC35D2, Plectin 1, PRIC320, HDLBP, SEC22C, UNC119B, SH3TC1, RPP21, DEM1, Cathepsin L, Peroxiredoxin,…
3	Urogenital Neoplasms	16725	1.87e-17	1.39502e-14	1.87e-17	1.39502e-14	3543	MHC class II alpha chain, PQLC3, ZNF510, ESE3, GTF2IRD2B, ZNF627, HDHD2, Casein kinase II, alpha chains, FLJ45032, XAB2, Noxin, SDHA, Semaphorin 3C, RFC4, FAM89B, OR7G1, Prolylcarboxypeptidase, Carbonic anhydrase VB (mitochondrial), SLC31A1, RCAD, ZNF639, NARS, CCDC5, MDM4, VMA21, KIAA0265, Junctin, SLC35D2, GLG1, PRIC320, HDLBP, SH3TC1, RPP21, Peroxiredoxin, Cathepsin L, ZFR, Tubulin beta, Macro…	6.52734e-17	5.13919e-14	3992	MHC class II alpha chain, SSR-delta, PQLC3, MKP6, ZNF668, ESE3, GTF2IRD2B, G3P2, HDHD2, FLJ45032, XAB2, Noxin, Syntaxin 6, TRMU, SDHA, RFC4, ANKRD32, FAM89B, ALK-4, SLC31A1, RCAD, ZNF639, NARS, C4orf43, CCDC5, MDM4, VMA21, KIAA0265, Junctin, SLC35D2, Plectin 1, PRIC320, HDLBP, UNC119B, SH3TC1, RPP21, Cathepsin L, Peroxiredoxin, ZFR, Tubulin beta, Tensin, UIP5, Nectin-4, ITGA1, TMEM157, TOP2 beta,…
4	Endometrial Neoplasms	10229	4.81082e-14	2.69165e-11	4.81082e-14	2.69165e-11	2261	ESE3, GTF2IRD2B, Casein kinase II, alpha chains, SDHA, Semaphorin 3C, RCAD, ZNF639, NARS, CCDC5, VMA21, Junctin, SLC35D2, GLG1, PRIC320, HDLBP, SH3TC1, RPP21, Peroxiredoxin, Cathepsin L, ZFR, Tubulin beta, BCKD-E1beta, GJB7, TOP2 beta, TRPG, RSBN1, Tubulin gamma, U5-200KD, SCPX, SC5D, Ficolin, BAHD1, Casein kinase II, beta chain (Phosvitin), Rab-4, NENF, COQ10A, JMJD2A, ALG10-A, ZNF432, MTR, SNX2…	1.58764e-11	6.24999e-09	2517	SSR-delta, MKP6, ESE3, GTF2IRD2B, G3P2, Syntaxin 6, SDHA, ALK-4, RCAD, ZNF639, NARS, C4orf43, CCDC5, VMA21, Junctin, SLC35D2, Plectin 1, PRIC320, HDLBP, SH3TC1, RPP21, Cathepsin L, Peroxiredoxin, ZFR, Tubulin beta, Tensin, ITGA1, TOP2 beta, TRPG, RSBN1, Tubulin gamma, U5-200KD, SC5D, Ficolin, BAHD1, SLC38A7, Casein kinase II, beta chain (Phosvitin), NENF, Rab-4, FPRL1, JMJD2A, ALG10-A, TIMM50, ZN…
5	Uterine Diseases	11295	2.45922e-13	1.10075e-10	2.45922e-13	1.10075e-10	2467	MHC class II alpha chain, ESE3, GTF2IRD2B, Casein kinase II, alpha chains, XAB2, SDHA, Semaphorin 3C, OR7G1, RCAD, ZNF639, NARS, CCDC5, VMA21, Junctin, SLC35D2, GLG1, PRIC320, HDLBP, SH3TC1, RPP21, Peroxiredoxin, Cathepsin L, ZFR, Tubulin beta, BCKD-E1beta, GJB7, TOP2 beta, TRPG, RSBN1, Tubulin gamma, U5-200KD, SCPX, SC5D, Ficolin, BAHD1, Casein kinase II, beta chain (Phosvitin), Rab-4, NENF, COQ…	5.55826e-11	1.87551e-08	2752	MHC class II alpha chain, SSR-delta, MKP6, ESE3, GTF2IRD2B, G3P2, XAB2, Syntaxin 6, TRMU, SDHA, ALK-4, RCAD, ZNF639, NARS, C4orf43, CCDC5, VMA21, Junctin, SLC35D2, Plectin 1, PRIC320, HDLBP, UNC119B, SH3TC1, RPP21, Cathepsin L, Peroxiredoxin, ZFR, Tubulin beta, Tensin, ITGA1, TOP2 beta, TRPG, RSBN1, Tubulin gamma, U5-200KD, SC5D, FMO5, Ficolin, BAHD1, SLC38A7, Casein kinase II, beta chain (Phosvi…
6	Female Urogenital Diseases	15658	7.46695e-13	2.78517e-10	7.46695e-13	2.78517e-10	3310	MHC class II alpha chain, PQLC3, ZNF510, ESE3, GTF2IRD2B, ZNF627, HDHD2, Casein kinase II, alpha chains, XAB2, Noxin, SDHA, Semaphorin 3C, RFC4, FAM89B, OR7G1, Carbonic anhydrase VB (mitochondrial), RCAD, ZNF639, NARS, CCDC5, MDM4, VMA21, Junctin, SLC35D2, GLG1, PRIC320, HDLBP, SH3TC1, RPP21, Peroxiredoxin, Cathepsin L, ZFR, Tubulin beta, Macro-H2A.1 histone, BCKD-E1beta, Nectin-4, GJB7, TOP2 bet…	8.06551e-13	4.76268e-10	3733	MHC class II alpha chain, SSR-delta, PQLC3, MKP6, ZNF668, ESE3, GTF2IRD2B, G3P2, HDHD2, XAB2, Noxin, Syntaxin 6, TRMU, SDHA, RFC4, FAM89B, ALK-4, RCAD, ZNF639, NARS, C4orf43, CCDC5, MDM4, VMA21, Junctin, SLC35D2, Plectin 1, PRIC320, HDLBP, UNC119B, SH3TC1, RPP21, Cathepsin L, Peroxiredoxin, ZFR, Tubulin beta, Tensin, UIP5, Nectin-4, ITGA1, TMEM157, TOP2 beta, TRPG, RSBN1, Tubulin gamma, U5-200KD,…
7	Uterine Neoplasms	11321	1.12899e-12	3.60956e-10	1.12899e-12	3.60956e-10	2466	MHC class II alpha chain, ESE3, GTF2IRD2B, Casein kinase II, alpha chains, XAB2, SDHA, Semaphorin 3C, OR7G1, RCAD, ZNF639, NARS, CCDC5, VMA21, Junctin, SLC35D2, GLG1, PRIC320, HDLBP, SH3TC1, RPP21, Peroxiredoxin, Cathepsin L, ZFR, Tubulin beta, BCKD-E1beta, GJB7, TOP2 beta, TRPG, RSBN1, Tubulin gamma, U5-200KD, SCPX, SC5D, Ficolin, BAHD1, Casein kinase II, beta chain (Phosvitin), Rab-4, NENF, COQ…	2.90728e-10	8.58375e-08	2750	MHC class II alpha chain, SSR-delta, MKP6, ESE3, GTF2IRD2B, G3P2, XAB2, Syntaxin 6, TRMU, SDHA, ALK-4, RCAD, ZNF639, NARS, C4orf43, CCDC5, VMA21, Junctin, SLC35D2, Plectin 1, PRIC320, HDLBP, UNC119B, SH3TC1, RPP21, Cathepsin L, Peroxiredoxin, ZFR, Tubulin beta, Tensin, ITGA1, TOP2 beta, TRPG, RSBN1, Tubulin gamma, U5-200KD, SC5D, FMO5, Ficolin, BAHD1, SLC38A7, Casein kinase II, beta chain (Phosvi…
8	Female Urogenital Diseases and Pregnancy Complications	15731	3.76113e-12	1.05218e-09	3.76113e-12	1.05218e-09	3318	MHC class II alpha chain, PQLC3, ZNF510, ESE3, GTF2IRD2B, ZNF627, HDHD2, Casein kinase II, alpha chains, XAB2, Noxin, SDHA, Semaphorin 3C, RFC4, FAM89B, OR7G1, Prolylcarboxypeptidase, Carbonic anhydrase VB (mitochondrial), RCAD, ZNF639, NARS, CCDC5, MDM4, VMA21, Junctin, SLC35D2, GLG1, PRIC320, HDLBP, SH3TC1, RPP21, Peroxiredoxin, Cathepsin L, ZFR, Tubulin beta, Macro-H2A.1 histone, BCKD-E1beta, …	7.9317e-12	3.74694e-09	3740	MHC class II alpha chain, SSR-delta, PQLC3, MKP6, ZNF668, ESE3, GTF2IRD2B, G3P2, HDHD2, XAB2, Noxin, Syntaxin 6, TRMU, SDHA, RFC4, FAM89B, ALK-4, RCAD, ZNF639, NARS, C4orf43, CCDC5, MDM4, VMA21, Junctin, SLC35D2, Plectin 1, PRIC320, HDLBP, UNC119B, SH3TC1, RPP21, Cathepsin L, Peroxiredoxin, ZFR, Tubulin beta, Tensin, UIP5, Nectin-4, ITGA1, TMEM157, TOP2 beta, TRPG, RSBN1, Tubulin gamma, U5-200KD,…
9	Genital Neoplasms, Female	12339	1.24405e-10	3.09353e-08	1.24405e-10	3.09353e-08	2647	MHC class II alpha chain, ESE3, GTF2IRD2B, Casein kinase II, alpha chains, XAB2, SDHA, Semaphorin 3C, OR7G1, RCAD, ZNF639, NARS, CCDC5, MDM4, VMA21, Junctin, SLC35D2, GLG1, PRIC320, HDLBP, SH3TC1, RPP21, Peroxiredoxin, Cathepsin L, ZFR, Tubulin beta, BCKD-E1beta, GJB7, TOP2 beta, TRPG, RSBN1, Tubulin gamma, U5-200KD, SCPX, SC5D, TK2, TR-alpha, Ficolin, BAHD1, Casein kinase II, beta chain (Phosvit…	2.31338e-09	4.20323e-07	2968	MHC class II alpha chain, SSR-delta, MKP6, ESE3, GTF2IRD2B, G3P2, XAB2, Syntaxin 6, TRMU, SDHA, ALK-4, RCAD, ZNF639, NARS, C4orf43, CCDC5, MDM4, VMA21, Junctin, SLC35D2, Plectin 1, PRIC320, HDLBP, UNC119B, SH3TC1, RPP21, Cathepsin L, Peroxiredoxin, ZFR, Tubulin beta, Tensin, ITGA1, TOP2 beta, TRPG, RSBN1, Tubulin gamma, U5-200KD, SC5D, FMO5, TK2, Ficolin, BAHD1, SLC38A7, Casein kinase II, beta ch…
10	Genital Diseases, Female	12456	3.03412e-10	6.79035e-08	3.03412e-10	6.79035e-08	2666	MHC class II alpha chain, ESE3, GTF2IRD2B, Casein kinase II, alpha chains, XAB2, SDHA, Semaphorin 3C, OR7G1, RCAD, ZNF639, NARS, CCDC5, MDM4, VMA21, Junctin, SLC35D2, GLG1, PRIC320, HDLBP, SH3TC1, RPP21, Peroxiredoxin, Cathepsin L, ZFR, Tubulin beta, BCKD-E1beta, GJB7, TOP2 beta, TRPG, RSBN1, Tubulin gamma, U5-200KD, SCPX, SC5D, TK2, TR-alpha, Ficolin, BAHD1, Casein kinase II, beta chain (Phosvit…	9.29504e-09	1.56821e-06	2987	MHC class II alpha chain, SSR-delta, MKP6, ESE3, GTF2IRD2B, G3P2, XAB2, Syntaxin 6, TRMU, SDHA, ALK-4, RCAD, ZNF639, NARS, C4orf43, CCDC5, MDM4, VMA21, Junctin, SLC35D2, Plectin 1, PRIC320, HDLBP, UNC119B, SH3TC1, RPP21, Cathepsin L, Peroxiredoxin, ZFR, Tubulin beta, Tensin, ITGA1, TOP2 beta, TRPG, RSBN1, Tubulin gamma, U5-200KD, SC5D, FMO5, TK2, Ficolin, BAHD1, SLC38A7, Casein kinase II, beta ch…

## Sheet: Metabolic Networks
Enrichment analysis report
Enrichment by Metabolic Networks					wt data				ankB data
#	Networks	Total	min(pValue)	Min FDR	p-value	FDR	In Data	Network Objects from Active Data	p-value	FDR	In Data	Network Objects from Active Data
1	Phosphatidylinositol-4,5-diphosphate pathway	92	1.50753e-15	3.70851e-13	9.65702e-13	2.36597e-10	31	ACAP1(CENTB1), CAPZ beta, PI3K class II, PTP-MEG2, GRK6, PLC-delta, Synaptotagmin, ORP-family, Alpha-actinin, GRK3, DAB2, SNX1, Dynamin-2, Capsaicin receptor, Annexin I, PLD2, CKIP-1, VAV-1, Talin, TRPM7, MSN (moesin), PLC-gamma 1, PLC-gamma, Casein kinase II, alpha chain (CSNK2A1), PLC-delta 1, I5P2, CENTB2, c-Abl, p130, ICAM2, GRK2	1.50753e-15	3.70851e-13	36	Plectin 1, ACAP1(CENTB1), CAPZ beta, PI3K class II, PTP-MEG2, GRK6, PLC-delta, Synaptotagmin, ORP-family, Alpha-actinin, GRK3, DAB2, SNX1, Dynamin-2, CapG, Capsaicin receptor, PIP5KI, Annexin I, PLD2, CKIP-1, VAV-1, Talin, TRPM7, Epsin 1, Vinculin, MSN (moesin), PLC-gamma 1, Annexin II, PLC-gamma, PLC-delta 1, I5P2, CENTB2, c-Abl, ICAM2, GRK2, Tubulin (in microtubules)
2	Phosphatidylinositol-3,4,5-triphosphate pathway	66	3.23301e-09	3.9766e-07	2.16427e-06	6.62809e-05	18	AKT1, APC protein, SOS, Dynamin-2, VAV-1, DOK2, Rac1, GIT1, PLC-gamma 1, PLC-gamma, SWAP-70, GIT2, RASGRF1, AKT(PKB), Dynamin, PDK (PDPK1), SHIP2, PLC-gamma 2	3.23301e-09	3.9766e-07	23	AKT1, APC protein, Dynamin-2, Btk, DNMBP(TUBA), VAV-1, DOK2, Rac1, GIT1, p120GAP, PLC-gamma 1, PLC-gamma, SWAP-70, DOK1, GIT2, VAV-3, SHIP, AKT(PKB), Dynamin, ALPHA-PIX, PDK (PDPK1), SHIP2, PREX1
3	1-linoleoyl-glycerol_3-phosphate pathway	87	7.00401e-09	8.57991e-07	7.00401e-09	8.57991e-07	25	Casein kinase II, alpha chains, RhoA, Galpha(q)-specific Class A Orphan/other GPCRs, G-protein alpha-12 family, ROCK2, LPA1 receptor, G-protein alpha-i family, ACSL5, Galpha(q)-specific EDG GPCRs, G-protein alpha-q/11, G-protein alpha-i2, ROCK, MSN (moesin), ERM proteins, DIA1, Casein kinase II, alpha chain (CSNK2A1), PLC-delta 1, Galpha(i)-specific EDG GPCRs, Casein kinase II, FAK1, G-protein be…	2.47701e-07	2.03115e-05	24	ITGB1, G-protein alpha-12 family, LPA1 receptor, G-protein alpha-i family, ACSL5, PIP5KIII, Galpha(q)-specific EDG GPCRs, GKP3, G-protein alpha-q/11, G-protein alpha-i2, ROCK, GLPK, MSN (moesin), ERM proteins, DIA1, PLC-delta 1, Galpha(i)-specific EDG GPCRs, Casein kinase II, G-protein beta/gamma, G-protein alpha-q, GPAM, CDC37, PDK (PDPK1), SRF
4	1-oleoyl-glycerol_3-phosphate pathway	123	1.51591e-08	1.23799e-06	1.51591e-08	1.23799e-06	30	Casein kinase II, alpha chains, RhoA, Galpha(q)-specific Class A Orphan/other GPCRs, G-protein alpha-12 family, ROCK2, LPA1 receptor, SCD, G-protein alpha-i family, Galpha(q)-specific EDG GPCRs, G-protein alpha-q/11, TSAP6, G-protein alpha-i2, ROCK, FBXL10, MSN (moesin), ERM proteins, DIA1, Casein kinase II, alpha chain (CSNK2A1), PLC-delta 1, Galpha(i)-specific EDG GPCRs, Casein kinase II, FAK1,…	1.87625e-06	5.76948e-05	28	ITGB1, G-protein alpha-12 family, LPA1 receptor, G-protein alpha-i family, PIP5KIII, Galpha(q)-specific EDG GPCRs, GKP3, G-protein alpha-q/11, TSAP6, G-protein alpha-i2, ROCK, FBXL10, GLPK, MSN (moesin), ERM proteins, DIA1, PLC-delta 1, Galpha(i)-specific EDG GPCRs, Casein kinase II, DGK-alpha, G-protein beta/gamma, G-protein alpha-q, GPAM, CDC37, SP1, p53, NQO1, SRF
5	1-hexadecanoyl-glycerol_3-phosphate pathway	78	3.88762e-07	2.38117e-05	3.88762e-07	2.38117e-05	21	Casein kinase II, alpha chains, SCPX, Galpha(q)-specific Class A Orphan/other GPCRs, G-protein alpha-12 family, LPA1 receptor, G-protein alpha-i family, Galpha(q)-specific EDG GPCRs, G-protein alpha-q/11, CPT II, G-protein alpha-i2, PPT1, CPT-1A, NDUFV1, Casein kinase II, alpha chain (CSNK2A1), Galpha(i)-specific EDG GPCRs, Casein kinase II, G-protein beta/gamma, G-protein alpha-q, GPAM, ACAA1, p…	8.52729e-06	0.000174809	20	G-protein alpha-12 family, LPA1 receptor, G-protein alpha-i family, FACVL1, Galpha(q)-specific EDG GPCRs, GKP3, G-protein alpha-q/11, CPT II, G-protein alpha-i2, PPT1, CPT-1A, GLPK, Galpha(i)-specific EDG GPCRs, Casein kinase II, G-protein beta/gamma, G-protein alpha-q, GPAM, CDC37, ACAA1, p53
6	[O-hexadecanoyl-(L)-carnitine pathway	71	3.91582e-07	2.40823e-05	0.000103079	0.00148554	16	Tubulin beta, G-protein alpha-12 family, SNX13, G-protein alpha-12, G-protein alpha-i family, CAC, ARHGEF1 (p115RhoGEF), G-protein alpha-i3, RASA2, CPT II, LPL1, Adenylate cyclase type IX, G-protein alpha-i2, CPT-1A, FAK1, G-protein beta/gamma	3.91582e-07	2.40823e-05	21	Tubulin beta, G-protein alpha-12 family, SNX13, G-protein alpha-12, G-protein alpha-i family, CAC, ARHGEF1 (p115RhoGEF), G-protein alpha-i3, RASA2, CPT II, LPL1, Adenylate cyclase type IX, PZP, Btk, G-protein alpha-i2, Adenylate cyclase type VII, CPT-1A, Calgranulin B, Rap1GAP1, G-protein beta/gamma, Adenylate cyclase type III
7	1-alkyl-2-lyso-glycerophosphocholine pathway	50	5.65422e-07	2.78188e-05	7.59855e-07	3.72329e-05	16	PU.1, PTAFR, MHC class II, CCL2, ERK1/2, SP3, PAFAH beta, PAFAH2, Beta-arrestin2, Casein kinase II, alpha chain (CSNK2A1), CD4, AKT(PKB), SP1, PLA2, PAFAH alpha (LIS1), p38 MAPK	5.65422e-07	2.78188e-05	17	PU.1, PTAFR, MHC class II, CCL2, ERK1/2, SP3, PAFAH beta, CD53, PAFAH2, Beta-arrestin2, CD4, AKT(PKB), NudC, SP1, PLA2, PAFAH alpha (LIS1), p38 MAPK
8	1,2-didocosahexaenoyl-sn-glycerol_3-phosphate pathway	99	8.75636e-07	3.59011e-05	2.35835e-05	0.000478103	21	VAMP3, ACAP1(CENTB1), ESR1 (nuclear), PKC-delta, PLC-delta, SGPP1, ORP-family, Annexin XI, CRMP2, Diacylglycerol kinase, zeta, AP3S2, PLD2, CKIP-1, TRPM7, PLC-delta 1, DGK-alpha, CENTB2, Fyn, DAGK, PLA2, ARF5	8.75636e-07	3.59011e-05	25	FPRL1, VAMP3, ACAP1(CENTB1), PKC-delta, PLC-delta, ORP-family, Annexin XI, CRMP2, Diacylglycerol kinase, zeta, PLA2G12, AP3S2, PIP5KI, PLD2, CKIP-1, TRPM7, Tubulin alpha, AP3D1, PLC-delta 1, DGK-alpha, CENTB2, Actin cytoskeletal, Fyn, DAGK, PLA2, ARF5
9	Ceramide pathway	76	1.09733e-06	4.48076e-05	1.09733e-06	4.48076e-05	20	UGCG, Sphingomyelinase, BGAL, SGPP1, Rac1, PKC, CD14, PP1-cat gamma, Neutral sphingomyelinase, Adenylate cyclase, PP1-cat alpha, LASS5, PLC-delta 1, CERT, GLCM, GALC, ERK2 (MAPK1), PLA2, ERK1 (MAPK3), Prosaposin	7.53169e-05	0.00108988	18	UGCG, Sphingomyelinase, BGAL, Rac1, SPHK2, PKC, CD14, PP1-cat gamma, Neutral sphingomyelinase, Adenylate cyclase, PP1-cat alpha, LASS5, PLC-delta 1, SMS2, GALC, ERK2 (MAPK1), PLA2, Prosaposin
10	1-alkyl-glycerol_3-phosphoethanolamine pathway	28	1.57976e-06	5.55172e-05	4.35823e-06	0.000106777	11	PTAFR, MHC class II, ITGB2, CCL2, ERK1/2, PAFAH beta, G-protein alpha-q/11, Beta-arrestin2, CD4, AKT(PKB), PAFAH alpha (LIS1)	1.57976e-06	5.55172e-05	12	PTAFR, MHC class II, ITGB2, CCL2, ERK1/2, PAFAH beta, G-protein alpha-q/11, CD53, Beta-arrestin2, CD4, AKT(PKB), PAFAH alpha (LIS1)

## Sheet: GO Processes
Enrichment analysis report
Enrichment by GO Processes					wt data				ankB data
#	Processes	Total	min(pValue)	Min FDR	p-value	FDR	In Data	Network Objects from Active Data	p-value	FDR	In Data	Network Objects from Active Data
1	cellular metabolic process	9622	2.63294e-165	2.31778e-161	1.13906e-152	9.6011e-149	2652	MHC class II alpha chain, ZNF510, ESE3, GTF2IRD2B, ITPA, ZNF627, Casein kinase II, alpha chains, XAB2, ATXN7L3, SDHA, PU.1, RFC4, SIAT4A, Carbonic anhydrase VB (mitochondrial), RCAD, ZNF639, NARS, Junctin, SLC35D2, PRIC320, RPP21, DEM1, Peroxiredoxin, Tubulin beta, Macro-H2A.1 histone, BCKD-E1beta, DPM2 (reg), C5AR, TOP2 beta, Tubulin gamma, U5-200KD, SCPX, SC5D, TK2, TR-alpha, BAHD1, Rab-4, FBXW…	2.63294e-165	2.31778e-161	2958	MHC class II alpha chain, SSR-delta, DNA2, MKP6, ZNF668, ESE3, GTF2IRD2B, ITPA, G3P2, XAB2, TRMU, ATXN7L3, SDHA, PU.1, RFC4, SIAT4A, ALK-4, RCAD, ZNF639, NARS, dUTPase (DUT), Junctin, SLC35D2, PRIC320, RPP21, DEM1, Peroxiredoxin, Tubulin beta, UIP5, TOP2 beta, Tubulin gamma, U5-200KD, SC5D, TK2, BAHD1, Rab-4, FBXW4, JMJD2A, APOBEC3D, ALG10-A, TIMM50, ARGLU1, MRPL1, ZNF432, DERP6, NCAPD3, SMYD2, T…
2	metabolic process	10885	4.19639e-154	1.84704e-150	2.06576e-138	8.70614e-135	2858	MHC class II alpha chain, ZNF510, ESE3, GTF2IRD2B, ITPA, ZNF627, Casein kinase II, alpha chains, XAB2, ATXN7L3, SDHA, PU.1, RFC4, SIAT4A, Prolylcarboxypeptidase, Carbonic anhydrase VB (mitochondrial), RCAD, ZNF639, NARS, Junctin, SLC35D2, PRIC320, HDLBP, RPP21, DEM1, Peroxiredoxin, Cathepsin L, Tubulin beta, Macro-H2A.1 histone, BCKD-E1beta, DPM2 (reg), C5AR, TOP2 beta, Tubulin gamma, U5-200KD, S…	4.19639e-154	1.84704e-150	3203	MHC class II alpha chain, SSR-delta, DNA2, MKP6, ZNF668, ESE3, GTF2IRD2B, ITPA, G3P2, XAB2, TRMU, ATXN7L3, SDHA, PU.1, RFC4, SIAT4A, ALK-4, RCAD, ZNF639, NARS, dUTPase (DUT), Junctin, SLC35D2, PRIC320, HDLBP, RPP21, DEM1, Cathepsin L, Peroxiredoxin, Tubulin beta, UIP5, TOP2 beta, Tubulin gamma, U5-200KD, SC5D, FMO5, TK2, Ficolin, BAHD1, CTRL, Rab-4, FBXW4, JMJD2A, APOBEC3D, ALG10-A, TIMM50, ARGLU…
3	primary metabolic process	9858	9.40578e-136	2.75997e-132	1.11546e-125	3.13408e-122	2629	MHC class II alpha chain, ZNF510, ESE3, GTF2IRD2B, ITPA, ZNF627, Casein kinase II, alpha chains, XAB2, ATXN7L3, SDHA, PU.1, RFC4, SIAT4A, Prolylcarboxypeptidase, RCAD, ZNF639, NARS, Junctin, SLC35D2, PRIC320, HDLBP, RPP21, DEM1, Peroxiredoxin, Cathepsin L, Tubulin beta, Macro-H2A.1 histone, BCKD-E1beta, DPM2 (reg), C5AR, TOP2 beta, Tubulin gamma, U5-200KD, SCPX, SC5D, TK2, TR-alpha, Ficolin, BAHD…	9.40578e-136	2.75997e-132	2934	MHC class II alpha chain, SSR-delta, DNA2, MKP6, ZNF668, ESE3, GTF2IRD2B, ITPA, G3P2, XAB2, TRMU, ATXN7L3, SDHA, PU.1, RFC4, SIAT4A, ALK-4, RCAD, ZNF639, NARS, dUTPase (DUT), Junctin, SLC35D2, PRIC320, HDLBP, RPP21, DEM1, Cathepsin L, Peroxiredoxin, Tubulin beta, UIP5, TOP2 beta, Tubulin gamma, U5-200KD, SC5D, TK2, Ficolin, BAHD1, CTRL, Rab-4, FBXW4, JMJD2A, APOBEC3D, ALG10-A, TIMM50, ARGLU1, MRP…
4	organic substance metabolic process	10139	1.00019e-133	2.20118e-130	3.77491e-125	7.95468e-122	2682	MHC class II alpha chain, ZNF510, ESE3, GTF2IRD2B, ITPA, ZNF627, Casein kinase II, alpha chains, XAB2, ATXN7L3, SDHA, PU.1, RFC4, SIAT4A, Prolylcarboxypeptidase, RCAD, ZNF639, NARS, Junctin, SLC35D2, PRIC320, HDLBP, RPP21, DEM1, Peroxiredoxin, Cathepsin L, Tubulin beta, Macro-H2A.1 histone, BCKD-E1beta, DPM2 (reg), C5AR, TOP2 beta, Tubulin gamma, U5-200KD, SCPX, SC5D, TK2, TR-alpha, Ficolin, BAHD…	1.00019e-133	2.20118e-130	2990	MHC class II alpha chain, SSR-delta, DNA2, MKP6, ZNF668, ESE3, GTF2IRD2B, ITPA, G3P2, XAB2, TRMU, ATXN7L3, SDHA, PU.1, RFC4, SIAT4A, ALK-4, RCAD, ZNF639, NARS, dUTPase (DUT), Junctin, SLC35D2, PRIC320, HDLBP, RPP21, DEM1, Cathepsin L, Peroxiredoxin, Tubulin beta, UIP5, TOP2 beta, Tubulin gamma, U5-200KD, SC5D, TK2, Ficolin, BAHD1, CTRL, Rab-4, FBXW4, JMJD2A, APOBEC3D, ALG10-A, TIMM50, ARGLU1, MRP…
5	cellular macromolecule metabolic process	7184	2.8925e-113	5.09254e-110	5.05176e-102	8.51625e-99	2017	MHC class II alpha chain, ZNF510, ESE3, GTF2IRD2B, ZNF627, Casein kinase II, alpha chains, XAB2, ATXN7L3, PU.1, RFC4, SIAT4A, RCAD, ZNF639, NARS, Junctin, PRIC320, RPP21, DEM1, Peroxiredoxin, Tubulin beta, Macro-H2A.1 histone, DPM2 (reg), C5AR, TOP2 beta, U5-200KD, TK2, TR-alpha, BAHD1, FBXW4, JMJD2A, ALG10-A, ARGLU1, ZNF432, MTR, DERP6, NCAPD3, SMYD2, RPS12, TMEM113, p38alpha (MAPK14), ARNT, NIX…	2.8925e-113	5.09254e-110	2256	MHC class II alpha chain, SSR-delta, DNA2, MKP6, ZNF668, ESE3, GTF2IRD2B, G3P2, XAB2, TRMU, ATXN7L3, PU.1, RFC4, SIAT4A, ALK-4, RCAD, ZNF639, NARS, dUTPase (DUT), Junctin, PRIC320, RPP21, DEM1, Peroxiredoxin, Tubulin beta, UIP5, TOP2 beta, U5-200KD, TK2, BAHD1, FBXW4, JMJD2A, APOBEC3D, ALG10-A, TIMM50, ARGLU1, MRPL1, ZNF432, DERP6, NCAPD3, SMYD2, RPS12, PPM1F, TMEM113, p38alpha (MAPK14), ARNT, NI…
6	macromolecule metabolic process	7998	2.69912e-91	3.96006e-88	1.49323e-83	2.09774e-80	2129	MHC class II alpha chain, ZNF510, ESE3, GTF2IRD2B, ZNF627, Casein kinase II, alpha chains, XAB2, ATXN7L3, PU.1, RFC4, SIAT4A, Prolylcarboxypeptidase, RCAD, ZNF639, NARS, Junctin, SLC35D2, PRIC320, RPP21, DEM1, Peroxiredoxin, Cathepsin L, Tubulin beta, Macro-H2A.1 histone, DPM2 (reg), C5AR, TOP2 beta, U5-200KD, TK2, TR-alpha, Ficolin, BAHD1, CTRL, FBXW4, JMJD2A, ALG10-A, ARGLU1, ZNF432, MTR, DERP6…	2.69912e-91	3.96006e-88	2379	MHC class II alpha chain, SSR-delta, DNA2, MKP6, ZNF668, ESE3, GTF2IRD2B, G3P2, XAB2, TRMU, ATXN7L3, PU.1, RFC4, SIAT4A, ALK-4, RCAD, ZNF639, NARS, dUTPase (DUT), Junctin, SLC35D2, PRIC320, RPP21, DEM1, Cathepsin L, Peroxiredoxin, Tubulin beta, UIP5, TOP2 beta, U5-200KD, TK2, Ficolin, BAHD1, CTRL, FBXW4, JMJD2A, APOBEC3D, ALG10-A, TIMM50, ARGLU1, MRPL1, ZNF432, DERP6, NCAPD3, SMYD2, RPS12, PPM1F,…
7	cellular protein metabolic process	3480	9.84774e-91	1.23842e-87	2.30877e-74	2.78008e-71	1099	MHC class II alpha chain, Casein kinase II, alpha chains, ATXN7L3, PU.1, SIAT4A, RCAD, NARS, Junctin, Peroxiredoxin, Tubulin beta, DPM2 (reg), FBXW4, JMJD2A, ALG10-A, MTR, SMYD2, RPS12, TMEM113, p38alpha (MAPK14), NIX, KLHL12, CTDSP2 (SCP2), CaMKK1, COG2, SRP68, SMAD5, Calcineurin A (alpha), STAMP (KIAA0998), Calcineurin B1, MRPL34, HCF1, TIP30, PI3K reg class III (p150), CLIK1, SARS2, HECTD1, Si…	9.84774e-91	1.23842e-87	1249	MHC class II alpha chain, SSR-delta, MKP6, G3P2, ATXN7L3, PU.1, SIAT4A, ALK-4, RCAD, NARS, Junctin, Peroxiredoxin, Tubulin beta, UIP5, FBXW4, JMJD2A, ALG10-A, TIMM50, MRPL1, SMYD2, RPS12, PPM1F, TMEM113, p38alpha (MAPK14), NIX, KLHL12, CTDSP2 (SCP2), CaMKK1, TBL1X, COG2, SRP68, EIF1AX, SMAD5, OST complex, Calcineurin B1, MRPL34, HCF1, GBGT1, TIP30, PI3K reg class III (p150), C9orf167, CLIK1, SARS…
8	intracellular transport	1416	3.2255e-73	3.54926e-70	5.82519e-51	2.45503e-48	514	GLG1, SEC22C, Tubulin beta, VPS29, SNX2, BLOS2, RPS12, GGA2, Karyopherin beta-3, KLHL12, COG2, hnRNP A1, SRP68, Calcineurin A (alpha), Calcineurin B1, Vps26A, TIP30, RNUT1, KIF13A, Tuberin, BMAL1, RPL13A, Importin (karyopherin)-beta, VAMP3, PEX12, SSR-alpha, WDR19, GFER, MLX, NUP205, ACACA, MAP1S, MLXIP, KIAA1279, AKT1, VTI1A, SLC25A6, ATP5H, HPS4, KIAA0528, Calcineurin A (catalytic), PI3K reg cl…	3.2255e-73	3.54926e-70	610	SSR-delta, Syntaxin 6, SEC22C, Tubulin beta, VPS29, TIMM50, SNX2, RPS12, GGA2, Karyopherin beta-3, KLHL12, COG2, hnRNP A1, SRP68, OST complex, Calcineurin B1, Vps26A, TIP30, AP-1 beta subunit, RNUT1, PDIA3, ITGB1, Tuberin, BMAL1, Cul3/SPOP/Rbx1 E3 ligase, CCDC109B, RPL13A, TGF-beta 1, Importin (karyopherin)-beta, VAMP3, PEX12, SEC61 complex, SSR-alpha, AP complex 1, MLX, NUP205, ACACA, MAP1S, KIA…
9	heterocycle metabolic process	5514	3.96794e-73	3.88109e-70	1.60568e-66	1.50381e-63	1540	ZNF510, ESE3, GTF2IRD2B, ITPA, ZNF627, Casein kinase II, alpha chains, XAB2, ATXN7L3, PU.1, RFC4, ZNF639, NARS, PRIC320, RPP21, DEM1, Peroxiredoxin, Tubulin beta, Macro-H2A.1 histone, C5AR, TOP2 beta, Tubulin gamma, U5-200KD, TK2, TR-alpha, BAHD1, Rab-4, JMJD2A, RhoA, ARGLU1, ZNF432, MTR, DERP6, NCAPD3, SMYD2, RPS12, p38alpha (MAPK14), ARNT, TZF, ZFP30, hnRNP A1, Dus1l, SMAD5, ATP6V1A (70kD), WDR…	3.96794e-73	3.88109e-70	1720	DNA2, ZNF668, ESE3, GTF2IRD2B, ITPA, XAB2, TRMU, ATXN7L3, PU.1, RFC4, ZNF639, NARS, dUTPase (DUT), PRIC320, RPP21, DEM1, Peroxiredoxin, Tubulin beta, TOP2 beta, Tubulin gamma, U5-200KD, TK2, BAHD1, Rab-4, JMJD2A, APOBEC3D, ARGLU1, ZNF432, DERP6, NCAPD3, SMYD2, TPI1, RPS12, p38alpha (MAPK14), ARNT, TZF, OSGEP, ZNF501, ZFP30, NOL6, TBL1X, hnRNP A1, Dus1l, SMAD5, RRP41, Thioredoxin, WDR33, ATP6V1A (…
10	cellular nitrogen compound metabolic process	5759	5.46592e-73	4.81165e-70	1.05166e-67	1.10806e-64	1598	ZNF510, ESE3, GTF2IRD2B, ITPA, ZNF627, Casein kinase II, alpha chains, XAB2, ATXN7L3, PU.1, RFC4, ZNF639, NARS, PRIC320, RPP21, DEM1, Peroxiredoxin, Tubulin beta, Macro-H2A.1 histone, BCKD-E1beta, C5AR, TOP2 beta, Tubulin gamma, U5-200KD, TK2, TR-alpha, BAHD1, Rab-4, JMJD2A, RhoA, ARGLU1, ZNF432, MTR, DERP6, NCAPD3, SMYD2, RPS12, p38alpha (MAPK14), ARNT, TZF, ZFP30, hnRNP A1, Dus1l, SMAD5, ATP6V1…	5.46592e-73	4.81165e-70	1780	DNA2, ZNF668, ESE3, GTF2IRD2B, ITPA, XAB2, TRMU, ATXN7L3, PU.1, RFC4, ZNF639, NARS, dUTPase (DUT), PRIC320, RPP21, DEM1, Peroxiredoxin, Tubulin beta, TOP2 beta, Tubulin gamma, U5-200KD, TK2, BAHD1, Rab-4, JMJD2A, APOBEC3D, ARGLU1, ZNF432, DERP6, NCAPD3, SMYD2, TPI1, RPS12, p38alpha (MAPK14), ARNT, TZF, OSGEP, ZNF501, ZFP30, NOL6, TBL1X, hnRNP A1, Dus1l, SMAD5, RRP41, Thioredoxin, WDR33, ATP6V1A (…

## Sheet: Info
Info
General
Date	2014-04-04
Server	portal.genego.com
Version	6.17.64668
Name	UNIV OF LOUISVILLE | Christopher Price | christopher.price@louisville.edu
Login	louisville-price
Workflow Settings
Type	Enrichment analysis
Signals	negative
Active Data
Name	Type	Size		Threshold	0
wt data	General	7255		P-value	0.15
ankB data	General	8743
