# Supplementary material for: The Transcriptome of Legionella pneumophila-Infected Human Monocyte-Derived Macrophages
Source: PLoS One. 2014 Dec 8;9(12):e114914. doi: 10.1371/journal.pone.0114914 (PMC4259488; doi:10.1371/journal.pone.0114914)
Supplement: S4 Table — Metacore enrichment analysis of hMDMs infected with wild type or ankB mutant L. pneumophila at 8 h post-infection showing up-regulated metabolic pathways. (XLS) [file pone.0114914.s004.xls]

## Sheet: Metabolic Networks (Endogenous)
Enrichment analysis report
Enrichment by Metabolic Networks (Endogenous)					wt data				ankB data
#	Networks	Total	min(pValue)	Min FDR	p-value	FDR	In Data	Network Objects from Active Data	p-value	FDR	In Data	Network Objects from Active Data
1	Lyso-Phosphatidylserine pathway	81	6.46683e-06	0.000609619	0.117214	0.364667	7	MYR8, MALS, Alpha-1 catenin, SPAR (SIPA1L1), Syndecan-4, Synaptotagmin, Synaptotagmin III	6.46683e-06	0.000609619	18	CNTNAP4, GLUT1, cPKC (conventional), Synaptotagmin II, MYR8, Beta-fodrin, MALS, Alpha-1 catenin, SPAR (SIPA1L1), Syndecan-4, Synaptotagmin, Synaptotagmin III, SPTBN(spectrin1-4), PKC-gamma, Na(v) I alpha, K(+) channel, subfamily J, PDZK3, CASKIN1
2	6'-sialyllactose pathways and transport	100	1.08861e-05	0.000609619	0.247021	0.542478	7	ERBIN, SLC2A6, CalDAG-GEFIII, ARAP2, PDZ-GEF1, c-Src, PLC-epsilon	1.08861e-05	0.000609619	20	ERBIN, SLC2A6, Shc, GLUT1, GLUT2, PKC, CalDAG-GEFIII, SLC2A10, CalDAG-GEFII, Presenilin 1, DYRK1a, F-spondin, GLUT5, SGLT3, Caveolin-1, Uromodulin, ARAP2, PDZ-GEF1, c-Src, SynGAP
3	Phosphatidylcholine pathway	130	2.01297e-05	0.000751508	0.00598076	0.0744272	14	NOTCH1 (NICD), Tip60, gp130, PI3K reg class IA, ARFGAP3, Syndecan-4, LIG-1, iPLA2, PLA2, HSP70, HGF receptor (Met), Jagged1, c-Src, IL-6 receptor	2.01297e-05	0.000751508	23	NOTCH1 (NICD), Acid sphingomyelinase, Tip60, cPKC (conventional), gp130, SP-A, PKC, PI3K reg class IA, Glypican-3, ARFGAP3, LCAT, Syndecan-4, LIG-1, MTB-Zf, Ephrin-A receptors, iPLA2, PLA2, HSP70, HGF receptor (Met), Jagged1, GATA-2, c-Src, IL-6 receptor
4	phosphatidylethanolamine pathway	91	4.4498e-05	0.00498377	4.4498e-05	0.00498377	15	B-Raf, PDGF-B, PLAP-like, Thrombin, CD44, PLAT (TPA), LDLR, Tissue kallikreins, ENPP3, PLAUR (uPAR), PTHrP, Beta-2-glycoprotein I (APOH), PDGF-D, PDGF-R-beta, Kallikrein 3 (PSA)	0.0213319	0.159279	12	Acid sphingomyelinase, HABP2, B-Raf, PDGF-B, LDLR, Tissue kallikreins, Kallikrein 2, PLAUR (uPAR), PDGF-D, PDGF-R-beta, Kallikrein 3 (PSA), KNG
5	Pentose phosphate pathways and transport	114	7.98204e-05	0.00223497	0.00177051	0.0495742	14	SLC2A6, AP-1, JunB, GCR-alpha, c-Jun/c-Jun, c-Jun, c-Jun/c-Fos, FosB/JunB, c-Jun/Fra-1, c-Jun/Fra-2, GCR-beta, JunB/Fra-1, Fra-2, RPIA	7.98204e-05	0.00223497	20	SLC2A6, GLUT1, AP-1, GLUT2, JunB, GCR-alpha, SLC2A10, c-Jun/c-Jun, c-Jun, TKT2, GLUT5, c-Jun/c-Fos, SGLT3, FosB/JunB, c-Jun/Fra-1, c-Jun/Fra-2, RBSK, GCR-beta, JunB/Fra-1, Fra-2
6	1-oleoyl-glycerol_3-phosphate pathway	129	0.000451313	0.0101094	0.000756587	0.0423689	16	CBP, G-protein alpha-12 family, AP-1, c-Fos, ERM proteins, c-Jun/c-Jun, OLR1, c-Jun, Galpha(i)-specific EDG GPCRs, c-Jun/c-Fos, SMAD3, GKP3, c-Jun/Fra-1, c-Jun/Fra-2, PLC-epsilon, G-protein alpha-13	0.000451313	0.0101094	20	Galpha(q)-specific Class A Orphan/other GPCRs, CBP, G-protein alpha-12 family, AP-1, PKA-cat gamma, c-Fos, Oct-3/4, ERM proteins, c-Jun/c-Jun, G-protein alpha-i family, OLR1, c-Jun, Galpha(i)-specific EDG GPCRs, IRF2, c-Jun/c-Fos, SMAD3, c-Jun/Fra-1, c-Jun/Fra-2, PKA-cat (cAMP-dependent), G-protein alpha-13
7	Sphingomyelin pathway	97	0.000838963	0.0131764	0.0249268	0.157371	10	SPHK1, DMBT1, PLC-beta, ROR-alpha, Fatty acid-binding protein, Synaptotagmin, PLAUR (uPAR), SP4, PIB4, PLC-epsilon	0.000838963	0.0131764	16	SPHK1, Acid sphingomyelinase, DMBT1, SP-A, Sphingomyelinase, PLC-beta, ROR-alpha, Lipocalin 1, G-protein alpha-i family, Fatty acid-binding protein, Synaptotagmin, PLAUR (uPAR), SP4, PIB4, PCY1B, ENPP7
8	N-acyl-sphingosine phosphate pathway	107	0.000903599	0.0131764	0.0195106	0.156084	11	SPHK1, IL-1 beta, SERPINE2, PLAT (TPA), MMP-1, SGPP2, PLAUR (uPAR), Galpha(q)-specific peptide GPCRs, HGF receptor (Met), NRF2, PDGF-D	0.000903599	0.0131764	17	SPHK1, Plasminogen, IL-1 beta, PPAP2, SERPINE2, MMP-1, SGPP2, PLAUR (uPAR), c-Raf-1, ITGA6, Galpha(q)-specific peptide GPCRs, PP2A catalytic, HGF receptor (Met), NRF2, LPP3, PDGF-D, CDK6
9	1,2-didocosahexaenoyl-sn-glycerol_3-phosphate pathway	98	0.000941172	0.0131764	0.0606962	0.271919	9	Tubulin alpha, PA2G6, PLC-beta, SGPP2, ORP-family, Alpha-actinin 2, GUCY1A3, iPLA2, PLA2	0.000941172	0.0131764	16	CDK5R1 (p35), SP-A, Tubulin alpha, Rab-7, PPAP2, Gamma-synuclein, PLC-beta, Beta-synuclein, SGPP2, Alpha-actinin 2, GUCY1A3, DAGK, iPLA2, Diacylglycerol kinase, zeta, PLA2, LPP3
10	(L)-valine pathways and transport	100	0.0015234	0.0495742	0.0015234	0.0495742	13	ACSL1, SLC6A14, AP-1, PLC-beta, ICAM1, SLC7A5, TCF7L2 (TCF4), AMD3, SLC7A10, PIB4, LHPP, AMP deaminase, Acyl-CoA synthetase	0.0408993	0.229036	12	ACSL1, SLC6A14, AP-1, ACSBG1, PLC-beta, ICAM1, SLC7A5, TCF7L2 (TCF4), AMD3, PIB4, AMP deaminase, Acyl-CoA synthetase
11	Phosphatidylinositol-4,5-diphosphate pathway	92	0.00223183	0.0499929	0.00223183	0.0499929	12	ABL2, PLC-beta, ICAM1, N-WASP, ARFGAP3, Syndecan-4, Synaptotagmin, ORP-family, Alpha-actinin, TRPM8, PLC-epsilon, Tubulin (in microtubules)	0.0230688	0.161482	12	ABL2, PLC-beta, ICAM1, N-WASP, ARFGAP3, Syndecan-4, Synaptotagmin, SPTBN(spectrin1-4), Alpha-actinin, K(+) channel, subfamily J, SLM-1, Tubulin (in microtubules)
12	Ceramide pathway	78	0.00230567	0.0286928	0.205447	0.473907	6	SPHK1, RPS6KC1, SGPP2, PLA2, NRF2, TNF-alpha	0.00230567	0.0286928	13	SPHK1, Acid sphingomyelinase, RPS6KC1, PKC, Sphingomyelinase, SGPP2, c-Raf-1, PP2A catalytic, PLA2, NRF2, LPP3, ENPP7, TNF-alpha
13	2-oleoyl-glycerol_3-phosphate pathway	45	0.00304688	0.0341251	0.0252918	0.157371	6	G-protein alpha-12 family, GCR-alpha, Galpha(i)-specific EDG GPCRs, DEC1 (Stra13), c-Src, G-protein alpha-13	0.00304688	0.0341251	9	Galpha(q)-specific Class A Orphan/other GPCRs, G-protein alpha-12 family, GCR-alpha, G-protein alpha-i family, Galpha(i)-specific EDG GPCRs, LIPS, DEC1 (Stra13), c-Src, G-protein alpha-13
14	1-alkyl-2-lyso-glycerophosphocholine pathway	50	0.00338431	0.0625307	0.00338431	0.0625307	8	Tip60, EGF, NudE, c-Jun, HSP105, Beta-2 adrenergic receptor, PLA2, Arrestin 3	0.0536152	0.281988	7	Tip60, EGF, NudE, c-Jun, HSP105, Beta-2 adrenergic receptor, PLA2
15	1,2-didocosapentaenoyl-sn-glycerol_3-phosphate pathway	91	0.00343102	0.034934	0.0409622	0.215047	9	Tubulin alpha, PA2G6, PLC-beta, SGPP2, ORP-family, Alpha-actinin 2, GUCY1A3, iPLA2, PLA2	0.00343102	0.034934	14	CDK5R1 (p35), SP-A, Tubulin alpha, Rab-7, PPAP2, Gamma-synuclein, PLC-beta, Beta-synuclein, SGPP2, Alpha-actinin 2, GUCY1A3, iPLA2, PLA2, LPP3
16	L-ornithine pathways and transport	124	0.00390817	0.0625307	0.00390817	0.0625307	14	CAT-1 (SLC7A1), Galpha(q)-specific metabotropic glutamate GPCRs, Ionotropic glutamate receptor, SLC6A14, GlyT2, SLC1A2/EAAT2, mGluR5, SLC7A5, CAT-3, SLC7A10, EAAT4, CAT-2, GlyT1, Kainate receptor	0.14505	0.478634	12	CAT-1 (SLC7A1), Galpha(q)-specific metabotropic glutamate GPCRs, Ionotropic glutamate receptor, SLC6A14, SLC1A2/EAAT2, mGluR5, SLC7A5, GATM, mGluR7, SN1, Galpha(i)-specific metabotropic glutamate GPCRs, CAT-2
17	2-arachidonoyl-glycerol_3-phosphocholine pathway	140	0.00471774	0.0660483	0.00471774	0.0660483	15	AHR, G2A, G-protein alpha-12 family, Thrombin, ROR-alpha, PLRP1, HIF1A, Tissue kallikreins, GLRA, c-Src, c-Myc, EAAT4, UGT, G-protein alpha-olf, G-protein alpha-13	0.015093	0.120744	17	AHR, Plasminogen, G2A, SLICK, G-protein alpha-12 family, OATP-C, ROR-alpha, HIF1A, G-protein alpha-i family, Tissue kallikreins, LCAT, K(+) channel, subfamily J, c-Src, c-Myc, UGT, G-protein alpha-olf, G-protein alpha-13
18	Phosphatidylinositol-3,4,5-triphosphate pathway	66	0.00491803	0.0459016	0.858036	0.996529	2	Hrs, LBC	0.00491803	0.0459016	11	TRIO, ARHGEF4, Hrs, Shc, LBC, GAB1, IRS-2, Nucleophosmin, Kalirin, IRS5(DOK4), TEC
19	[O-hexadecanoyl-(L)-carnitine pathway	73	0.0111596	0.116971	0.0111596	0.116971	9	Tubulin beta, STAT5A, LBC, G-protein alpha-12 family, FZD1, c-Src, PLC-epsilon, G-protein alpha-olf, G-protein alpha-13	0.0268975	0.177207	10	Tubulin beta, G-protein alpha-i1, STAT5A, LBC, G-protein alpha-12 family, G-protein alpha-i family, FZD1, c-Src, G-protein alpha-olf, G-protein alpha-13
20	1,2-dioleoyl-sn-glycerol_3-phosphate pathway	94	0.0116204	0.100114	0.104819	0.36048	8	Tubulin alpha, PA2G6, PLC-beta, SGPP2, ORP-family, GUCY1A3, iPLA2, PLA2	0.0116204	0.100114	13	CDK5R1 (p35), SP-A, Tubulin alpha, Rab-7, PPAP2, PLC-beta, SGPP2, GUCY1A3, DAGK, iPLA2, Diacylglycerol kinase, zeta, PLA2, LPP3
21	Aminoacid metabolism_Asparagine, Aspartic acid metabolism and transport	113	0.0118	0.116971	0.0118	0.116971	12	SLC6A14, NR3A, RelA (p65 NF-kB subunit), BUP1, NF-kB p65/c-Rel, SLC1A2/EAAT2, NF-kB p52/p65, NF-kB, NF-kB p50/p65, CPGL2, EAAT4, NF-kB p65/p65	0.153847	0.478634	11	SLC6A14, RelA (p65 NF-kB subunit), BUP1, NF-kB p65/c-Rel, SLC1A2/EAAT2, NF-kB p52/p65, ACY3, NF-kB, NF-kB p50/p65, CPGL2, NF-kB p65/p65
22	GalNAcbeta1-3Gal pathway	88	0.0133203	0.116971	0.0133203	0.116971	10	Thrombin, IL-8, LDLR, KHK, Galpha(i)-specific peptide GPCRs, Fructosamine-3-kinase, Galpha(q)-specific peptide GPCRs, PIB4, G-protein alpha-14, IL8RB	0.150429	0.478634	9	SP-A, IL-8, LDLR, G-protein alpha-i family, KHK, Galpha(i)-specific peptide GPCRs, Galpha(q)-specific peptide GPCRs, PIB4, SLC6A7
23	1-docosahexaenoyl-glycerol_3-phosphocholine pathway	129	0.0135769	0.116971	0.0135769	0.116971	13	G2A, G-protein alpha-12 family, PA2G6, Thrombin, ROR-alpha, PLRP1, PLA2, GLRA, c-Src, EAAT4, UGT, G-protein alpha-olf, G-protein alpha-13	0.0307907	0.183149	15	Plasminogen, G2A, SLICK, G-protein alpha-12 family, SP-A, ROR-alpha, G-protein alpha-i family, LCAT, HNF6, K(+) channel, subfamily J, PLA2, c-Src, UGT, G-protein alpha-olf, G-protein alpha-13
24	L-serine pathways and transport	137	0.0215051	0.157371	0.0215051	0.157371	13	NF-AT5, CAT-1 (SLC7A1), EGF, SLC6A14, GlyT2, SLC1A2/EAAT2, SLC7A5, CAT-3, SLC7A10, c-Myc, EAAT4, CAT-2, GlyT1	0.738688	0.996784	8	NF-AT5, CAT-1 (SLC7A1), EGF, SLC6A14, SLC1A2/EAAT2, SLC7A5, c-Myc, CAT-2
25	1-linoleoyl-glycerol_3-phosphate pathway	96	0.0233658	0.157371	0.0233658	0.157371	10	AHR, ACSL1, G-protein alpha-12 family, ERM proteins, TCF7L2 (TCF4), Galpha(i)-specific EDG GPCRs, SMAD3, GKP3, PLC-epsilon, G-protein alpha-13	0.0310699	0.183149	12	AHR, Galpha(q)-specific Class A Orphan/other GPCRs, ACSL1, G-protein alpha-12 family, Oct-3/4, ERM proteins, G-protein alpha-i family, TCF7L2 (TCF4), Galpha(i)-specific EDG GPCRs, IRF2, SMAD3, G-protein alpha-13
26	Acyl-L-carnitine pathway	85	0.0279545	0.164785	0.0279545	0.164785	9	CBP, G-protein alpha-12 family, PA2G6, Pitx2, SERPINB9, MEF2A, MEF2, PLA2, G-protein alpha-olf	0.0657505	0.305081	10	HDAC9, CBP, G-protein alpha-12 family, PKC, G-protein alpha-i family, SERPINB9, MEF2A, MEF2, PLA2, G-protein alpha-olf
27	1-oleoyl-sn-glycero-3-phosphocholine pathway	120	0.0410573	0.215047	0.0410573	0.215047	11	G-protein alpha-12 family, PA2G6, PLRP1, ETS, NF-kB p50/p65, PLA2, GLRA, c-Myc, EAAT4, G-protein alpha-olf, C/EBPdelta	0.0680985	0.305081	13	Plasminogen, SLICK, G-protein alpha-12 family, SP-A, Decorin, ETS, LCAT, NF-kB p50/p65, PLA2, c-Myc, Angiostatin, G-protein alpha-olf, C/EBPdelta
28	Glycine pathway	92	0.0434711	0.215047	0.0434711	0.215047	9	SLC6A14, Pitx1, GlyT2, GNMT, SARDH, EGR1, SLC7A10, GLRA, c-Myc	0.451059	0.841977	7	SLC6A14, Pitx1, GNMT, GATM, EGR1, KBL, c-Myc
29	1-icosatrienoyl-sn-glycero-3-phosphocholine pathway	122	0.0454406	0.215047	0.0454406	0.215047	11	G2A, G-protein alpha-12 family, PA2G6, Thrombin, ROR-alpha, PLRP1, PLA2, GLRA, c-Src, EAAT4, G-protein alpha-olf	0.21829	0.568568	11	G2A, SLICK, G-protein alpha-12 family, SP-A, ROR-alpha, G-protein alpha-i family, LCAT, K(+) channel, subfamily J, PLA2, c-Src, G-protein alpha-olf
30	1-acyl-glycerol_3-phosphocholine pathway	93	0.0460814	0.215047	0.0460814	0.215047	9	AHR, G2A, Pyk2(FAK2), PLRP1, c-Jun/c-Fos, GLRA, c-Src, c-Myc, G-protein alpha-13	0.105359	0.437047	10	AHR, G2A, Pyk2(FAK2), OATP-C, LCAT, c-Jun/c-Fos, c-Src, c-Myc, PKA-cat (cAMP-dependent), G-protein alpha-13
31	Aminoacid metabolism_Beta-Alanine metabolism and transport	43	0.0656279	0.282705	0.0656279	0.282705	5	SLC6A14, BUP1, SLC1A2/EAAT2, CPGL2, EAAT4	0.344408	0.727806	4	SLC6A14, BUP1, SLC1A2/EAAT2, CPGL2
32	L-arginine pathways and transport	74	0.0662844	0.305081	0.325055	0.613354	5	CAT-1 (SLC7A1), SLC6A14, SLC7A5, CAT-3, CAT-2	0.0662844	0.305081	9	CAT-1 (SLC7A1), SLC6A14, PKC, SLC7A5, PP1-cat, GATM, PP2A catalytic, CAT-2, PKA-cat (cAMP-dependent)
33	O-hexanoyl-(L)-carnitine pathway	86	0.0702199	0.287019	0.0702199	0.287019	8	CBP, c-Fos, PLRP1, Pitx2, SERPINB9, MEF2A, MEF2, PLA2	0.239599	0.609888	8	HDAC9, CBP, c-Fos, SERPINB9, MEF2A, MEF2, LIPS, PLA2
34	Glycine pathways and transport	117	0.0735601	0.287019	0.0735601	0.287019	10	SLC6A14, Pitx1, GlyT2, SLC7A5, GNMT, SARDH, EGR1, SLC7A10, GLRA, c-Myc	0.563486	0.93544	8	SLC6A14, Pitx1, SLC7A5, GNMT, GATM, EGR1, KBL, c-Myc
35	(L)-alanine pathways and transport	102	0.0743173	0.287019	0.0743173	0.287019	9	NF-AT5, EGF, SLC6A14, ISG15, GlyT2, SLC7A5, NEDD4L, SLC7A10, GlyT1	0.562309	0.93544	7	NF-AT5, EGF, SLC6A14, ISG15, SLC7A5, NEDD4L, SN1
36	(S)-citrulline pathway	75	0.0859775	0.320983	0.0859775	0.320983	7	CAT-1 (SLC7A1), SLC6A14, SLC7A5, CAT-3, Neuroglobin, c-Myc, CAT-2	0.257543	0.640995	7	CAT-1 (SLC7A1), SLC6A14, BAF155, DDAH1, SLC7A5, c-Myc, CAT-2
37	1-hexadecanoyl-glycerol_3-phosphate pathway	91	0.0943887	0.406597	0.180389	0.468336	7	AHR, G-protein alpha-12 family, TCF7L2 (TCF4), Galpha(i)-specific EDG GPCRs, GKP3, c-Myc, G-protein alpha-13	0.0943887	0.406597	10	AHR, Galpha(q)-specific Class A Orphan/other GPCRs, G-protein alpha-12 family, Oct-3/4, E2F1, G-protein alpha-i family, TCF7L2 (TCF4), Galpha(i)-specific EDG GPCRs, c-Myc, G-protein alpha-13
38	Myristoyl-L-carnitine pathway	94	0.104819	0.36048	0.104819	0.36048	8	CBP, c-Fos, PLRP1, Pitx2, SERPINB9, MEF2A, MEF2, PLA2	0.320804	0.717867	8	HDAC9, CBP, c-Fos, SERPINB9, MEF2A, MEF2, LIPS, PLA2
39	(L)-lysine pathways and transport	79	0.106213	0.36048	0.106213	0.36048	7	CAT-1 (SLC7A1), SLC6A14, SLC1A2/EAAT2, CAT-3, EAAT4, CAT-2, LHPP	0.804656	0.999494	4	CAT-1 (SLC7A1), SLC6A14, SLC1A2/EAAT2, CAT-2
40	Aminoacid metabolism_Arginine metabolism and transport	111	0.111361	0.364667	0.111361	0.364667	9	GAMT, CAT-1 (SLC7A1), SLC6A14, SPSY, SLC1A2/EAAT2, AOC2, CAT-3, EAAT4, CAT-2	0.502152	0.878766	8	GAMT, CAT-1 (SLC7A1), SLC6A14, SPSY, SLC1A2/EAAT2, AOC2, GATM, CAT-2
41	Stearoylcarnitine pathway	96	0.114728	0.364667	0.114728	0.364667	8	CBP, c-Fos, PLRP1, Pitx2, SERPINB9, MEF2A, MEF2, PLA2	0.341942	0.727806	8	HDAC9, CBP, c-Fos, SERPINB9, MEF2A, MEF2, LIPS, PLA2
42	Maltohexaose pathways and transport	132	0.120755	0.478634	0.359083	0.648667	8	HIRA, SLC2A6, STAT5A, BMP1, PLC-beta, GH-V, PIB4, PLC-epsilon	0.120755	0.478634	13	SLC2A6, STAT5A, GLUT1, GLUT2, BMP1, PLC-beta, SLC2A10, GLUT5, GH-V, SGLT3, PP2A catalytic, PIB4, STAT5B
43	Aminoacid metabolism_Alanine,Glycine,Cysteine metabolism and transport	130	0.125071	0.378593	0.125071	0.378593	10	HAOX2, SLC6A14, MAT1A, GlyT2, SLC7A5, GNMT, SARDH, SLC7A10, M2GD, GlyT1	0.893948	0.999494	6	HAOX2, SLC6A14, SLC7A5, GNMT, CHKA, KBL
44	D-glucuronic acid pathway	73	0.127676	0.45035	0.166522	0.45035	6	MAPKAPK2, c-Fos, HBP1, MEF2C, EEA1, SMAD3	0.127676	0.478634	8	MAPKAPK2, c-Fos, HBP1, MEF2C, EEA1, SMAD3, MKP-4, PAX6
45	Alpha-L-fucosyl-(1-2)-D-galactose pathway	97	0.129407	0.478634	0.223958	0.501667	7	B-Raf, Cubilin, TGF-beta 3, ABO system transferase, Tissue kallikreins, PTHrP, Kallikrein 3 (PSA)	0.129407	0.478634	10	SP-A, CLAT, B-Raf, Cubilin, ABO system transferase, Collagen XII, Tissue kallikreins, Kallikrein 2, PKA-cat (cAMP-dependent), Kallikrein 3 (PSA)
46	Decanoylcarnitine pathway	86	0.136058	0.478634	0.646245	0.9915	4	REV-ERBalpha, SLC6A14, ROR-alpha, TLE	0.136058	0.478634	9	REV-ERBalpha, SLC6A14, ROR-alpha, SOX17, HNF6, TLE, TLE1, HNF3-beta, HNF3
47	1-palmitoyl-sn-glycero-3-phosphocholine pathway	85	0.140912	0.403521	0.140912	0.403521	7	G2A, Pyk2(FAK2), PA2G6, iPLA2, PLA2, Acyl-CoA synthetase, G-protein alpha-13	0.370155	0.75377	7	G2A, Pyk2(FAK2), LCAT, iPLA2, PLA2, Acyl-CoA synthetase, G-protein alpha-13
48	Glucosylceramide pathways and transport	85	0.140912	0.403521	0.140912	0.403521	7	G2A, Pyk2(FAK2), PA2G6, iPLA2, PLA2, Acyl-CoA synthetase, G-protein alpha-13	0.370155	0.75377	7	G2A, Pyk2(FAK2), LCAT, iPLA2, PLA2, Acyl-CoA synthetase, G-protein alpha-13
49	L-glutamate pathways and transport	134	0.144115	0.403521	0.144115	0.403521	10	Galpha(q)-specific metabotropic glutamate GPCRs, Ionotropic glutamate receptor, SLC6A14, SLC1A2/EAAT2, mGluR5, SLC7A5, SLC7A10, EAAT4, SLC17A6, Kainate receptor	0.211529	0.568568	12	Galpha(q)-specific metabotropic glutamate GPCRs, Ionotropic glutamate receptor, SLC6A14, SLC1A2/EAAT2, mGluR5, SLC7A5, mGluR7, SLC7A13, SN1, SLC17A7, Galpha(i)-specific metabotropic glutamate GPCRs, SLC25A18
50	Maltopentaose pathways and transport	137	0.148154	0.478634	0.398533	0.708504	8	HIRA, SLC2A6, STAT5A, BMP1, PLC-beta, GH-V, PIB4, PLC-epsilon	0.148154	0.478634	13	SLC2A6, STAT5A, GLUT1, GLUT2, BMP1, PLC-beta, SLC2A10, GLUT5, GH-V, SGLT3, PP2A catalytic, PIB4, STAT5B

## Sheet: Info
Info
General
Date	2014-04-04
Server	portal.genego.com
Version	6.17.64668
Name	UNIV OF LOUISVILLE | Christopher Price | christopher.price@louisville.edu
Login	louisville-price
Workflow Settings
Type	Enrichment
Signals	positive
Distribution	intersection
Sorting method	statistically significant
Active Data
Name	Type	Size		Threshold	0
wt data	General	7255		P-value	0.15
ankB data	General	8743
