# Supplementary material for: The Transcriptome of Legionella pneumophila-Infected Human Monocyte-Derived Macrophages
Source: PLoS One. 2014 Dec 8;9(12):e114914. doi: 10.1371/journal.pone.0114914 (PMC4259488; doi:10.1371/journal.pone.0114914)
Supplement: S5 Table — Metacore enrichment analysis of hMDMs infected with wild type or ankB mutant L. pneumophila at 8 h post-infection showing down-regulated metabolic pathways. (XLS) [file pone.0114914.s005.xls]

## Sheet: Metabolic Networks (Endogenous)
Enrichment analysis report
Enrichment by Metabolic Networks (Endogenous)					wt data				ankB data
#	Networks	Total	min(pValue)	Min FDR	p-value	FDR	In Data	Network Objects from Active Data	p-value	FDR	In Data	Network Objects from Active Data
1	Phosphatidylinositol-4,5-diphosphate pathway	92	4.66984e-12	5.41701e-10	8.17925e-10	9.48793e-08	31	ACAP1(CENTB1), CAPZ beta, PI3K class II, PTP-MEG2, GRK6, PLC-delta, Synaptotagmin, ORP-family, Alpha-actinin, GRK3, DAB2, SNX1, Dynamin-2, Capsaicin receptor, Annexin I, PLD2, CKIP-1, VAV-1, Talin, TRPM7, MSN (moesin), PLC-gamma 1, PLC-gamma, Casein kinase II, alpha chain (CSNK2A1), PLC-delta 1, I5P2, CENTB2, c-Abl, p130, ICAM2, GRK2	4.66984e-12	5.41701e-10	36	Plectin 1, ACAP1(CENTB1), CAPZ beta, PI3K class II, PTP-MEG2, GRK6, PLC-delta, Synaptotagmin, ORP-family, Alpha-actinin, GRK3, DAB2, SNX1, Dynamin-2, CapG, Capsaicin receptor, PIP5KI, Annexin I, PLD2, CKIP-1, VAV-1, Talin, TRPM7, Epsin 1, Vinculin, MSN (moesin), PLC-gamma 1, Annexin II, PLC-gamma, PLC-delta 1, I5P2, CENTB2, c-Abl, ICAM2, GRK2, Tubulin (in microtubules)
2	1-linoleoyl-glycerol_3-phosphate pathway	96	4.81116e-08	2.79047e-06	4.81116e-08	2.79047e-06	29	Casein kinase II, alpha chains, Casein kinase II, beta chain (Phosvitin), RhoA, Galpha(q)-specific Class A Orphan/other GPCRs, G-protein alpha-12 family, SETDB1, ROCK2, LPA1 receptor, G-protein alpha-i family, ACSL5, Galpha(q)-specific EDG GPCRs, G-protein alpha-q/11, CTCF, G-protein alpha-i2, ROCK, MSN (moesin), ERM proteins, DIA1, Casein kinase II, alpha chain (CSNK2A1), PLC-delta 1, Galpha(i)-…	1.668e-06	6.44962e-05	28	Casein kinase II, beta chain (Phosvitin), ITGB1, G-protein alpha-12 family, LPA1 receptor, G-protein alpha-i family, ACSL5, PIP5KIII, Galpha(q)-specific EDG GPCRs, GKP3, G-protein alpha-q/11, CTCF, G-protein alpha-i2, Glycerol-3-phosphate transporter, ROCK, GLPK, MSN (moesin), ERM proteins, DIA1, PLC-delta 1, Galpha(i)-specific EDG GPCRs, Casein kinase II, G-protein beta/gamma, G-protein alpha-q,…
3	Phosphatidylinositol-3,4,5-triphosphate pathway	66	4.5078e-07	2.61452e-05	8.09292e-05	0.00123841	18	AKT1, APC protein, SOS, Dynamin-2, VAV-1, DOK2, Rac1, GIT1, PLC-gamma 1, PLC-gamma, SWAP-70, GIT2, RASGRF1, AKT(PKB), Dynamin, PDK (PDPK1), SHIP2, PLC-gamma 2	4.5078e-07	2.61452e-05	23	AKT1, APC protein, Dynamin-2, Btk, DNMBP(TUBA), VAV-1, DOK2, Rac1, GIT1, p120GAP, PLC-gamma 1, PLC-gamma, SWAP-70, DOK1, GIT2, VAV-3, SHIP, AKT(PKB), Dynamin, ALPHA-PIX, PDK (PDPK1), SHIP2, PREX1
4	1-hexadecanoyl-glycerol_3-phosphate pathway	91	8.13156e-07	3.1442e-05	8.13156e-07	3.1442e-05	26	Casein kinase II, alpha chains, SCPX, Casein kinase II, beta chain (Phosvitin), Galpha(q)-specific Class A Orphan/other GPCRs, G-protein alpha-12 family, SETDB1, LPA1 receptor, G-protein alpha-i family, Galpha(q)-specific EDG GPCRs, G-protein alpha-q/11, CTCF, CPT II, G-protein alpha-i2, PPT1, CPT-1A, NDUFV1, NRSF, Casein kinase II, alpha chain (CSNK2A1), Galpha(i)-specific EDG GPCRs, Casein kina…	1.92393e-05	0.000410311	25	Casein kinase II, beta chain (Phosvitin), G-protein alpha-12 family, LPA1 receptor, G-protein alpha-i family, FACVL1, Galpha(q)-specific EDG GPCRs, GKP3, G-protein alpha-q/11, CTCF, CPT II, G-protein alpha-i2, PPT1, Glycerol-3-phosphate transporter, CPT-1A, GLPK, NRSF, Galpha(i)-specific EDG GPCRs, Casein kinase II, G-protein beta/gamma, G-protein alpha-q, GPAM, CDC37, ACAA1, SP1, p53
5	1-oleoyl-glycerol_3-phosphate pathway	129	1.45612e-06	4.22274e-05	1.45612e-06	4.22274e-05	32	Casein kinase II, alpha chains, RhoA, Galpha(q)-specific Class A Orphan/other GPCRs, G-protein alpha-12 family, ROCK2, LPA1 receptor, SCD, G-protein alpha-i family, SP1/SP3 complex, YB-1, Galpha(q)-specific EDG GPCRs, G-protein alpha-q/11, G-protein alpha-i2, ROCK, FBXL10, BARK, MSN (moesin), ERM proteins, DIA1, Casein kinase II, alpha chain (CSNK2A1), PLC-delta 1, Galpha(i)-specific EDG GPCRs, C…	1.39708e-05	0.000405154	32	ITGB1, G-protein alpha-12 family, LPA1 receptor, PKA-cat alpha, G-protein alpha-i family, PIP5KIII, SP1/SP3 complex, YB-1, Galpha(q)-specific EDG GPCRs, GKP3, G-protein alpha-q/11, G-protein alpha-i2, ROCK, FBXL10, BARK, GLPK, MSN (moesin), ERM proteins, DIA1, PLC-delta 1, Galpha(i)-specific EDG GPCRs, Casein kinase II, G-protein beta/gamma, G-protein alpha-q, GPAM, CDC37, SP1, NQO1, PKA-cat (cAM…
6	1-alkyl-2-lyso-glycerophosphocholine pathway	50	2.1223e-05	0.000410311	2.34245e-05	0.000543447	16	PU.1, PTAFR, MHC class II, CCL2, ERK1/2, SP3, PAFAH beta, PAFAH2, Beta-arrestin2, Casein kinase II, alpha chain (CSNK2A1), CD4, AKT(PKB), SP1, PLA2, PAFAH alpha (LIS1), p38 MAPK	2.1223e-05	0.000410311	17	PU.1, PTAFR, MHC class II, CCL2, ERK1/2, SP3, PAFAH beta, CD53, PAFAH2, Beta-arrestin2, CD4, AKT(PKB), NudC, SP1, PLA2, PAFAH alpha (LIS1), p38 MAPK
7	1-alkyl-glycerol_3-phosphoethanolamine pathway	28	2.50207e-05	0.000414629	5.40023e-05	0.00104405	11	PTAFR, MHC class II, ITGB2, CCL2, ERK1/2, PAFAH beta, G-protein alpha-q/11, Beta-arrestin2, CD4, AKT(PKB), PAFAH alpha (LIS1)	2.50207e-05	0.000414629	12	PTAFR, MHC class II, ITGB2, CCL2, ERK1/2, PAFAH beta, G-protein alpha-q/11, CD53, Beta-arrestin2, CD4, AKT(PKB), PAFAH alpha (LIS1)
8	[O-hexadecanoyl-(L)-carnitine pathway	73	4.23253e-05	0.000613716	0.00263668	0.0153916	16	Tubulin beta, G-protein alpha-12 family, SNX13, G-protein alpha-12, G-protein alpha-i family, CAC, ARHGEF1 (p115RhoGEF), G-protein alpha-i3, RASA2, CPT II, LPL1, Adenylate cyclase type IX, G-protein alpha-i2, CPT-1A, FAK1, G-protein beta/gamma	4.23253e-05	0.000613716	21	Tubulin beta, G-protein alpha-12 family, SNX13, G-protein alpha-12, G-protein alpha-i family, CAC, ARHGEF1 (p115RhoGEF), G-protein alpha-i3, RASA2, CPT II, LPL1, Adenylate cyclase type IX, PZP, Btk, G-protein alpha-i2, Adenylate cyclase type VII, CPT-1A, Calgranulin B, Rap1GAP1, G-protein beta/gamma, Adenylate cyclase type III
9	1,2-didocosahexaenoyl-sn-glycerol_3-phosphate pathway	98	7.48013e-05	0.000964105	0.000826781	0.00799222	21	VAMP3, ACAP1(CENTB1), ESR1 (nuclear), PKC-delta, PLC-delta, SGPP1, ORP-family, Annexin XI, CRMP2, Diacylglycerol kinase, zeta, AP3S2, PLD2, CKIP-1, TRPM7, PLC-delta 1, DGK-alpha, CENTB2, Fyn, DAGK, PLA2, ARF5	7.48013e-05	0.000964105	25	FPRL1, VAMP3, ACAP1(CENTB1), PKC-delta, PLC-delta, ORP-family, Annexin XI, CRMP2, Diacylglycerol kinase, zeta, PLA2G12, AP3S2, PIP5KI, PLD2, CKIP-1, TRPM7, Tubulin alpha, AP3D1, PLC-delta 1, DGK-alpha, CENTB2, Actin cytoskeletal, Fyn, DAGK, PLA2, ARF5
10	Ceramide pathway	78	8.54079e-05	0.00123841	8.54079e-05	0.00123841	20	UGCG, Sphingomyelinase, BGAL, SGPP1, Rac1, PKC, CD14, PP1-cat gamma, Neutral sphingomyelinase, Adenylate cyclase, PP1-cat alpha, LASS5, PLC-delta 1, CERT, GLCM, GALC, ERK2 (MAPK1), PLA2, ERK1 (MAPK3), Prosaposin	0.000997589	0.00826573	19	UGCG, Sphingomyelinase, CERK1, BGAL, Rac1, SPHK2, PKC, CD14, PP1-cat gamma, Neutral sphingomyelinase, Adenylate cyclase, PP1-cat alpha, LASS5, PLC-delta 1, SMS2, GALC, ERK2 (MAPK1), PLA2, Prosaposin
11	1,2-didocosapentaenoyl-sn-glycerol_3-phosphate pathway	91	0.000168032	0.00194917	0.00199489	0.0136122	19	VAMP3, ACAP1(CENTB1), ESR1 (nuclear), PKC-delta, PLC-delta, SGPP1, ORP-family, Annexin XI, CRMP2, AP3S2, PLD2, CKIP-1, TRPM7, PLC-delta 1, DGK-alpha, CENTB2, Fyn, PLA2, ARF5	0.000168032	0.00194917	23	FPRL1, VAMP3, ACAP1(CENTB1), PKC-delta, PLC-delta, ORP-family, Annexin XI, CRMP2, PLA2G12, AP3S2, PIP5KI, PLD2, CKIP-1, TRPM7, Tubulin alpha, AP3D1, PLC-delta 1, DGK-alpha, CENTB2, Actin cytoskeletal, Fyn, PLA2, ARF5
12	(L)-leucine pathways and transport	88	0.000174074	0.00224362	0.000174074	0.00224362	21	Casein kinase II, alpha chains, SLC3A2, SGK1, BCAT1, p70 S6 kinase1, PKC, IRAP, LTA4H, IGBP1, eEF1G, SLC43A2, ASCT2 (SLC1A5), AKT(PKB), EWS/FLI1 fusion protein, CLIP170, LARS1, p53, p70 S6 kinase2, BCKD-kinase, CD13, mTOR	0.00441068	0.0300964	19	LeuRS, SLC3A2, SLC7A6, p70 S6 kinase1, PKC, LTA4H, IGBP1, eEF1G, SLC43A2, ASCT2 (SLC1A5), AKT(PKB), EWS/FLI1 fusion protein, CLIP170, LARS1, p53, p70 S6 kinase2, BCKD-kinase, CD13, mTOR
13	Lipid metabolism_Triacylglycerol metabolism	101	0.00033618	0.00354517	0.0142858	0.0637367	18	PLCA, ALD9A1, AL3A2, GPD2, ACSL5, AKR7A2, ALDR, Diacylglycerol kinase, zeta, ACP1, ALDH2, CTE1, DGK-alpha, AKR1C1, AL7A1, GPAM, ALDX, PLCC, GNPAT	0.00033618	0.00354517	24	TPI1, AL1B1, PLCA, ALD9A1, AL3A2, GPD2, ACSL5, AKR7A2, ALDR, PTE1, PTE2, GKP3, Diacylglycerol kinase, zeta, ACP1, ALDH2, CTE1, GLPK, DGK-alpha, AKR1C1, AL7A1, GPAM, ALDX, PLCC, GNPAT
14	Sphingomyelin pathway	97	0.000460124	0.00444787	0.00180058	0.0130542	20	Sphingomyelinase, G-protein alpha-i family, PLC-delta, NSGPeroxidase, BGAL, Synaptotagmin, HDAC3, Saposin C, PLD2, C1q, Neutral sphingomyelinase, PLC-gamma 1, LASS5, PLC-gamma, PLC-delta 1, GLCM, GALC, SP1, PLC-gamma 2, Prosaposin	0.000460124	0.00444787	23	PCY1A, Sphingomyelinase, G-protein alpha-i family, PLC-delta, NSGPeroxidase, BGAL, Synaptotagmin, Sortilin, HDAC3, Saposin C, PLD2, C1q, Neutral sphingomyelinase, PLC-gamma 1, Calreticulin, LASS5, PLC-gamma, PLC-delta 1, SMS2, GALC, SP1, TLR2, Prosaposin
15	Phosphatidylcholine pathway	130	0.000641015	0.00743577	0.000641015	0.00743577	26	PU.1, Annexin VI, cPKC (conventional), PI3K reg class IA (p85-alpha), Semaphorin 6D, PKC-delta, ALOX5, ERK1/2, PLC-delta, AOAH, MGST, Trypsin, PI3K reg class IA (p85), PKC, PI3K reg class IA, PC-TP, Trypsin I, Neutral sphingomyelinase, BDH, c-Abl, Fyn, ERK2 (MAPK1), PLA2, ADAM10, HAI-2, Colipase	0.0385442	0.131504	22	PU.1, Annexin VI, cPKC (conventional), GRP78, PKC-delta, ALOX5, ERK1/2, PLC-delta, AOAH, MGST, ARF1, p120GAP, PKC, PC-TP, Neutral sphingomyelinase, BDH, c-Abl, Fyn, ERK2 (MAPK1), PLA2, HSP70, HAI-2
16	1,2-dioleoyl-sn-glycerol_3-phosphate pathway	94	0.000736011	0.00656748	0.00681741	0.0343834	18	VAMP3, ACAP1(CENTB1), ESR1 (nuclear), PLC-delta, SGPP1, ORP-family, Annexin XI, Diacylglycerol kinase, zeta, AP3S2, PLD2, CKIP-1, TRPM7, PLC-delta 1, DGK-alpha, CENTB2, DAGK, PLA2, ARF5	0.000736011	0.00656748	22	FPRL1, VAMP3, ACAP1(CENTB1), PLC-delta, ORP-family, Annexin XI, Diacylglycerol kinase, zeta, PLA2G12, AP3S2, PIP5KI, PLD2, CKIP-1, TRPM7, Tubulin alpha, AP3D1, PLC-delta 1, DGK-alpha, CENTB2, Actin cytoskeletal, DAGK, PLA2, ARF5
17	Carbohydrate metabolism_Propionate metabolism and transport_new	118	0.000799347	0.00799222	0.000799347	0.00799222	24	ACACA, PCC, SCS-G, ALD9A1, ACAA2, MMSA, HADHB, ACSA, ALDH2, BCKD, MUTA, ACACB, ACAT2, HMGCL, SSDH, AL1A1, HCDH, MCEE, ACADM, ACAT1, SUCB1, SCS-A, BCKD-E2, Acetyl-CoA acyltransferase	0.0138627	0.064323	22	ACACA, PCC, ALD9A1, ACAA2, HADHB, DCMC, ACSA, ALDH2, MUTA, ACDS, ACACB, HMGCL, HCD2, AL1A1, HCDH, MCEE, ACADM, ACAT1, SUCB1, SCS-A, BCKD-E2, Acetyl-CoA acyltransferase
18	Glucose pathway	107	0.00112484	0.010037	0.00112484	0.010037	22	Ceruloplasmin, Glucosidase II, alpha subunits, SP3, BGAL, ALDR, MGST, AMYS, PKC-beta2, TST, Glycogen phosphorylase, PKC-beta, G6PT1, AMYP, PYGL, HXK2, CDIPT, GLCM, JNK2(MAPK9), ALDX, SP1, Cathepsin K, AMYC	0.0179693	0.0801706	20	Ceruloplasmin, HXK3, HXK1, SP3, BGAL, ALDR, MGST, PKC-beta2, TST, Glycogen phosphorylase, PKC-beta, G6PT1, PYGL, PPA5, CDIPT, JNK2(MAPK9), ALDX, SP1, GDE, AMYC
19	2-oleoyl-glycerol_3-phosphate pathway	45	0.00154447	0.0125246	0.00154447	0.0125246	12	Galpha(q)-specific Class A Orphan/other GPCRs, G-protein alpha-12 family, ESR1 (nuclear), LPA1 receptor, G-protein alpha-i family, Galpha(q)-specific EDG GPCRs, G-protein alpha-q/11, G-protein alpha-i2, Galpha(i)-specific EDG GPCRs, DGK-alpha, G-protein beta/gamma, G-protein alpha-q	0.0284658	0.113863	10	G-protein alpha-12 family, LPA1 receptor, G-protein alpha-i family, Galpha(q)-specific EDG GPCRs, G-protein alpha-q/11, G-protein alpha-i2, Galpha(i)-specific EDG GPCRs, DGK-alpha, G-protein beta/gamma, G-protein alpha-q
20	Carbohydrate metabolism_TCA and tricarboxylic acid transport	103	0.00161956	0.0125246	0.00161956	0.0125246	21	SDHA, IDH1, SCS-G, Pyruvate kinase, IDH3, CISY, SLC25A1, MCT2, DLDH, ME1, IDH2, SDHD, BCKD, SDHB, NRSF, Acetyl-coenzyme A transporter, PPCKM, MDH2, SUCB1, SCS-A, PKM2	0.00261558	0.0189629	22	SDHA, IDH1, SDHC, ODO1, Pyruvate kinase, IDH3, Succinate dehydrogenase, CISY, SLC25A1, MCT2, DLDH, ME1, SDHD, SDHB, NRSF, Acetyl-coenzyme A transporter, PPCKM, MDH2, FUMH, SUCB1, SCS-A, PKM2
21	6'-sialyllactose pathways and transport	100	0.00175802	0.0135954	0.00263821	0.0153916	20	RSG5, Casein kinase I delta, PKC-delta, SOS, Nicastrin, ARAP1, ICMT, PKC, NF-I, RASSF1, GGA, Galectin-1, Neurofibromin, G-protein beta/gamma, GLUT9 (SLC2A9), RASGRF1, SP1, p53, ADAM10, Galectin-2	0.00175802	0.0135954	22	RSG5, TGF-beta 1, TTC1, Casein kinase I delta, PKC-delta, SIAT1, FTase, ARAP1, p120GAP, ICMT, PKC, NF-I, RASSF1, RSG4, GGA, Galectin-1, Neurofibromin, G-protein beta/gamma, SP1, p53, Galectin-2, LGN
22	N-acyl-sphingosine phosphate pathway	107	0.00265373	0.0153916	0.00265373	0.0153916	21	Casein kinase II, beta chain (Phosvitin), UGCG, BGAL, SGPP1, Galpha(q)-specific peptide GPCRs, Saposin C, PLD2, sCD14, Calmodulin, CD14, PP1-cat gamma, Adenylate cyclase, PP1-cat alpha, LASS5, PLC-delta 1, MMP-14, CERT, GLCM, GALC, ERK1 (MAPK3), Prosaposin	0.033879	0.126946	19	Casein kinase II, beta chain (Phosvitin), UGCG, CERK1, BGAL, Galpha(q)-specific peptide GPCRs, Saposin C, PLD2, sCD14, Plasminogen, Calmodulin, CD14, PP1-cat gamma, Adenylate cyclase, PP1-cat alpha, LASS5, PLC-delta 1, MMP-14, GALC, Prosaposin
23	Aminoacid metabolism_Branched-chain amino acid metabolism	105	0.00475283	0.025684	0.00475283	0.025684	20	BCKD-E1beta, PCC, ACAD8, MCC, IVD, ACAA2, MMSA, BCAT1, DLDH, BCKD-E1alpha, ODP2, BCKD, MUTA, ACAT2, HMGCL, HCDH, MCEE, ACAT1, BCKD-E2, Acetyl-CoA acyltransferase	0.0888222	0.251302	17	PCC, ODO1, ACAD8, MCC, IVD, ACAA2, DLDH, BCKD-E1alpha, ODP2, MUTA, HMGCL, HCD2, HCDH, MCEE, ACAT1, BCKD-E2, Acetyl-CoA acyltransferase
24	Lysophosphatidic acid pathway	64	0.00487111	0.025684	0.00487111	0.025684	14	Galpha(q)-specific Class A Orphan/other GPCRs, G-protein alpha-12 family, LPA1 receptor, G-protein alpha-i family, Galpha(q)-specific EDG GPCRs, G-protein alpha-q/11, G-protein alpha-i2, Rac1, Galpha(i)-specific EDG GPCRs, DGK-alpha, G-protein beta/gamma, G-protein alpha-q, DAGK, GPAM	0.0275384	0.113863	13	G-protein alpha-12 family, LPA1 receptor, G-protein alpha-i family, Galpha(q)-specific EDG GPCRs, G-protein alpha-q/11, G-protein alpha-i2, Rac1, Galpha(i)-specific EDG GPCRs, DGK-alpha, G-protein beta/gamma, G-protein alpha-q, DAGK, GPAM
25	Maltopentaose pathways and transport	137	0.00620007	0.039956	0.0231708	0.0867038	22	UGPA2, NDPK complex, Soluble calcium-activated nucleotidase 1, NTPDase-4, KCY, Laforin, ALDR, Glycogenin-1, NDPK 6, AMYS, PKC-beta2, TST, Glycogen phosphorylase, TRPM7, PKC-beta, AMYP, PYGL, HXK2, CDIPT, PGMU, GLUT9 (SLC2A9), AMYC	0.00620007	0.039956	26	Osteopontin, NDPK 7, HXK3, NDPK complex, HXK1, Soluble calcium-activated nucleotidase 1, NTPDase-4, KCY, ALDR, Glycogenin-1, NDPK 6, PKC-beta2, GYS1, HIRIP5, TST, Glycogen phosphorylase, TRPM7, PKC-beta, PYGL, ENTPD6, PPA5, CDIPT, PGMU, P2Y6, GDE, AMYC
26	Maltohexaose pathways and transport	132	0.00739817	0.0451678	0.0287035	0.0951316	21	UGPA2, NDPK complex, Soluble calcium-activated nucleotidase 1, NTPDase-4, Laforin, ALDR, Glycogenin-1, NDPK 6, AMYS, PKC-beta2, TST, Glycogen phosphorylase, TRPM7, PKC-beta, AMYP, PYGL, HXK2, CDIPT, PGMU, GLUT9 (SLC2A9), AMYC	0.00739817	0.0451678	25	Osteopontin, NDPK 7, HXK3, NDPK complex, HXK1, Soluble calcium-activated nucleotidase 1, NTPDase-4, ALDR, Glycogenin-1, NDPK 6, PKC-beta2, GYS1, HIRIP5, TST, Glycogen phosphorylase, TRPM7, PKC-beta, PYGL, ENTPD6, PPA5, CDIPT, PGMU, P2Y6, GDE, AMYC
27	Carbohydrate metabolism_Pyruvate metabolism and transport_new	70	0.0110401	0.0533604	0.0110401	0.0533604	14	SLC25A1, MCT2, ACSA, DLDH, ALDH2, PDH, ODP2, PPCKM, AL7A1, ALDX, MDH2, AL3B1, ADHX, PKM2	0.0115997	0.0626801	15	AL1B1, SLC25A1, MCT2, ACSA, DLDH, ALDH2, PDH, ODP2, PPCKM, AL7A1, ALDX, MDH2, AL3B1, ADHX, PKM2
28	Phosphatidylinositol-3,4-diphosphate pathway	23	0.0119752	0.0626801	0.0259333	0.0892229	6	AKT1, GRB2, CKIP-1, MTM1, AKT(PKB), PDK (PDPK1)	0.0119752	0.0626801	7	AKT1, GRB2, ARF1, CKIP-1, MTM1, AKT(PKB), PDK (PDPK1)
29	Phosphatidylinositol pathway	23	0.0119752	0.0626801	0.0259333	0.0892229	6	AKT1, PI3K class II, PI3K cat class III (Vps34), PI-TP, G-protein beta/gamma, MTMR4	0.0119752	0.0626801	7	AKT1, PI3K class II, CD1b, PI3K cat class III (Vps34), PI-TP, G-protein beta/gamma, MTMR4
30	N-acetyl-D-galactosamine pathway	40	0.0127528	0.0626801	0.0488292	0.153086	8	NEU3, GALK2, NSGPeroxidase, BGAL, HEXB, Cathepsin A, C1q, CD13	0.0127528	0.0626801	10	NEU3, GALK2, NSGPeroxidase, BGAL, HEXB, Cathepsin A, C1q, Calreticulin, TLR2, CD13
31	Carbohydrate metabolism_Glycolisys, Glucogenesis and glucose transport	138	0.0129683	0.0626801	0.256847	0.541714	17	DHSO, GPD2, PFKL, GPI, ALDR, ENO1, LDHB, PGK1, F16P, MANA, ALDOA, ENO, HXK2, PGMU, GLUT9 (SLC2A9), ALDX, PKM2	0.0129683	0.0626801	25	G3P2, TPI1, HXK3, HXK1, GPD2, PFKL, PGAM4, GPI, ALDR, ENO1, PGAM1, GKP3, PGK1, F16P, MANA, ALDOA, ENO, GLPK, ENO2, PPA5, PGMU, ALDX, LDHA, PFKP, PKM2
32	Lactosylceramide pathway	101	0.0142858	0.0637367	0.0142858	0.0637367	18	NEU3, BGAL, HEXB, PKC-beta2, Rac1, TST, Glycogen phosphorylase, PKC-beta, CD14, PP1-cat gamma, CDIPT, Adenylate cyclase, PP1-cat alpha, PLC-delta 1, Glycolipid transfer protein, GALC, PLA2, ERK1 (MAPK3)	0.0370552	0.130254	18	NEU3, BGAL, HEXB, PKC-beta2, Rac1, TST, Glycogen phosphorylase, PKC-beta, CD14, PP1-cat gamma, CDIPT, Adenylate cyclase, PP1-cat alpha, PLC-delta 1, Glycolipid transfer protein, GALC, PLA2, GDE
33	D-glucuronic acid pathway	73	0.01584	0.0680534	0.01584	0.0680534	14	p38alpha (MAPK14), NCOA3 (pCIP/SRC3), p38delta (MAPK13), TBP, ALDR, MSK1/2 (RPS6KA5/4), Elk-4, PLD2, BGLR, Paxillin, HMG14, MAPKAPK3, ALDX, p38 MAPK	0.0357393	0.129555	14	p38alpha (MAPK14), NCOA3 (pCIP/SRC3), TBP, ALDR, MSK1/2 (RPS6KA5/4), MNK1, PLD2, BGLR, HMG14, MAPKAPK3, Calgranulin B, ALDX, SLC17A5, p38 MAPK
34	GalNAcbeta1-3Gal pathway	88	0.0169092	0.0700524	0.0169092	0.0700524	16	G-protein alpha-i family, ALDR, Galpha(q)-specific peptide GPCRs, BCAT1, PKC-beta2, TST, PKC-beta, AATC, IRAP, LTA4H, CDIPT, AARS, G-protein beta/gamma, Galpha(i)-specific peptide GPCRs, LARS1, CD13	0.0404866	0.134184	16	LeuRS, G-protein alpha-i family, ALDR, Galpha(q)-specific peptide GPCRs, PKC-beta2, TST, PKC-beta, AATC, LTA4H, CDIPT, AARS, G-protein beta/gamma, Galpha(i)-specific peptide GPCRs, LARS1, GDE, CD13
35	Lipid metabolism_Fatty Acid Beta-oxydation	112	0.0198035	0.079214	0.0198035	0.079214	19	SCPX, HADHA, ECHP, ACAA2, ACSL5, HADHB, CPT II, Acyl-CoA synthetase, CPT-1A, ACADVL, ACAT2, HMGCL, HCDH, ACADM, ACOX1, ACAA1, ACAT1, DHB4, Acetyl-CoA acyltransferase	0.0284258	0.113863	20	HADHA, ECHP, ACAA2, ACSL5, HADHB, FACVL1, CPT II, Acyl-CoA synthetase, CPT-1A, ACADVL, ACDS, HMGCL, HCD2, HCDH, ACADM, ACOX1, ACAA1, ACAT1, DHB4, Acetyl-CoA acyltransferase
36	(L)-threonine pathways and transport	62	0.0229303	0.0867038	0.0229303	0.0867038	12	SGK3, SLC3A2, SP3, SGK1, SLC36A1, RPL5, SYH, LTA4H, ASCT2 (SLC1A5), PLC-delta 1, SYTC, SP1	0.0466915	0.15045	12	SGK3, SLC3A2, SP3, ASCT1 (SLC1A4), SLC36A1, RPL5, SYH, LTA4H, ASCT2 (SLC1A5), PLC-delta 1, SYTC, SP1
37	(L)-valine pathways and transport	100	0.0261515	0.0892229	0.0261515	0.0892229	17	ACACA, PARP-1, TTL, ValRS2, SLC3A2, ACSL5, BCAT1, Acyl-CoA synthetase, Glycogen phosphorylase, 5'-NTC, PYGL, LTA4H, SLC43A2, ASCT2 (SLC1A5), PLC-delta 1, SP1, HPRT	0.0339253	0.126946	18	ITGB1, ACACA, PARP-1, TTL, SLC3A2, ACSL5, Acyl-CoA synthetase, Glycogen phosphorylase, 5'-NTC, PYGL, PPA5, LTA4H, SLC43A2, ASCT2 (SLC1A5), PLC-delta 1, HSPC124, SP1, HPRT
38	Glycine pathway	92	0.0488263	0.153086	0.0488263	0.153086	15	GSHB, SLC38A2, ESR1 (nuclear), SLC3A2, ERK1/2, AATM, PUR2, SLC36A1, GlyRS, AATC, LTA4H, SHMT2, SHMT, SP1, CD13	0.165159	0.435419	14	GSHB, SLC3A2, ERK1/2, ALAS1, PARD6B, AATM, PUR2, SLC36A1, AATC, LTA4H, SHMT2, SHMT, SP1, CD13
39	Sucrose pathway	91	0.0528367	0.161291	0.142189	0.403014	13	Laforin, YB-1, PKC-beta2, AATM, TST, Glycogen phosphorylase, PKC-beta, AATC, PYGL, HXK2, CDIPT, JNK2(MAPK9), p53	0.0528367	0.161291	16	HXK3, HXK1, YB-1, PKC-beta2, AATM, TST, Glycogen phosphorylase, PKC-beta, AATC, PYGL, CDIPT, Calreticulin, JNK2(MAPK9), p53, GDE, TLR2
40	N-acetyl-alpha-D-galactosaminyl-(1-3)-[alpha-L-fucosyl-(1-2)]-D-galactose pathway	91	0.0528367	0.161291	0.338748	0.653767	11	SEC61 alpha, NAGA, YB-1, KDELR1, DNJC1, ERdj5, SP1, CHSTB, p53, UDP-GlcNAc- 2-epimerase, ATF-6 beta	0.0528367	0.161291	16	GRP78, SEC61 alpha, NAGA, La protein, YB-1, KDELR1, ARSB, HYOU1, DNJC1, ERdj5, SP1, CHSTB, HSP70, p53, UDP-GlcNAc- 2-epimerase, ATF-6 beta
41	Steroid metabolism_Cholesterol biosynthesis	90	0.0769726	0.234969	0.0769726	0.234969	14	SC5D, GGPS1, ACAA2, SC4MOL, NSDHL, MVD, ERG1, ACAT2, HMGCL, HMDH, FDFT1, ACAT1, DHC24, Acetyl-CoA acyltransferase	0.336081	0.721153	12	SC5D, GGPS1, ACAA2, SC4MOL, NSDHL, ERG1, HMGCL, HMDH, FDFT1, ACAT1, DHC24, Acetyl-CoA acyltransferase
42	(L)-tryptophan pathways and transport	164	0.0826328	0.24578	0.248097	0.541714	20	Casein kinase II, alpha chains, SARS2, MARS2, SLC3A2, SerRS, SGK1, RPL36A, PheRS, YARS2, TyrRS, THEM2, CTE1, RPL6, MARS, PKC, DARS2, LTA4H, ASCT2 (SLC1A5), SP1, LARS1	0.0826328	0.24578	25	SARS2, MARS2, LeuRS, KARS, SLC3A2, SerRS, FACVL1, PTE1, RPL36A, PheRS, YARS2, PLA2G12, TyrRS, THEM2, CTE1, RPL6, MARS, PKC, TAT1, DARS2, LTA4H, ASCT2 (SLC1A5), SLC27A4, SP1, LARS1
43	Alpha-L-fucosyl-(1-2)-D-galactose pathway	97	0.0849054	0.246226	0.198874	0.461387	13	EDEM, NAGA, CAC, PKA-reg (cAMP-dependent), DAB2, VAV-1, Rac1, B3GT4, Trypsin, GP-IB alpha, Alpha 1-antitrypsin, alpha-V/beta-3 integrin, MMP-2	0.0849054	0.246226	16	EDEM, alpha-V/beta-1 integrin, NAGA, CAC, Sortilin, PKA-reg (cAMP-dependent), DAB2, VAV-1, Rac1, RhoGDI alpha, B3GT4, GP-IB alpha, Alpha 1-antitrypsin, alpha-V/beta-3 integrin, MMP-2, PKA-cat (cAMP-dependent)
44	Carbohydrate metabolism_Fructose metabolism and transport	108	0.0876579	0.260726	0.0876579	0.260726	16	DHSO, PFKL, GPI, ALDR, AMYS, PMM2, F16P, MANA, G6PT1, AMYP, ALDOA, HXK2, GLUT9 (SLC2A9), F262, PMM1, AMYC	0.253935	0.577577	15	F264, HXK3, HXK1, PFKL, GPI, ALDR, PMM2, F16P, MANA, G6PT1, ALDOA, F262, PMM1, PFKP, AMYC
45	Aminoacid metabolism_Lysine metabolism and transport	44	0.125003	0.345246	0.163898	0.417004	7	ACAA2, DLDH, BCKD, ACAT2, HCDH, ACAT1, Acetyl-CoA acyltransferase	0.125003	0.345246	8	ODO1, ACAA2, DLDH, HCD2, HCDH, ACAT1, Acetyl-CoA acyltransferase, GCDH
46	(S)-citrulline pathway	75	0.1463	0.394669	0.147364	0.403014	11	RARS, SLC3A2, SLC7A11, EMAPII, Glycogen phosphorylase, TOM22, LTA4H, Carboxypeptidase M, MIPEP, DDAH2, Aminoacylase-1	0.1463	0.394669	12	DCOR, RARS, SLC3A2, SLC7A11, EMAPII, SLC7A6, Glycogen phosphorylase, TOM22, LTA4H, Carboxypeptidase M, MIPEP, Aminoacylase-1
47	Glycine pathways and transport	117	0.148232	0.403014	0.148232	0.403014	16	GSHB, SLC38A2, SN2, SLC3A2, ERK1/2, AATM, PUR2, SLC36A1, GlyRS, AATC, LTA4H, ASCT2 (SLC1A5), SHMT2, SHMT, SP1, CD13	0.264907	0.590947	16	GSHB, SN2, SLC3A2, ERK1/2, ASCT1 (SLC1A4), ALAS1, AATM, PUR2, SLC36A1, AATC, LTA4H, ASCT2 (SLC1A5), SHMT2, SHMT, SP1, CD13
48	Lipid metabolism_n-6 Poliunsaturated fatty acid biosynthesis	67	0.149393	0.403014	0.149393	0.403014	10	SCPX, ECHP, ELOVL1, ACSL5, FADS1, Acyl-CoA synthetase, KAR, ACOX1, ACAA1, DHB4	0.361648	0.742822	9	ECHP, ELOVL1, ACSL5, FADS1, Acyl-CoA synthetase, KAR, ACOX1, ACAA1, DHB4
49	Tyrosine pathway	93	0.16001	0.417004	0.16001	0.417004	13	Casein kinase II, alpha chains, SLC3A2, SGK1, YARS2, ACP1, AATM, TyrRS, SLC36A1, AATC, PKC, LTA4H, ASCT2 (SLC1A5), SERB	0.379606	0.759211	12	SLC3A2, YARS2, ACP1, AATM, TyrRS, SLC36A1, AATC, PKC, TAT1, LTA4H, ASCT2 (SLC1A5), SERB
50	Myristoyl-L-carnitine pathway	94	0.169334	0.417004	0.169334	0.417004	13	SCPX, CAC, HADHB, HDAC5, CPT II, Capsaicin receptor, CPT-1A, ACAA1, PLA2, NQO1, PTSS1, ECT2, Acetyl-CoA acyltransferase	0.18571	0.458349	14	ERK5 (MAPK7), Calgranulin A, CAC, HADHB, HDAC5, CPT II, Capsaicin receptor, PZP, CPT-1A, ACAA1, PLA2, NQO1, PTSS1, Acetyl-CoA acyltransferase

## Sheet: Info
Info
General
Date	2014-04-04
Server	portal.genego.com
Version	6.17.64668
Name	UNIV OF LOUISVILLE | Christopher Price | christopher.price@louisville.edu
Login	louisville-price
Workflow Settings
Type	Enrichment
Signals	negative
Distribution	intersection
Sorting method	statistically significant
Active Data
Name	Type	Size		Threshold	0
wt data	General	7255		P-value	0.15
ankB data	General	8743
